# Supplementary material for: Next-Generation Sequencing and Quantitative Proteomics of Hutchinson-Gilford progeria syndrome-derived cells point to a role of nucleotide metabolism in premature aging
Source: PLoS One. 2018 Oct 31;13(10):e0205878. doi: 10.1371/journal.pone.0205878 (PMC6209416; doi:10.1371/journal.pone.0205878)
Supplement: S1 File — RNAseq analysis of Control vs. HGPS cell lines. (XLSX) [file pone.0205878.s002.xlsx]

## Sheet: RNAseq
test_id	gene_id	gene	locus	sample_1(Ctrl)	sample_2(HGPS)	status	value_1	value_2	log2(fold_change)	test_stat	p_value	q_value	significant
A1BG	A1BG	A1BG	chr19:58858171-58874214	control	comparison	OK	2.01122	4.52224	1.16896	1.25288	0.1218	0.518783	no
A1BG-AS1	A1BG-AS1	A1BG-AS1	chr19:58858171-58874214	control	comparison	OK	0.639868	1.06244	0.73153	0.448484	0.56615	0.921935	no
A1CF	A1CF	A1CF	chr10:52559168-52645435	control	comparison	NOTEST	0	0.026176	inf	0	1	1	no
A2M	A2M	A2M	chr12:9217772-9268558	control	comparison	OK	4.32864	3.93681	-0.136889	-0.243223	0.7404	0.969903	no
A2M-AS1	A2M-AS1	A2M-AS1	chr12:9217772-9268558	control	comparison	NOTEST	0.220697	0.444016	1.00854	0	1	1	no
A2ML1	A2ML1	A2ML1	chr12:8975149-9029381	control	comparison	NOTEST	0	0	0	0	1	1	no
A2MP1	A2MP1	A2MP1	chr12:9381128-9386803	control	comparison	NOTEST	0	0	0	0	1	1	no
A4GALT	A4GALT	A4GALT	chr22:43088126-43116876	control	comparison	OK	8.95478	16.915	0.917578	1.96003	0.015	0.136157	no
A4GNT	A4GNT	A4GNT	chr3:137842559-137851229	control	comparison	NOTEST	0.168526	0.0389563	-2.11304	0	1	1	no
AA06	AA06	AA06	chr17:31340105-32483825	control	comparison	NOTEST	0	0	0	0	1	1	no
AAAS	AAAS	AAAS	chr12:53701239-53715412	control	comparison	OK	15.3904	17.1594	0.156966	0.322118	0.64365	0.944429	no
AACS	AACS	AACS	chr12:125549924-125627871	control	comparison	OK	7.08971	8.09134	0.190652	0.402829	0.59075	0.930381	no
AACSP1	AACSP1	AACSP1	chr5:178191863-178203277	control	comparison	NOTEST	0	0	0	0	1	1	no
AADAC	AADAC	AADAC	chr3:151347319-151546276	control	comparison	NOTEST	0	0.275875	inf	0	1	1	no
AADACL2	AADACL2	AADACL2	chr3:151347319-151546276	control	comparison	NOTEST	0	0	0	0	1	1	no
AADACL3	AADACL3	AADACL3	chr1:12776117-12788726	control	comparison	NOTEST	0	0	0	0	1	1	no
AADACL4	AADACL4	AADACL4	chr1:12704565-12727097	control	comparison	NOTEST	0.0500588	0	-inf	0	1	1	no
AADAT	AADAT	AADAT	chr4:170981372-171011372	control	comparison	OK	4.37393	4.83578	0.144817	0.22061	0.7536	0.971424	no
AAED1	AAED1	AAED1	chr9:99403532-99417599	control	comparison	OK	28.8405	20.0812	-0.522249	-1.22738	0.13385	0.541394	no
AAGAB	AAGAB	AAGAB	chr15:67493012-67819641	control	comparison	OK	16.5643	20.4082	0.301069	0.68455	0.353	0.81577	no
AAK1	AAK1	AAK1	chr2:69685126-69870977	control	comparison	OK	3.61405	4.02508	0.155401	0.36858	0.59465	0.93233	no
AAMDC	AAMDC	AAMDC	chr11:77532207-77583398	control	comparison	OK	33.2645	40.5452	0.285548	0.713924	0.4953	0.897874	no
AAMP	AAMP	AAMP	chr2:219128851-219134893	control	comparison	OK	41.9118	47.3847	0.177065	0.461676	0.5515	0.91789	no
AANAT	AANAT	AANAT	chr17:74449432-74466199	control	comparison	NOTEST	0	0	0	0	1	1	no
AAR2	AAR2	AAR2	chr20:34824338-34844863	control	comparison	OK	12.172	14.4177	0.244278	0.516602	0.4611	0.878431	no
AARD	AARD	AARD	chr8:117950463-117956239	control	comparison	NOTEST	0.139964	0.0385955	-1.85855	0	1	1	no
AARS	AARS	AARS	chr16:70286296-70323412	control	comparison	OK	47.1036	40.8312	-0.206166	-0.515834	0.48435	0.891671	no
AARS2	AARS2	AARS2	chr6:44266462-44281063	control	comparison	OK	3.49616	1.96067	-0.834419	-1.40777	0.0547	0.323605	no
AARSD1	AARSD1	AARSD1	chr17:41102542-41132545	control	comparison	OK	18.743	21.2051	0.178063	0.400651	0.61715	0.937974	no
AASDH	AASDH	AASDH	chr4:57204456-57253638	control	comparison	OK	3.52398	3.13079	-0.170679	-0.288079	0.69125	0.957864	no
AASDHPPT	AASDHPPT	AASDHPPT	chr11:105921824-105969419	control	comparison	OK	15.7947	18.1432	0.199988	0.439665	0.52895	0.908366	no
AASS	AASS	AASS	chr7:121713597-121784344	control	comparison	OK	4.0308	3.13271	-0.363657	-0.718673	0.3227	0.7913	no
AATF	AATF	AATF	chr17:35306174-35414171	control	comparison	OK	17.2533	17.3197	0.00554624	0.0118673	0.98565	0.998906	no
AATK	AATK	AATK	chr17:79008946-79156964	control	comparison	NOTEST	0.0552838	0.166305	1.5889	0	1	1	no
AATK-AS1	AATK-AS1	AATK-AS1	chr17:79008946-79156964	control	comparison	NOTEST	0	0	0	0	1	1	no
ABAT	ABAT	ABAT	chr16:8768443-8878432	control	comparison	OK	3.93351	0.508837	-2.95054	-3.70176	0.0001	0.00272894	yes
ABCA1	ABCA1	ABCA1	chr9:107543283-107690527	control	comparison	OK	4.62415	2.40069	-0.945739	-2.01544	0.00675	0.0781367	no
ABCA10	ABCA10	ABCA10	chr17:67144147-67323323	control	comparison	NOTEST	0.266444	0.114724	-1.21566	0	1	1	no
ABCA11P	ABCA11P	ABCA11P	chr4:419223-533320	control	comparison	OK	2.78054	3.5761	0.363021	0.277346	0.7252	0.965478	no
ABCA12	ABCA12	ABCA12	chr2:215796265-216003151	control	comparison	NOTEST	0.00849981	0.0131569	0.630314	0	1	1	no
ABCA13	ABCA13	ABCA13	chr7:48211056-48687091	control	comparison	NOTEST	0.0468052	0.0061223	-2.93452	0	1	1	no
ABCA17P	ABCA17P	ABCA17P	chr16:2390922-2476700	control	comparison	NOTEST	0.040866	0.0103626	-1.97952	0	1	1	no
ABCA2	ABCA2	ABCA2	chr9:139901685-139931234	control	comparison	OK	8.20289	7.08375	-0.21162	-0.486283	0.49525	0.897874	no
ABCA3	ABCA3	ABCA3	chr16:2325878-2390747	control	comparison	OK	0.517554	2.21633	2.09839	2.79742	0.0012	0.0211708	yes
ABCA4	ABCA4	ABCA4	chr1:94458393-94586705	control	comparison	NOTEST	0.0560445	0.0462448	-0.27728	0	1	1	no
ABCA5	ABCA5	ABCA5	chr17:67144147-67323323	control	comparison	OK	3.12678	1.67459	-0.900869	-1.65558	0.01785	0.152833	no
ABCA6	ABCA6	ABCA6	chr17:67074846-67138015	control	comparison	OK	3.03928	1.38265	-1.13629	-1.71851	0.018	0.153605	no
ABCA7	ABCA7	ABCA7	chr19:1040101-1065570	control	comparison	OK	0.773242	2.26697	1.55177	2.2891	0.0043	0.0561627	no
ABCA8	ABCA8	ABCA8	chr17:66863430-66951533	control	comparison	OK	1.1029	1.48387	0.428057	0.596523	0.4121	0.852966	no
ABCA9	ABCA9	ABCA9	chr17:66970772-67057136	control	comparison	OK	3.49692	1.62923	-1.10189	-1.78771	0.0167	0.146608	no
ABCB1	ABCB1	ABCB1	chr7:87133178-87461613	control	comparison	NOTEST	0	0.192606	inf	0	1	1	no
ABCB10	ABCB10	ABCB10	chr1:229652328-229694442	control	comparison	OK	6.2459	8.42468	0.431713	0.912353	0.2141	0.678362	no
ABCB11	ABCB11	ABCB11	chr2:169779448-169887833	control	comparison	NOTEST	0	0.0200928	inf	0	1	1	no
ABCB4	ABCB4	ABCB4	chr7:87031360-87105019	control	comparison	NOTEST	0.329996	0.15784	-1.06399	0	1	1	no
ABCB5	ABCB5	ABCB5	chr7:20655244-20796637	control	comparison	NOTEST	0	0.0172504	inf	0	1	1	no
ABCB6	ABCB6	ABCB6	chr2:220074487-220083712	control	comparison	OK	6.28152	6.98725	0.15361	0.306095	0.6781	0.953795	no
ABCB7	ABCB7	ABCB7	chrX:74273006-74376175	control	comparison	OK	5.33146	5.20851	-0.0336597	-0.0557878	0.9378	0.994277	no
ABCB8	ABCB8	ABCB8	chr7:150725509-150744869	control	comparison	OK	3.82582	5.05625	0.402298	0.793676	0.27545	0.74954	no
ABCB9	ABCB9	ABCB9	chr12:123405497-123451056	control	comparison	OK	0.884489	2.68173	1.60025	1.92944	0.00925	0.0989495	no
ABCC1	ABCC1	ABCC1	chr16:16043433-16236930	control	comparison	OK	14.9621	15.534	0.0541135	0.13168	0.85285	0.981926	no
ABCC10	ABCC10	ABCC10	chr6:43395291-43423786	control	comparison	OK	4.30933	4.61093	0.0975918	0.197676	0.7846	0.975346	no
ABCC11	ABCC11	ABCC11	chr16:48200821-48269088	control	comparison	NOTEST	0.0300919	0.029905	-0.00899113	0	1	1	no
ABCC12	ABCC12	ABCC12	chr16:48116883-48180681	control	comparison	NOTEST	0	0	0	0	1	1	no
ABCC13	ABCC13	ABCC13	chr21:15646119-15673692	control	comparison	NOTEST	0	0	0	0	1	1	no
ABCC2	ABCC2	ABCC2	chr10:101542462-101611662	control	comparison	NOTEST	0.0832969	0.114222	0.455505	0	1	1	no
ABCC3	ABCC3	ABCC3	chr17:48712217-48769063	control	comparison	OK	10.924	0.699455	-3.96512	-4.42672	5e-05	0.00153055	yes
ABCC4	ABCC4	ABCC4	chr13:95672082-95953687	control	comparison	OK	6.00555	3.21961	-0.899411	-1.77724	0.0135	0.126851	no
ABCC5	ABCC5	ABCC5	chr3:183637723-183735727	control	comparison	OK	9.56653	8.58042	-0.156947	-0.280927	0.68335	0.956735	no
ABCC5-AS1	ABCC5-AS1	ABCC5-AS1	chr3:183637723-183735727	control	comparison	NOTEST	0	0	0	0	1	1	no
ABCC6	ABCC6	ABCC6	chr16:16243421-16317328	control	comparison	NOTEST	0.270604	0.166498	-0.700679	0	1	1	no
ABCC6P1	ABCC6P1	ABCC6P1	chr16:18582569-18609607	control	comparison	NOTEST	0.0126467	0.016294	0.365579	0	1	1	no
ABCC6P2	ABCC6P2	ABCC6P2	chr16:14916288-14918559	control	comparison	OK	0.952834	0.249054	-1.93576	-1.44584	0.1598	0.602041	no
ABCC8	ABCC8	ABCC8	chr11:17414431-17498449	control	comparison	NOTEST	0	0	0	0	1	1	no
ABCC9	ABCC9	ABCC9	chr12:21950323-22089628	control	comparison	OK	4.50429	0.783951	-2.52246	-4.05135	5e-05	0.00153055	yes
ABCD1	ABCD1	ABCD1	chrX:152990322-153010216	control	comparison	OK	4.53812	4.47561	-0.0200129	-0.0375169	0.9584	0.995578	no
ABCD2	ABCD2	ABCD2	chr12:39945021-40013843	control	comparison	NOTEST	0.0203137	0.00402681	-2.33475	0	1	1	no
ABCD3	ABCD3	ABCD3	chr1:94883932-94984219	control	comparison	OK	16.5188	18.1274	0.134063	0.304672	0.65915	0.950106	no
ABCD4	ABCD4	ABCD4	chr14:74751979-74769767	control	comparison	OK	4.92167	5.45025	0.147175	0.259228	0.71485	0.96279	no
ABCE1	ABCE1	ABCE1	chr4:145915726-146050676	control	comparison	OK	25.2244	28.7238	0.187423	0.426275	0.5439	0.914067	no
ABCF1	ABCF1	ABCF1	chr6_ssto_hap7:1871447-1891586	control	comparison	OK	21.1729	25.0338	0.241658	0.571066	0.4125	0.852966	no
ABCF2	ABCF2	ABCF2	chr7:150904922-150924317	control	comparison	OK	22.0825	22.6961	0.0395393	0.0896192	0.897	0.987822	no
ABCF3	ABCF3	ABCF3	chr3:183903862-183911795	control	comparison	OK	15.932	19.0139	0.25513	0.607144	0.41955	0.856223	no
ABCG1	ABCG1	ABCG1	chr21:43619798-43717354	control	comparison	NOTEST	0	0.0130099	inf	0	1	1	no
ABCG2	ABCG2	ABCG2	chr4:89011415-89152474	control	comparison	OK	0.260556	2.22324	3.093	3.07443	0.00115	0.0204292	yes
ABCG4	ABCG4	ABCG4	chr11:119019749-119033374	control	comparison	NOTEST	0.144768	0.139461	-0.0538907	0	1	1	no
ABCG5	ABCG5	ABCG5	chr2:44039610-44065958	control	comparison	NOTEST	0	0	0	0	1	1	no
ABCG8	ABCG8	ABCG8	chr2:44066102-44105605	control	comparison	NOTEST	0	0	0	0	1	1	no
ABHD1	ABHD1	ABHD1	chr2:27346656-27357542	control	comparison	NOTEST	0.105812	0.0606244	-0.803529	0	1	1	no
ABHD10	ABHD10	ABHD10	chr3:111697722-111712215	control	comparison	OK	11.4106	13.1166	0.201019	0.43079	0.5401	0.913211	no
ABHD11	ABHD11	ABHD11	chr7:73150424-73153190	control	comparison	OK	5.62012	7.13087	0.343477	0.489461	0.4829	0.890792	no
ABHD12	ABHD12	ABHD12	chr20:25228705-25371618	control	comparison	OK	32.6747	33.5667	0.0388571	0.0493955	0.94215	0.99547	no
ABHD12B	ABHD12B	ABHD12B	chr14:51338877-51371688	control	comparison	NOTEST	0.0989103	0.0317951	-1.63731	0	1	1	no
ABHD13	ABHD13	ABHD13	chr13:108870762-108886603	control	comparison	OK	4.89909	5.4076	0.142475	0.302152	0.67395	0.952518	no
ABHD14A	ABHD14A	ABHD14A	chr3:52009041-52023218	control	comparison	OK	11.7705	8.7427	-0.429022	-0.532155	0.5263	0.907022	no
ABHD14A-ACY1	ABHD14A-ACY1	ABHD14A-ACY1	chr3:52009041-52023218	control	comparison	OK	0.639481	2.11686	1.72695	0.73618	0.36075	0.820386	no
ABHD14B	ABHD14B	ABHD14B	chr3:52002525-52008646	control	comparison	OK	23.2161	18.9194	-0.295257	-0.655303	0.35855	0.819566	no
ABHD15	ABHD15	ABHD15	chr17:27887688-27894042	control	comparison	OK	4.69383	5.59955	0.254543	0.485092	0.51335	0.906988	no
ABHD16A	ABHD16A	ABHD16A	chr6_ssto_hap7:2985531-3001955	control	comparison	OK	10.9539	15.29	0.48115	0.962443	0.1724	0.618698	no
ABHD16B	ABHD16B	ABHD16B	chr20:62492565-62494341	control	comparison	OK	2.87788	3.99927	0.474733	0.666364	0.3872	0.839741	no
ABHD2	ABHD2	ABHD2	chr15:89631380-89745591	control	comparison	OK	7.883	7.99522	0.020394	0.0472374	0.9456	0.99547	no
ABHD3	ABHD3	ABHD3	chr18:19230857-19284766	control	comparison	OK	1.8962	2.84672	0.586191	0.691667	0.32765	0.795314	no
ABHD4	ABHD4	ABHD4	chr14:23067146-23081265	control	comparison	OK	38.4824	28.4797	-0.434264	-1.01507	0.17705	0.624544	no
ABHD5	ABHD5	ABHD5	chr3:43732374-43764217	control	comparison	OK	11.6772	7.57256	-0.624843	-1.4582	0.0477	0.298439	no
ABHD6	ABHD6	ABHD6	chr3:58223258-58280461	control	comparison	OK	3.15382	3.67642	0.221201	0.334351	0.6582	0.949903	no
ABHD8	ABHD8	ABHD8	chr19:17402939-17414282	control	comparison	OK	4.88513	3.2722	-0.578138	-0.887595	0.24395	0.717257	no
ABI1	ABI1	ABI1	chr10:26986594-27150016	control	comparison	OK	20.0986	17.2809	-0.217913	-0.490686	0.4895	0.893953	no
ABI2	ABI2	ABI2	chr2:204193002-204296892	control	comparison	OK	10.4369	8.04507	-0.375518	-0.887973	0.2158	0.679885	no
ABI3	ABI3	ABI3	chr17:47283595-47300587	control	comparison	NOTEST	0.0884279	0.147813	0.741195	0	1	1	no
ABI3BP	ABI3BP	ABI3BP	chr3:100468178-100712334	control	comparison	OK	50.6151	50.1687	-0.01278	-0.0293087	0.9673	0.997383	no
ABL1	ABL1	ABL1	chr9:133589267-133763062	control	comparison	OK	20.9159	14.9038	-0.488918	-1.16427	0.10145	0.466714	no
ABL2	ABL2	ABL2	chr1:179068461-179198819	control	comparison	OK	11.891	6.35844	-0.903122	-2.0401	0.00355	0.0490122	yes
ABLIM1	ABLIM1	ABLIM1	chr10:116190868-116444414	control	comparison	OK	3.2424	1.83636	-0.820208	-1.47865	0.039	0.261072	no
ABLIM2	ABLIM2	ABLIM2	chr4:7967036-8160559	control	comparison	NOTEST	0.0300876	0.372512	3.63004	0	1	1	no
ABLIM3	ABLIM3	ABLIM3	chr5:148521053-148639999	control	comparison	OK	9.31959	7.75275	-0.265557	-0.591994	0.4192	0.856223	no
ABO	ABO	ABO	chr9:136130562-136150630	control	comparison	NOTEST	0	0	0	0	1	1	no
ABP1	ABP1	ABP1	chr7:150549564-150558379	control	comparison	NOTEST	0	0	0	0	1	1	no
ABR	ABR	ABR	chr17:906757-1090616	control	comparison	OK	20.951	25.7932	0.299974	0.692931	0.32445	0.79302	no
ABRA	ABRA	ABRA	chr8:107771710-107782472	control	comparison	NOTEST	0.0135723	0.0402628	1.56878	0	1	1	no
ABRACL	ABRACL	ABRACL	chr6:139349818-139364439	control	comparison	OK	18.2051	22.952	0.334282	0.719429	0.40915	0.852966	no
ABT1	ABT1	ABT1	chr6:26597170-26600277	control	comparison	OK	8.34544	7.78067	-0.101093	-0.200432	0.7907	0.975704	no
ABTB1	ABTB1	ABTB1	chr3:127391780-127399769	control	comparison	OK	10.113	14.5216	0.521993	1.01514	0.15145	0.584386	no
ABTB2	ABTB2	ABTB2	chr11:34172533-34379555	control	comparison	OK	2.65459	0.633442	-2.0672	-2.74187	0.0016	0.0268607	yes
ACAA1	ACAA1	ACAA1	chr3:38080695-38178733	control	comparison	OK	30.4814	32.3546	0.0860402	0.197681	0.7745	0.973323	no
ACAA2	ACAA2	ACAA2	chr18:47309873-47340251	control	comparison	OK	27.7122	30.6594	0.145808	0.36463	0.63035	0.941195	no
ACACA	ACACA	ACACA	chr17:35441926-35766902	control	comparison	OK	6.86768	3.79689	-0.855004	-1.92018	0.0068	0.078503	no
ACACB	ACACB	ACACB	chr12:109577201-109706030	control	comparison	NOTEST	0.409892	0.264194	-0.633647	0	1	1	no
ACAD10	ACAD10	ACAD10	chr12:112123856-112194911	control	comparison	OK	3.14288	2.9594	-0.0867823	-0.141742	0.8375	0.981846	no
ACAD11	ACAD11	ACAD11	chr3:132276981-132593050	control	comparison	OK	11.9053	16.421	0.463937	0.49486	0.50705	0.904384	no
ACAD8	ACAD8	ACAD8	chr11:134123433-134135746	control	comparison	OK	5.87155	9.81582	0.741368	1.41299	0.06395	0.356619	no
ACAD9	ACAD9	ACAD9	chr3:128598332-128631957	control	comparison	OK	16.3485	17.4529	0.094313	0.209898	0.76225	0.972412	no
ACADL	ACADL	ACADL	chr2:211052715-211090215	control	comparison	NOTEST	0.0139232	0.0961525	2.78783	0	1	1	no
ACADM	ACADM	ACADM	chr1:76190042-76229355	control	comparison	OK	10.5603	12.0335	0.188408	0.390331	0.57765	0.924269	no
ACADS	ACADS	ACADS	chr12:121163570-121177811	control	comparison	OK	4.13429	2.65205	-0.640533	-0.903059	0.2443	0.717299	no
ACADSB	ACADSB	ACADSB	chr10:124768428-124817806	control	comparison	OK	3.57803	3.16387	-0.177477	-0.346852	0.62555	0.939977	no
ACADVL	ACADVL	ACADVL	chr17:7093209-7128586	control	comparison	OK	71.9657	111.222	0.628063	1.37032	0.05185	0.315329	no
ACAN	ACAN	ACAN	chr15:89346673-89418585	control	comparison	OK	10.1147	201.851	4.31877	6.02191	5e-05	0.00153055	yes
ACAP1	ACAP1	ACAP1	chr17:7239847-7254793	control	comparison	NOTEST	0.157923	0.163149	0.046968	0	1	1	no
ACAP2	ACAP2	ACAP2	chr3:194995464-195163817	control	comparison	OK	11.5124	14.1585	0.298477	0.728268	0.3076	0.779083	no
ACAP3	ACAP3	ACAP3	chr1:1227763-1243269	control	comparison	OK	11.5801	11.5222	-0.00722672	-0.0168205	0.98195	0.998742	no
ACAT1	ACAT1	ACAT1	chr11:107992257-108018891	control	comparison	OK	40.037	35.961	-0.154899	-0.397587	0.60105	0.933767	no
ACAT2	ACAT2	ACAT2	chr6:160181290-160210735	control	comparison	OK	22.3579	14.2728	-0.647518	-0.51341	0.526	0.907022	no
ACBD3	ACBD3	ACBD3	chr1:226332379-226374423	control	comparison	OK	28.0868	34.5902	0.300471	0.754308	0.30675	0.778776	no
ACBD4	ACBD4	ACBD4	chr17:43209966-43221543	control	comparison	OK	2.69014	2.48187	-0.11625	-0.138788	0.8433	0.981926	no
ACBD5	ACBD5	ACBD5	chr10:27484142-27531068	control	comparison	OK	8.21592	10.0883	0.296195	0.630405	0.36935	0.826318	no
ACBD6	ACBD6	ACBD6	chr1:180257351-180472022	control	comparison	OK	25.2742	23.062	-0.13215	-0.28502	0.6852	0.95682	no
ACBD7	ACBD7	ACBD7	chr10:15117473-15130775	control	comparison	OK	0.409951	0.675704	0.720941	0.710326	0.35195	0.815705	no
ACCS	ACCS	ACCS	chr11:44087728-44105569	control	comparison	OK	4.62911	4.6767	0.0147561	0.0219332	0.9765	0.998519	no
ACCSL	ACCSL	ACCSL	chr11:44069530-44081527	control	comparison	NOTEST	0	0	0	0	1	1	no
ACD	ACD	ACD	chr16:67679029-67694718	control	comparison	OK	4.5701	4.80154	0.0712695	0.106017	0.8744	0.984727	no
ACE	ACE	ACE	chr17:61554421-61575741	control	comparison	OK	3.65942	0.270986	-3.75532	-3.89087	0.0001	0.00272894	yes
ACE2	ACE2	ACE2	chrX:15579155-15620192	control	comparison	NOTEST	0	0	0	0	1	1	no
ACER1	ACER1	ACER1	chr19:6306509-6333640	control	comparison	NOTEST	0	0	0	0	1	1	no
ACER2	ACER2	ACER2	chr9:19408924-19452500	control	comparison	NOTEST	0.57495	0.492259	-0.22402	0	1	1	no
ACER3	ACER3	ACER3	chr11:76571916-76734850	control	comparison	OK	4.20908	4.92875	0.227716	0.447623	0.53835	0.912619	no
ACHE	ACHE	ACHE	chr7:100487614-100493541	control	comparison	NOTEST	0.100794	0.277283	1.45995	0	1	1	no
ACIN1	ACIN1	ACIN1	chr14:23527773-23569665	control	comparison	OK	35.2649	30.2027	-0.223556	-0.359258	0.6248	0.939656	no
ACLY	ACLY	ACLY	chr17:40023178-40075272	control	comparison	OK	52.2756	53.3318	0.0288581	0.0671566	0.91925	0.990987	no
ACMSD	ACMSD	ACMSD	chr2:135596185-135676176	control	comparison	NOTEST	0	0	0	0	1	1	no
ACN9	ACN9	ACN9	chr7:96745904-96811075	control	comparison	OK	4.14375	4.27118	0.0436982	0.0682124	0.9273	0.992559	no
ACO1	ACO1	ACO1	chr9:32384600-32450832	control	comparison	OK	38.7935	39.4703	0.0249498	0.0618922	0.93425	0.993967	no
ACO2	ACO2	ACO2	chr22:41865128-41940479	control	comparison	OK	17.6903	17.8763	0.0150857	0.0247956	0.97315	0.998519	no
ACOT1	ACOT1	ACOT1	chr14:73945188-74025651	control	comparison	OK	2.72787	4.42391	0.697548	0.64647	0.3584	0.819515	no
ACOT11	ACOT11	ACOT11	chr1:55013806-55100417	control	comparison	OK	0.751885	0.220895	-1.76715	-1.29004	0.08255	0.416353	no
ACOT12	ACOT12	ACOT12	chr5:80256507-81047072	control	comparison	NOTEST	0	0.122585	inf	0	1	1	no
ACOT13	ACOT13	ACOT13	chr6:24667262-24719403	control	comparison	OK	7.29382	6.36676	-0.196115	-0.153272	0.82825	0.980655	no
ACOT2	ACOT2	ACOT2	chr14:74034323-74042362	control	comparison	OK	13.0161	13.6788	0.0716439	0.139141	0.84015	0.981926	no
ACOT4	ACOT4	ACOT4	chr14:74058409-74062470	control	comparison	OK	0.822945	0.610644	-0.430466	-0.40391	0.6206	0.938436	no
ACOT6	ACOT6	ACOT6	chr14:74083547-74086592	control	comparison	NOTEST	0.0775591	0.0497504	-0.640588	0	1	1	no
ACOT7	ACOT7	ACOT7	chr1:6324331-6453826	control	comparison	OK	19.0355	40.27	1.08101	2.31687	0.001	0.0181671	yes
ACOT8	ACOT8	ACOT8	chr20:44462469-44486048	control	comparison	OK	12.5874	14.0501	0.158592	0.179317	0.792	0.975996	no
ACOT9	ACOT9	ACOT9	chrX:23721776-23761407	control	comparison	OK	28.6339	38.0337	0.409552	0.933186	0.1852	0.637513	no
ACOX1	ACOX1	ACOX1	chr17:73937588-74002080	control	comparison	OK	6.91044	6.76569	-0.0305391	-0.0629593	0.9329	0.993743	no
ACOX2	ACOX2	ACOX2	chr3:58490862-58522929	control	comparison	OK	5.54546	5.96235	0.104575	0.186071	0.7992	0.977344	no
ACOX3	ACOX3	ACOX3	chr4:8368008-8442452	control	comparison	OK	5.14554	7.15218	0.475059	0.851049	0.22735	0.698107	no
ACOXL	ACOXL	ACOXL	chr2:111490149-111875799	control	comparison	NOTEST	0.0159285	0	-inf	0	1	1	no
ACP1	ACP1	ACP1	chr2:264868-278282	control	comparison	OK	51.6821	61.6898	0.255366	0.603042	0.3926	0.84249	no
ACP2	ACP2	ACP2	chr11:47260852-47290584	control	comparison	OK	13.3031	18.4284	0.470169	1.04162	0.16305	0.605817	no
ACP5	ACP5	ACP5	chr19:11685474-11689801	control	comparison	OK	2.32065	4.38936	0.91948	1.07695	0.12505	0.52193	no
ACP6	ACP6	ACP6	chr1:147119167-147142634	control	comparison	OK	2.55642	2.81828	0.140693	0.185298	0.8126	0.978354	no
ACPL2	ACPL2	ACPL2	chr3:140950681-141013486	control	comparison	OK	2.8485	1.62031	-0.813928	-1.06958	0.1301	0.534143	no
ACPP	ACPP	ACPP	chr3:132036210-132087146	control	comparison	NOTEST	0	0.0117557	inf	0	1	1	no
ACPT	ACPT	ACPT	chr19:51293671-51298481	control	comparison	NOTEST	0	0	0	0	1	1	no
ACR	ACR	ACR	chr22:51176651-51183727	control	comparison	NOTEST	0.171212	0.0942848	-0.860689	0	1	1	no
ACRBP	ACRBP	ACRBP	chr12:6747241-6756580	control	comparison	NOTEST	0.0188285	0.11445	2.60373	0	1	1	no
ACRC	ACRC	ACRC	chrX:70430034-70948962	control	comparison	OK	0.794192	1.32689	0.740484	0.121549	0.8423	0.981926	no
ACRV1	ACRV1	ACRV1	chr11:125495030-125550793	control	comparison	NOTEST	0.0372023	0	-inf	0	1	1	no
ACSBG1	ACSBG1	ACSBG1	chr15:78463186-78527049	control	comparison	NOTEST	0.352171	0.416453	0.241877	0	1	1	no
ACSBG2	ACSBG2	ACSBG2	chr19:6135709-6193112	control	comparison	NOTEST	0.065714	0	-inf	0	1	1	no
ACSF2	ACSF2	ACSF2	chr17:48503518-48552200	control	comparison	OK	7.49383	8.95498	0.256986	0.506756	0.50545	0.903	no
ACSF3	ACSF3	ACSF3	chr16:89160216-89222171	control	comparison	OK	3.32305	3.13703	-0.0831086	-0.134092	0.8441	0.981926	no
ACSL1	ACSL1	ACSL1	chr4:185676748-185747215	control	comparison	OK	9.67286	9.34267	-0.0501085	-0.110391	0.8748	0.984888	no
ACSL3	ACSL3	ACSL3	chr2:223725731-223808119	control	comparison	OK	29.0261	19.6596	-0.562114	-1.31794	0.06075	0.34477	no
ACSL4	ACSL4	ACSL4	chrX:108884563-108976621	control	comparison	OK	23.7449	29.2638	0.3015	0.711533	0.30715	0.779083	no
ACSL5	ACSL5	ACSL5	chr10:114133915-114188138	control	comparison	NOTEST	0.333465	0.483868	0.537079	0	1	1	no
ACSL6	ACSL6	ACSL6	chr5:131285666-131347761	control	comparison	NOTEST	0.00570854	0.0116972	1.03496	0	1	1	no
ACSM1	ACSM1	ACSM1	chr16:20634558-20702578	control	comparison	NOTEST	0	0	0	0	1	1	no
ACSM2A	ACSM2A	ACSM2A	chr16:20462858-20498991	control	comparison	NOTEST	0	0	0	0	1	1	no
ACSM2B	ACSM2B	ACSM2B	chr16:20548082-20587695	control	comparison	NOTEST	0	0	0	0	1	1	no
ACSM3	ACSM3	ACSM3	chr16:20775311-20860990	control	comparison	NOTEST	0.107843	0.0635892	-0.762074	0	1	1	no
ACSM4	ACSM4	ACSM4	chr12:7456927-7480969	control	comparison	NOTEST	0.022342	0.013216	-0.757467	0	1	1	no
ACSM5	ACSM5	ACSM5	chr16:20420855-20452281	control	comparison	NOTEST	0.0299645	0.0370003	0.30428	0	1	1	no
ACSS1	ACSS1	ACSS1	chr20:24986865-25038818	control	comparison	OK	2.37883	0.729566	-1.70514	-1.96488	0.01015	0.104902	no
ACSS2	ACSS2	ACSS2	chr20:33462765-33515769	control	comparison	OK	11.4353	9.21646	-0.311214	-0.646218	0.35965	0.82004	no
ACSS3	ACSS3	ACSS3	chr12:81471808-81649582	control	comparison	OK	3.14918	1.12385	-1.48653	-1.8457	0.0131	0.124276	no
ACTA1	ACTA1	ACTA1	chr1:229566992-229569843	control	comparison	NOTEST	0.106443	0.101322	-0.0711433	0	1	1	no
ACTA2	ACTA2	ACTA2	chr10:90694830-90775542	control	comparison	OK	718.124	1970.55	1.45629	2.21703	0.0076	0.0855817	no
ACTB	ACTB	ACTB	chr7:5566778-5570232	control	comparison	OK	3507.18	2982.87	-0.23361	-0.258138	0.74385	0.970958	no
ACTBL2	ACTBL2	ACTBL2	chr5:56775842-56778636	control	comparison	NOTEST	0	0.0273158	inf	0	1	1	no
ACTC1	ACTC1	ACTC1	chr15:35080296-35087927	control	comparison	OK	2.71637	7.32491	1.43113	2.36934	0.0014	0.0241025	yes
ACTG1	ACTG1	ACTG1	chr17:79476996-79479892	control	comparison	OK	2008.44	2078.68	0.0495927	0.0573343	0.9335	0.993799	no
ACTG1P4	ACTG1P4	ACTG1P4	chr1:104068577-104122149	control	comparison	NOTEST	0.0953032	0.054169	-0.815056	0	1	1	no
ACTG2	ACTG2	ACTG2	chr2:74120092-74146780	control	comparison	OK	0.504226	7.47992	3.89088	3.26015	0.00175	0.028412	yes
ACTL10	ACTL10	ACTL10	chr20:32244892-32262264	control	comparison	OK	0.464188	0.63366	0.449	0.185857	0.82025	0.979617	no
ACTL6A	ACTL6A	ACTL6A	chr3:179280707-179306193	control	comparison	OK	20.0608	23.6454	0.237177	0.508025	0.47285	0.884981	no
ACTL6B	ACTL6B	ACTL6B	chr7:100240725-100254084	control	comparison	NOTEST	0	0	0	0	1	1	no
ACTL7A	ACTL7A	ACTL7A	chr9:111624602-111626035	control	comparison	NOTEST	0	0	0	0	1	1	no
ACTL7B	ACTL7B	ACTL7B	chr9:111616868-111618275	control	comparison	NOTEST	0	0.0289405	inf	0	1	1	no
ACTL8	ACTL8	ACTL8	chr1:18081807-18153558	control	comparison	NOTEST	0	0	0	0	1	1	no
ACTL9	ACTL9	ACTL9	chr19:8807750-8809172	control	comparison	NOTEST	0	0	0	0	1	1	no
ACTN1	ACTN1	ACTN1	chr14:69340839-69446083	control	comparison	OK	196.896	208.219	0.0806645	0.155563	0.8238	0.979969	no
ACTN1-AS1	ACTN1-AS1	ACTN1-AS1	chr14:69446398-69454180	control	comparison	NOTEST	0.151052	0.131284	-0.202356	0	1	1	no
ACTN2	ACTN2	ACTN2	chr1:236849769-236927558	control	comparison	NOTEST	0	0.00477739	inf	0	1	1	no
ACTN3	ACTN3	ACTN3	chr11:66313865-66330799	control	comparison	NOTEST	0	0.0129459	inf	0	1	1	no
ACTN4	ACTN4	ACTN4	chr19:39138266-39235114	control	comparison	OK	156.766	150.765	-0.0563075	-0.111867	0.87555	0.984942	no
ACTR10	ACTR10	ACTR10	chr14:58666832-58702353	control	comparison	OK	39.9269	47.3061	0.244663	0.627069	0.4029	0.849831	no
ACTR1A	ACTR1A	ACTR1A	chr10:104238985-104262512	control	comparison	OK	59.1572	68.2839	0.206992	0.515731	0.4867	0.892922	no
ACTR1B	ACTR1B	ACTR1B	chr2:98272401-98280561	control	comparison	OK	27.9955	29.6996	0.085248	0.212647	0.78405	0.975346	no
ACTR2	ACTR2	ACTR2	chr2:65454828-65498390	control	comparison	OK	145.54	227.771	0.646166	1.25622	0.07255	0.386216	no
ACTR3	ACTR3	ACTR3	chr2:114647536-114716167	control	comparison	OK	163.488	223.544	0.451374	0.99892	0.1774	0.62492	no
ACTR3B	ACTR3B	ACTR3B	chr7:152456833-152552464	control	comparison	OK	1.95797	1.96041	0.00179742	0.00206921	0.9981	0.999625	no
ACTR3BP2	ACTR3BP2	ACTR3BP2	chr2:92129158-92130496	control	comparison	NOTEST	0	0	0	0	1	1	no
ACTR3BP5	ACTR3BP5	ACTR3BP5	chr10:38989726-38991371	control	comparison	NOTEST	0	0	0	0	1	1	no
ACTR3C	ACTR3C	ACTR3C	chr7:149944300-150035245	control	comparison	NOTEST	0.232359	0.0989682	-1.23132	0	1	1	no
ACTR5	ACTR5	ACTR5	chr20:37377096-37401089	control	comparison	OK	1.73512	2.58153	0.573188	0.753695	0.3178	0.787805	no
ACTR6	ACTR6	ACTR6	chr12:100593864-100618202	control	comparison	OK	10.1228	14.6975	0.537959	1.03499	0.14205	0.562325	no
ACTR8	ACTR8	ACTR8	chr3:53901093-53916229	control	comparison	OK	8.4112	9.53055	0.180248	0.399287	0.5863	0.929528	no
ACTRT1	ACTRT1	ACTRT1	chrX:127184940-127186382	control	comparison	NOTEST	0	0	0	0	1	1	no
ACTRT2	ACTRT2	ACTRT2	chr1:2938045-2939467	control	comparison	NOTEST	0	0	0	0	1	1	no
ACTRT3	ACTRT3	ACTRT3	chr3:169484710-169487683	control	comparison	OK	3.09982	3.80999	0.297602	0.431275	0.5746	0.923726	no
ACVR1	ACVR1	ACVR1	chr2:158592957-158732374	control	comparison	OK	27.7332	24.5695	-0.174747	-0.411845	0.55995	0.920226	no
ACVR1B	ACVR1B	ACVR1B	chr12:52345450-52390863	control	comparison	OK	5.16178	3.11799	-0.727252	-1.3314	0.0638	0.356402	no
ACVR1C	ACVR1C	ACVR1C	chr2:158383278-158485399	control	comparison	NOTEST	0.0808037	0.547004	2.75906	0	1	1	no
ACVR2A	ACVR2A	ACVR2A	chr2:148602569-149271044	control	comparison	OK	5.84972	1.82035	-1.68415	-1.84073	0.0181	0.15415	no
ACVR2B	ACVR2B	ACVR2B	chr3:38492517-38534633	control	comparison	NOTEST	0.304067	0.259036	-0.23124	0	1	1	no
ACVR2B-AS1	ACVR2B-AS1	ACVR2B-AS1	chr3:38492517-38534633	control	comparison	NOTEST	0.287106	0.0925872	-1.6327	0	1	1	no
ACVRL1	ACVRL1	ACVRL1	chr12:52301201-52317145	control	comparison	OK	9.93421	1.29103	-2.94388	-4.43476	5e-05	0.00153055	yes
ACY1	ACY1	ACY1	chr3:52009041-52023218	control	comparison	OK	10.4423	12.3669	0.244045	0.377493	0.5893	0.930381	no
ACY3	ACY3	ACY3	chr11:67410025-67418130	control	comparison	NOTEST	0	0	0	0	1	1	no
ACYP1	ACYP1	ACYP1	chr14:75519927-75530736	control	comparison	OK	5.09059	3.07674	-0.726431	-0.692958	0.33965	0.805092	no
ACYP2	ACYP2	ACYP2	chr2:54342409-54532435	control	comparison	OK	9.96644	16.4191	0.720223	1.21412	0.0834	0.419244	no
ADA	ADA	ADA	chr20:43248162-43280376	control	comparison	OK	12.769	22.2326	0.800029	1.70639	0.0356	0.245751	no
ADAD1	ADAD1	ADAD1	chr4:123300120-123350947	control	comparison	NOTEST	0	0	0	0	1	1	no
ADAD2	ADAD2	ADAD2	chr16:84224722-84230772	control	comparison	NOTEST	0.0185967	0	-inf	0	1	1	no
ADAL	ADAL	ADAL	chr15:43622871-43646096	control	comparison	OK	4.45748	5.30162	0.250203	0.382026	0.59015	0.930381	no
ADAM10	ADAM10	ADAM10	chr15:58888509-59042177	control	comparison	OK	36.1441	51.3311	0.506072	1.2458	0.0882	0.431776	no
ADAM11	ADAM11	ADAM11	chr17:42836567-42859214	control	comparison	NOTEST	0.0693194	0.0669551	-0.0500642	0	1	1	no
ADAM12	ADAM12	ADAM12	chr10:127702901-128077127	control	comparison	OK	31.3438	23.0725	-0.442002	-1.00291	0.15345	0.588562	no
ADAM15	ADAM15	ADAM15	chr1:155006281-155042029	control	comparison	OK	23.1453	25.8714	0.160636	0.386836	0.6029	0.934271	no
ADAM17	ADAM17	ADAM17	chr2:9629410-9695917	control	comparison	OK	9.72828	7.97862	-0.286045	-0.628849	0.3952	0.843962	no
ADAM18	ADAM18	ADAM18	chr8:39442086-39587583	control	comparison	NOTEST	0	0	0	0	1	1	no
ADAM19	ADAM19	ADAM19	chr5:156904311-157002783	control	comparison	OK	4.00928	11.1238	1.47223	3.18118	5e-05	0.00153055	yes
ADAM1A	ADAM1A	ADAM1A	chr12:112336866-112339706	control	comparison	OK	1.0666	1.00322	-0.0883793	-0.0993547	0.8968	0.987822	no
ADAM2	ADAM2	ADAM2	chr8:39601254-39695779	control	comparison	NOTEST	0	0	0	0	1	1	no
ADAM20	ADAM20	ADAM20	chr14:70989077-71001732	control	comparison	NOTEST	0.0658184	0.0454124	-0.535406	0	1	1	no
ADAM20P1	ADAM20P1	ADAM20P1	chr14:70935595-70950473	control	comparison	NOTEST	0.176748	0.07584	-1.22066	0	1	1	no
ADAM21	ADAM21	ADAM21	chr14:70918873-70926622	control	comparison	NOTEST	0.186879	0.157589	-0.245939	0	1	1	no
ADAM21P1	ADAM21P1	ADAM21P1	chr14:70712469-70714518	control	comparison	NOTEST	0.0560619	0.0522697	-0.101047	0	1	1	no
ADAM22	ADAM22	ADAM22	chr7:87563565-87832204	control	comparison	NOTEST	0.0288122	0.0507166	0.815775	0	1	1	no
ADAM23	ADAM23	ADAM23	chr2:207308367-207482679	control	comparison	OK	4.72365	10.1992	1.11048	2.20793	0.00555	0.0678592	no
ADAM28	ADAM28	ADAM28	chr8:24151579-24212726	control	comparison	OK	0.769661	0.146006	-2.3982	-1.55204	0.28285	0.756176	no
ADAM29	ADAM29	ADAM29	chr4:175839508-175899331	control	comparison	NOTEST	0	0	0	0	1	1	no
ADAM30	ADAM30	ADAM30	chr1:120436155-120439147	control	comparison	NOTEST	0	0	0	0	1	1	no
ADAM32	ADAM32	ADAM32	chr8:38965049-39142436	control	comparison	NOTEST	0.520454	0.161849	-1.68513	0	1	1	no
ADAM33	ADAM33	ADAM33	chr20:3648619-3662738	control	comparison	OK	48.4212	12.5469	-1.94831	-4.45654	5e-05	0.00153055	yes
ADAM3A	ADAM3A	ADAM3A	chr8:39308563-39380508	control	comparison	NOTEST	0	0	0	0	1	1	no
ADAM5	ADAM5	ADAM5	chr8:39172181-39260375	control	comparison	NOTEST	0	0	0	0	1	1	no
ADAM6	ADAM6	ADAM6	chr14:106435818-106438358	control	comparison	NOTEST	0	0	0	0	1	1	no
ADAM7	ADAM7	ADAM7	chr8:24298508-24367077	control	comparison	NOTEST	0	0	0	0	1	1	no
ADAM8	ADAM8	ADAM8	chr10:135075919-135090407	control	comparison	NOTEST	0.18707	0.249485	0.415375	0	1	1	no
ADAM9	ADAM9	ADAM9	chr8:38854504-38962779	control	comparison	OK	95.7133	138.859	0.536828	1.13743	0.10795	0.484792	no
ADAMDEC1	ADAMDEC1	ADAMDEC1	chr8:24241797-24263526	control	comparison	NOTEST	0.015687	0.212142	3.75739	0	1	1	no
ADAMTS1	ADAMTS1	ADAMTS1	chr21:28208605-28217728	control	comparison	OK	127.296	219.177	0.783911	1.31485	0.0703	0.376479	no
ADAMTS10	ADAMTS10	ADAMTS10	chr19:8645125-8675588	control	comparison	OK	2.56129	4.67625	0.868483	1.52511	0.04275	0.277205	no
ADAMTS12	ADAMTS12	ADAMTS12	chr5:33527286-33892124	control	comparison	OK	3.98369	17.9711	2.1735	4.68918	5e-05	0.00153055	yes
ADAMTS13	ADAMTS13	ADAMTS13	chr9:136243283-136324508	control	comparison	OK	1.3556	1.16652	-0.21672	-0.184458	0.80065	0.97744	no
ADAMTS14	ADAMTS14	ADAMTS14	chr10:72432558-72522195	control	comparison	OK	2.37527	0.872326	-1.44515	-1.95908	0.0099	0.10315	no
ADAMTS15	ADAMTS15	ADAMTS15	chr11:130318868-130346539	control	comparison	OK	0.762203	16.0718	4.39822	6.77397	5e-05	0.00153055	yes
ADAMTS16	ADAMTS16	ADAMTS16	chr5:5140442-5320412	control	comparison	NOTEST	0.00728943	0.0260052	1.83492	0	1	1	no
ADAMTS17	ADAMTS17	ADAMTS17	chr15:100511642-100882183	control	comparison	NOTEST	0.0104813	0.0270411	1.36733	0	1	1	no
ADAMTS18	ADAMTS18	ADAMTS18	chr16:77316024-77469011	control	comparison	NOTEST	0	0	0	0	1	1	no
ADAMTS19	ADAMTS19	ADAMTS19	chr5:128796102-129074376	control	comparison	NOTEST	0.00711873	0.00728898	0.034097	0	1	1	no
ADAMTS2	ADAMTS2	ADAMTS2	chr5:178537851-178772431	control	comparison	OK	31.0097	88.9848	1.52084	3.08639	5e-05	0.00153055	yes
ADAMTS20	ADAMTS20	ADAMTS20	chr12:43748011-43945724	control	comparison	NOTEST	0	0	0	0	1	1	no
ADAMTS3	ADAMTS3	ADAMTS3	chr4:73146685-73434516	control	comparison	OK	0.233388	1.37839	2.56218	2.81198	0.00195	0.0309156	yes
ADAMTS4	ADAMTS4	ADAMTS4	chr1:161159537-161168845	control	comparison	OK	1.27465	2.15192	0.755517	1.06977	0.1447	0.568496	no
ADAMTS5	ADAMTS5	ADAMTS5	chr21:28290230-28339439	control	comparison	OK	21.2062	3.59308	-2.56119	-5.61045	5e-05	0.00153055	yes
ADAMTS6	ADAMTS6	ADAMTS6	chr5:64444562-64777704	control	comparison	OK	3.29863	2.10267	-0.649641	-1.22368	0.0919	0.441961	no
ADAMTS7	ADAMTS7	ADAMTS7	chr15:79051544-79103773	control	comparison	OK	11.0355	36.1865	1.71329	4.00955	5e-05	0.00153055	yes
ADAMTS8	ADAMTS8	ADAMTS8	chr11:130274817-130298539	control	comparison	NOTEST	0.078682	0.0281401	-1.4834	0	1	1	no
ADAMTS9	ADAMTS9	ADAMTS9	chr3:64501330-64997143	control	comparison	NOTEST	0.402067	0.397688	-0.0158005	0	1	1	no
ADAMTS9-AS2	ADAMTS9-AS2	ADAMTS9-AS2	chr3:64501330-64997143	control	comparison	NOTEST	0.32345	0.215634	-0.584956	0	1	1	no
ADAMTSL1	ADAMTSL1	ADAMTSL1	chr9:18474078-18910947	control	comparison	OK	27.9375	4.51619	-2.62902	-5.11359	5e-05	0.00153055	yes
ADAMTSL2	ADAMTSL2	ADAMTSL2	chr9:136397285-136440641	control	comparison	NOTEST	0.0181622	0.343743	4.24232	0	1	1	no
ADAMTSL3	ADAMTSL3	ADAMTSL3	chr15:84322837-84708593	control	comparison	NOTEST	0.00939078	0	-inf	0	1	1	no
ADAMTSL4	ADAMTSL4	ADAMTSL4	chr1:150521897-150533412	control	comparison	OK	13.7243	1.90924	-2.84567	-4.35821	5e-05	0.00153055	yes
ADAMTSL5	ADAMTSL5	ADAMTSL5	chr19:1505016-1513188	control	comparison	OK	5.59869	6.60732	0.238975	0.459579	0.53675	0.91104	no
ADAP1	ADAP1	ADAP1	chr7:937536-994289	control	comparison	OK	0.922698	4.93936	2.42039	3.00812	0.00215	0.0333445	yes
ADAP2	ADAP2	ADAP2	chr17:29248753-29286211	control	comparison	NOTEST	0.119164	0.443309	1.89536	0	1	1	no
ADAR	ADAR	ADAR	chr1:154554533-154600456	control	comparison	OK	21.305	22.4751	0.0771349	0.18366	0.7947	0.976792	no
ADARB1	ADARB1	ADARB1	chr21:46494492-46646478	control	comparison	OK	12.1785	4.31872	-1.49566	-2.89008	0.0001	0.00272894	yes
ADARB2	ADARB2	ADARB2	chr10:1223252-1779670	control	comparison	NOTEST	0	0	0	0	1	1	no
ADARB2-AS1	ADARB2-AS1	ADARB2-AS1	chr10:1223252-1779670	control	comparison	NOTEST	0	0	0	0	1	1	no
ADAT1	ADAT1	ADAT1	chr16:75632246-75657221	control	comparison	OK	3.72034	3.93637	0.0814334	0.137254	0.8436	0.981926	no
ADAT2	ADAT2	ADAT2	chr6:143743968-143771841	control	comparison	OK	0.813768	0.904843	0.15305	0.197246	0.7878	0.975346	no
ADAT3	ADAT3	ADAT3	chr19:1905370-1926012	control	comparison	OK	0.749997	1.34292	0.840416	0.365299	0.6613	0.950106	no
ADC	ADC	ADC	chr1:33546713-33585995	control	comparison	OK	1.13633	1.26932	0.15968	0.175857	0.8186	0.979617	no
ADCK1	ADCK1	ADCK1	chr14:78266425-78400297	control	comparison	OK	2.18284	2.24646	0.0414454	0.0496728	0.94635	0.99547	no
ADCK2	ADCK2	ADCK2	chr7:140372952-140394908	control	comparison	OK	5.69312	7.70543	0.436657	0.818249	0.2732	0.747294	no
ADCK3	ADCK3	ADCK3	chr1:227127937-227175246	control	comparison	OK	3.31648	2.67323	-0.311069	-0.476667	0.52155	0.907022	no
ADCK4	ADCK4	ADCK4	chr19:41197433-41222790	control	comparison	OK	4.884	5.70147	0.223271	0.356649	0.61285	0.937032	no
ADCK5	ADCK5	ADCK5	chr8:145597730-145634733	control	comparison	OK	2.62131	4.20547	0.68198	0.541268	0.48845	0.893703	no
ADCY1	ADCY1	ADCY1	chr7:45614124-45762714	control	comparison	NOTEST	0.0327376	0.0501191	0.614413	0	1	1	no
ADCY10	ADCY10	ADCY10	chr1:167778624-167883453	control	comparison	NOTEST	0.0673266	0.00434078	-3.95515	0	1	1	no
ADCY10P1	ADCY10P1	ADCY10P1	chr6:41040706-41108573	control	comparison	NOTEST	0.260325	0.294799	0.179418	0	1	1	no
ADCY2	ADCY2	ADCY2	chr5:7396342-7830194	control	comparison	NOTEST	0.0371104	0	-inf	0	1	1	no
ADCY3	ADCY3	ADCY3	chr2:25013135-25142055	control	comparison	OK	6.67875	9.06941	0.441429	0.760554	0.28065	0.753484	no
ADCY4	ADCY4	ADCY4	chr14:24787554-24804277	control	comparison	OK	3.6943	2.21699	-0.736699	-1.05439	0.13185	0.538227	no
ADCY5	ADCY5	ADCY5	chr3:123001142-123167392	control	comparison	NOTEST	0.129921	0.154555	0.250485	0	1	1	no
ADCY6	ADCY6	ADCY6	chr12:49159974-49182820	control	comparison	OK	9.13072	17.4075	0.930908	2.1709	0.00205	0.0322222	yes
ADCY7	ADCY7	ADCY7	chr16:50321822-50352043	control	comparison	OK	7.51925	3.531	-1.09051	-2.29328	0.0017	0.0278115	yes
ADCY8	ADCY8	ADCY8	chr8:131792546-132052835	control	comparison	NOTEST	0	0	0	0	1	1	no
ADCY9	ADCY9	ADCY9	chr16:4012649-4166186	control	comparison	OK	10.0765	6.5397	-0.623699	-1.46466	0.0408	0.269102	no
ADCYAP1	ADCYAP1	ADCYAP1	chr18:904943-912173	control	comparison	NOTEST	0.0107007	0.00689382	-0.634326	0	1	1	no
ADCYAP1R1	ADCYAP1R1	ADCYAP1R1	chr7:31092075-31151093	control	comparison	NOTEST	0	0	0	0	1	1	no
ADD1	ADD1	ADD1	chr4:2845583-2931802	control	comparison	OK	64.6097	64.5993	-0.000231579	-0.000529103	0.9994	0.999784	no
ADD2	ADD2	ADD2	chr2:70889215-70995375	control	comparison	OK	0.659643	0.102204	-2.69024	-1.74771	0.0118	0.115886	no
ADD3	ADD3	ADD3	chr10:111705316-111895323	control	comparison	OK	43.7189	72.0413	0.720569	1.64667	0.01755	0.151376	no
ADGB	ADGB	ADGB	chr6:146920135-147136597	control	comparison	NOTEST	0	0.00700434	inf	0	1	1	no
ADH1A	ADH1A	ADH1A	chr4:100010007-100222513	control	comparison	NOTEST	0.123649	0	-inf	0	1	1	no
ADH1B	ADH1B	ADH1B	chr4:100227526-100242572	control	comparison	OK	1.22745	0.838904	-0.549093	-0.580141	0.45265	0.87344	no
ADH1C	ADH1C	ADH1C	chr4:100257648-100273917	control	comparison	NOTEST	0.128414	0.0434243	-1.56423	0	1	1	no
ADH4	ADH4	ADH4	chr4:100010007-100222513	control	comparison	NOTEST	0.0535792	0	-inf	0	1	1	no
ADH5	ADH5	ADH5	chr4:99992129-100009931	control	comparison	OK	105.239	94.955	-0.148349	-0.361149	0.6244	0.93964	no
ADH6	ADH6	ADH6	chr4:100010007-100222513	control	comparison	NOTEST	0.0262778	0.0986452	1.90841	0	1	1	no
ADH7	ADH7	ADH7	chr4:100333417-100356667	control	comparison	NOTEST	0	0	0	0	1	1	no
ADHFE1	ADHFE1	ADHFE1	chr8:67344717-67381044	control	comparison	OK	3.4541	1.49085	-1.21218	-1.52613	0.0585	0.335864	no
ADI1	ADI1	ADI1	chr2:3501689-3523350	control	comparison	OK	66.0796	72.595	0.135665	0.361066	0.64205	0.944122	no
ADIG	ADIG	ADIG	chr20:37209837-37217104	control	comparison	NOTEST	0	0	0	0	1	1	no
ADIPOQ	ADIPOQ	ADIPOQ	chr3:186560462-186576252	control	comparison	NOTEST	0.00793893	0	-inf	0	1	1	no
ADIPOQ-AS1	ADIPOQ-AS1	ADIPOQ-AS1	chr3:186560462-186576252	control	comparison	NOTEST	0	0	0	0	1	1	no
ADIPOR1	ADIPOR1	ADIPOR1	chr1:202909959-202927700	control	comparison	OK	54.901	55.3228	0.0110398	0.0264675	0.9719	0.998519	no
ADIPOR2	ADIPOR2	ADIPOR2	chr12:1800246-1897845	control	comparison	OK	18.1654	14.5212	-0.323037	-0.783363	0.285	0.758153	no
ADIRF	ADIRF	ADIRF	chr10:88728187-88769960	control	comparison	OK	41.6705	56.9993	0.451919	0.987985	0.21345	0.678362	no
ADK	ADK	ADK	chr10:75910942-76469061	control	comparison	OK	28.5557	39.952	0.484487	1.1194	0.11385	0.500816	no
ADM	ADM	ADM	chr11:10326641-10328923	control	comparison	OK	433.791	145.633	-1.57467	-3.89275	5e-05	0.00153055	yes
ADM2	ADM2	ADM2	chr22:50919984-50924866	control	comparison	OK	6.51693	7.11819	0.127319	0.25788	0.70515	0.961269	no
ADM5	ADM5	ADM5	chr19:50191941-50194247	control	comparison	NOTEST	0.0665422	0.0690249	0.0528474	0	1	1	no
ADNP	ADNP	ADNP	chr20:49506882-49547527	control	comparison	OK	15.407	12.5901	-0.291296	-0.677525	0.3327	0.800122	no
ADNP2	ADNP2	ADNP2	chr18:77866914-77898228	control	comparison	OK	3.79296	3.98059	0.0696583	0.138335	0.8485	0.981926	no
ADO	ADO	ADO	chr10:64564515-64568239	control	comparison	OK	11.7983	12.3661	0.0678096	0.159094	0.82975	0.980794	no
ADORA1	ADORA1	ADORA1	chr1:203096835-203136533	control	comparison	OK	1.73084	0.127453	-3.76343	-2.97102	0.0028	0.0407175	yes
ADORA2A	ADORA2A	ADORA2A	chr22:24823529-24890783	control	comparison	NOTEST	0.156412	0.400422	1.35617	0	1	1	no
ADORA2A-AS1	ADORA2A-AS1	ADORA2A-AS1	chr22:24823529-24890783	control	comparison	NOTEST	0.0641187	0.0515815	-0.313892	0	1	1	no
ADORA2B	ADORA2B	ADORA2B	chr17:15848230-15879210	control	comparison	OK	2.73374	3.95563	0.533031	0.75087	0.3331	0.800334	no
ADORA3	ADORA3	ADORA3	chr1:112025969-112106597	control	comparison	NOTEST	0.0651199	0	-inf	0	1	1	no
ADPGK	ADPGK	ADPGK	chr15:73043707-73090540	control	comparison	OK	22.1315	25.2872	0.192309	0.46426	0.5398	0.913211	no
ADPGK-AS1	ADPGK-AS1	ADPGK-AS1	chr15:73043707-73090540	control	comparison	NOTEST	0.440189	0.458795	0.0597236	0	1	1	no
ADPRH	ADPRH	ADPRH	chr3:119298522-119308792	control	comparison	OK	2.73957	4.55486	0.733458	1.22817	0.1002	0.463959	no
ADPRHL1	ADPRHL1	ADPRHL1	chr13:114076259-114107839	control	comparison	OK	1.2107	0.931771	-0.377797	-0.362832	0.6053	0.935839	no
ADPRHL2	ADPRHL2	ADPRHL2	chr1:36554452-36559533	control	comparison	OK	15.6987	17.0938	0.122826	0.277221	0.72235	0.964688	no
ADPRM	ADPRM	ADPRM	chr17:10600926-10614875	control	comparison	OK	6.91021	6.3558	-0.120656	-0.201634	0.7946	0.976792	no
ADRA1A	ADRA1A	ADRA1A	chr8:26605666-26722922	control	comparison	NOTEST	0	0	0	0	1	1	no
ADRA1B	ADRA1B	ADRA1B	chr5:159343739-159400017	control	comparison	OK	1.11131	0.841237	-0.401672	-0.402842	0.60885	0.936622	no
ADRA1D	ADRA1D	ADRA1D	chr20:4201277-4229659	control	comparison	OK	1.10894	1.49686	0.432749	0.503192	0.50205	0.90159	no
ADRA2A	ADRA2A	ADRA2A	chr10:112836789-112840662	control	comparison	OK	19.4767	5.4649	-1.83348	-3.99684	5e-05	0.00153055	yes
ADRA2B	ADRA2B	ADRA2B	chr2:96778622-96781888	control	comparison	NOTEST	0	0.0134449	inf	0	1	1	no
ADRA2C	ADRA2C	ADRA2C	chr4:3768295-3770253	control	comparison	OK	0.956927	3.64909	1.93105	2.2263	0.0116	0.114624	no
ADRB1	ADRB1	ADRB1	chr10:115803805-115806667	control	comparison	NOTEST	0	0.00772994	inf	0	1	1	no
ADRB2	ADRB2	ADRB2	chr5:148206155-148208197	control	comparison	OK	0.414929	2.60749	2.65172	2.67133	0.00485	0.0618966	no
ADRB3	ADRB3	ADRB3	chr8:37820513-37824184	control	comparison	NOTEST	0	0	0	0	1	1	no
ADRBK1	ADRBK1	ADRBK1	chr11:67033904-67054029	control	comparison	OK	9.84868	15.3069	0.636175	1.46767	0.04565	0.289711	no
ADRBK2	ADRBK2	ADRBK2	chr22:25960860-26125258	control	comparison	NOTEST	0.155375	0.613841	1.98212	0	1	1	no
ADRM1	ADRM1	ADRM1	chr20:60878026-60883918	control	comparison	OK	49.7218	67.6029	0.443207	1.03049	0.1429	0.563973	no
ADSL	ADSL	ADSL	chr22:40742503-40762575	control	comparison	OK	29.193	41.0755	0.492657	1.10888	0.1126	0.496803	no
ADSS	ADSS	ADSS	chr1:244571793-244615436	control	comparison	OK	31.3716	31.2005	-0.00789008	-0.0198776	0.9768	0.998519	no
ADSSL1	ADSSL1	ADSSL1	chr14:105190533-105213647	control	comparison	OK	1.91602	1.9856	0.0514602	0.0560655	0.93465	0.994097	no
ADTRP	ADTRP	ADTRP	chr6:11713887-11779280	control	comparison	OK	1.36298	1.22952	-0.148666	-0.14722	0.8316	0.981016	no
AEBP1	AEBP1	AEBP1	chr7:44143959-44154159	control	comparison	OK	65.2721	76.9859	0.238127	0.500779	0.46905	0.881564	no
AEBP2	AEBP2	AEBP2	chr12:19592607-19675173	control	comparison	OK	5.83351	8.80569	0.594071	1.27732	0.0696	0.374877	no
AEN	AEN	AEN	chr15:89164526-89175512	control	comparison	OK	15.237	15.1439	-0.00884058	-0.0208518	0.9779	0.998519	no
AES	AES	AES	chr19:3052907-3062964	control	comparison	OK	121.99	122.039	0.000582199	0.00135814	0.99805	0.999625	no
AFAP1	AFAP1	AFAP1	chr4:7755816-7941653	control	comparison	OK	27.2928	31.8081	0.220876	0.497813	0.4776	0.887268	no
AFAP1-AS1	AFAP1-AS1	AFAP1-AS1	chr4:7755816-7941653	control	comparison	NOTEST	0.123515	0.0508343	-1.28081	0	1	1	no
AFAP1L1	AFAP1L1	AFAP1L1	chr5:148651400-148721367	control	comparison	OK	2.08724	3.61795	0.793579	1.25464	0.0736	0.389276	no
AFAP1L2	AFAP1L2	AFAP1L2	chr10:116054582-116164515	control	comparison	NOTEST	0.147748	0.186185	0.333603	0	1	1	no
AFF1	AFF1	AFF1	chr4:87856153-88062206	control	comparison	OK	5.57864	3.98736	-0.484478	-1.07549	0.1265	0.52502	no
AFF2	AFF2	AFF2	chrX:147582138-148082193	control	comparison	NOTEST	0.602333	0.138376	-2.12197	0	1	1	no
AFF3	AFF3	AFF3	chr2:100163715-100759037	control	comparison	OK	2.51274	3.21423	0.355215	0.69052	0.3265	0.794297	no
AFF4	AFF4	AFF4	chr5:132211070-132299354	control	comparison	OK	15.523	18.2064	0.230031	0.54969	0.44585	0.870657	no
AFG3L1P	AFG3L1P	AFG3L1P	chr16:90036182-90067195	control	comparison	OK	3.34372	2.81298	-0.249354	-0.304702	0.6661	0.951102	no
AFG3L2	AFG3L2	AFG3L2	chr18:12328942-12377275	control	comparison	OK	19.9931	21.5963	0.111282	0.273795	0.71085	0.96195	no
AFM	AFM	AFM	chr4:74347461-74369718	control	comparison	NOTEST	0.0192216	0	-inf	0	1	1	no
AFMID	AFMID	AFMID	chr17:76183397-76203782	control	comparison	OK	5.15806	8.63794	0.743859	0.976841	0.15725	0.596536	no
AFP	AFP	AFP	chr4:74301932-74321492	control	comparison	NOTEST	0.396798	0.067013	-2.56589	0	1	1	no
AFTPH	AFTPH	AFTPH	chr2:64751438-64820138	control	comparison	OK	8.4443	9.2839	0.136753	0.295139	0.6746	0.952637	no
AGA	AGA	AGA	chr4:178351928-178363657	control	comparison	OK	10.5027	14.208	0.435945	0.872829	0.2093	0.673301	no
AGAP1	AGAP1	AGAP1	chr2:236402732-237040444	control	comparison	OK	2.58942	2.60458	0.00842395	0.0169797	0.98045	0.998595	no
AGAP11	AGAP11	AGAP11	chr10:88728187-88769960	control	comparison	OK	0.723366	0.868679	0.264097	0.146234	0.8371	0.981846	no
AGAP2	AGAP2	AGAP2	chr12:58118075-58135944	control	comparison	NOTEST	0.0212352	0.049397	1.21797	0	1	1	no
AGAP3	AGAP3	AGAP3	chr7:150783825-150841523	control	comparison	OK	13.6831	12.9586	-0.0784908	-0.166666	0.8128	0.978402	no
AGAP4	AGAP4	AGAP4	chr10:46321049-46342921	control	comparison	NOTEST	0.274404	0.153864	-0.834647	0	1	1	no
AGAP5	AGAP5	AGAP5	chr10:75434032-75457554	control	comparison	OK	0.748018	0.505144	-0.566378	-0.534154	0.4866	0.892922	no
AGAP6	AGAP6	AGAP6	chr10:51748077-51770259	control	comparison	OK	1.66307	2.26764	0.44734	0.59162	0.4296	0.861954	no
AGAP7	AGAP7	AGAP7	chr10:51464150-51486327	control	comparison	NOTEST	0.206173	0.130354	-0.661419	0	1	1	no
AGAP8	AGAP8	AGAP8	chr10:51026324-51371331	control	comparison	NOTEST	0.375595	0.212033	-0.82489	0	1	1	no
AGAP9	AGAP9	AGAP9	chr10:48215723-48237508	control	comparison	NOTEST	0	0	0	0	1	1	no
AGBL1	AGBL1	AGBL1	chr15:86685241-87572283	control	comparison	NOTEST	0	0	0	0	1	1	no
AGBL2	AGBL2	AGBL2	chr11:47681142-47736928	control	comparison	NOTEST	0.0700567	0.0391873	-0.838139	0	1	1	no
AGBL3	AGBL3	AGBL3	chr7:134671258-134820530	control	comparison	NOTEST	0.0288089	0.0629233	1.12708	0	1	1	no
AGBL4	AGBL4	AGBL4	chr1:48998526-50489626	control	comparison	NOTEST	0	0	0	0	1	1	no
AGBL5	AGBL5	AGBL5	chr2:27274490-27294567	control	comparison	OK	9.07346	6.30972	-0.524076	-0.381425	0.6161	0.937823	no
AGER	AGER	AGER	chr6_ssto_hap7:3496472-3499827	control	comparison	OK	0.648579	0.995446	0.618062	0.48264	0.39575	0.8444	no
AGFG1	AGFG1	AGFG1	chr2:228336847-228425938	control	comparison	OK	8.16811	8.22571	0.0101377	0.0236828	0.9752	0.998519	no
AGFG2	AGFG2	AGFG2	chr7:100136833-100165843	control	comparison	OK	1.00359	1.74552	0.798494	1.08487	0.13765	0.551718	no
AGGF1	AGGF1	AGGF1	chr5:76326209-76361058	control	comparison	OK	10.7566	8.44965	-0.348255	-0.801873	0.26925	0.742667	no
AGK	AGK	AGK	chr7:141251077-141354209	control	comparison	OK	7.99574	8.87204	0.150034	0.316414	0.6689	0.951898	no
AGL	AGL	AGL	chr1:100315639-100389579	control	comparison	OK	4.36715	4.15233	-0.0727709	-0.153004	0.82945	0.980794	no
AGMAT	AGMAT	AGMAT	chr1:15853351-15911605	control	comparison	OK	0.300551	0.718369	1.25712	0.526062	0.47735	0.88706	no
AGMO	AGMO	AGMO	chr7:15239942-15601640	control	comparison	NOTEST	0.0736909	0.349014	2.24373	0	1	1	no
AGPAT1	AGPAT1	AGPAT1	chr6_ssto_hap7:3468303-3493616	control	comparison	OK	36.541	42.3433	0.21262	0.44267	0.5236	0.907022	no
AGPAT2	AGPAT2	AGPAT2	chr9:139567594-139581911	control	comparison	OK	19.0181	27.1628	0.514259	1.09312	0.12105	0.517012	no
AGPAT3	AGPAT3	AGPAT3	chr21:45285115-45407475	control	comparison	OK	12.2696	10.9569	-0.163253	-0.386535	0.59015	0.930381	no
AGPAT4	AGPAT4	AGPAT4	chr6:161551056-161695107	control	comparison	OK	1.5158	1.11792	-0.439258	-0.689838	0.33575	0.802103	no
AGPAT4-IT1	AGPAT4-IT1	AGPAT4-IT1	chr6:161551056-161695107	control	comparison	NOTEST	0.325998	0.129198	-1.33528	0	1	1	no
AGPAT5	AGPAT5	AGPAT5	chr8:6565877-6619021	control	comparison	OK	2.53735	5.3866	1.08605	2.00383	0.0045	0.0583	no
AGPAT6	AGPAT6	AGPAT6	chr8:41435706-41482520	control	comparison	OK	13.9087	15.9169	0.19457	0.476719	0.49685	0.89914	no
AGPAT9	AGPAT9	AGPAT9	chr4:84457066-84527027	control	comparison	NOTEST	0.587567	0.108892	-2.43186	0	1	1	no
AGPHD1	AGPHD1	AGPHD1	chr15:78799905-78829715	control	comparison	OK	1.49918	1.78511	0.251837	0.212488	0.7667	0.972412	no
AGPS	AGPS	AGPS	chr2:178257470-178408564	control	comparison	OK	8.1874	8.4861	0.0516961	0.122028	0.8641	0.982444	no
AGR2	AGR2	AGR2	chr7:16832263-16844738	control	comparison	NOTEST	0	0	0	0	1	1	no
AGR3	AGR3	AGR3	chr7:16899029-16921613	control	comparison	NOTEST	0	0	0	0	1	1	no
AGRN	AGRN	AGRN	chr1:955502-991499	control	comparison	OK	17.4524	21.1652	0.278272	0.676953	0.3428	0.808365	no
AGRP	AGRP	AGRP	chr16:67516473-67517716	control	comparison	NOTEST	0.0544909	0	-inf	0	1	1	no
AGSK1	AGSK1	AGSK1	chr15:83130032-83182930	control	comparison	NOTEST	0	0	0	0	1	1	no
AGT	AGT	AGT	chr1:230838271-230850336	control	comparison	OK	1.50626	1.06003	-0.506865	-0.554749	0.47495	0.886533	no
AGTPBP1	AGTPBP1	AGTPBP1	chr9:88161453-88356944	control	comparison	OK	3.26203	4.13575	0.342381	0.633958	0.3771	0.833304	no
AGTR1	AGTR1	AGTR1	chr3:148415657-148460790	control	comparison	OK	2.34127	1.45282	-0.688432	-0.794529	0.2577	0.730385	no
AGTR2	AGTR2	AGTR2	chrX:115301957-115306225	control	comparison	NOTEST	0	0	0	0	1	1	no
AGTRAP	AGTRAP	AGTRAP	chr1:11796141-11810828	control	comparison	OK	21.2329	17.4841	-0.280263	-0.534154	0.44255	0.868143	no
AGXT	AGXT	AGXT	chr2:241808161-241818536	control	comparison	NOTEST	0	0	0	0	1	1	no
AGXT2	AGXT2	AGXT2	chr5:34998205-35048240	control	comparison	NOTEST	0	0	0	0	1	1	no
AGXT2L1	AGXT2L1	AGXT2L1	chr4:109663201-109684235	control	comparison	NOTEST	0.0191756	0	-inf	0	1	1	no
AGXT2L2	AGXT2L2	AGXT2L2	chr5:177631507-177659803	control	comparison	OK	9.39902	7.72087	-0.283747	-0.208252	0.7666	0.972412	no
AHCTF1	AHCTF1	AHCTF1	chr1:247002401-247094726	control	comparison	OK	4.13795	3.27541	-0.33724	-0.728366	0.31075	0.781506	no
AHCTF1P1	AHCTF1P1	AHCTF1P1	chr2:162355577-162364413	control	comparison	NOTEST	0.0307409	0.0185592	-0.728023	0	1	1	no
AHCY	AHCY	AHCY	chr20:32868070-32899608	control	comparison	OK	51.1821	65.8183	0.362849	0.865659	0.21335	0.678362	no
AHCYL1	AHCYL1	AHCYL1	chr1:110527386-110566364	control	comparison	OK	40.4348	35.0524	-0.206085	-0.482774	0.49125	0.89525	no
AHCYL2	AHCYL2	AHCYL2	chr7:128864854-129070052	control	comparison	OK	3.53788	3.6316	0.0377216	0.0697787	0.92235	0.991706	no
AHDC1	AHDC1	AHDC1	chr1:27860755-27930143	control	comparison	OK	4.68636	4.01328	-0.223684	-0.473799	0.5114	0.906772	no
AHI1	AHI1	AHI1	chr6:135605109-135818903	control	comparison	OK	4.74421	4.19211	-0.178493	-0.353898	0.61215	0.937002	no
AHNAK	AHNAK	AHNAK	chr11:62201013-62314332	control	comparison	OK	122.686	72.785	-0.753258	-0.683564	0.19425	0.649659	no
AHNAK2	AHNAK2	AHNAK2	chr14:105403590-105444694	control	comparison	OK	25.1023	2.01597	-3.63828	-7.78129	5e-05	0.00153055	yes
AHR	AHR	AHR	chr7:17338275-17385775	control	comparison	OK	19.6324	34.2459	0.802698	1.90674	0.0098	0.102524	no
AHRR	AHRR	AHRR	chr5:271735-438405	control	comparison	OK	12.0537	14.8155	0.297626	0.467121	0.51815	0.907022	no
AHSA1	AHSA1	AHSA1	chr14:77924372-77935815	control	comparison	OK	75.4014	89.1203	0.241162	0.654778	0.406	0.851571	no
AHSA2	AHSA2	AHSA2	chr2:61404554-61697849	control	comparison	OK	16.1962	14.8288	-0.127257	-0.157777	0.8354	0.981846	no
AHSG	AHSG	AHSG	chr3:186330849-186339107	control	comparison	NOTEST	0	0	0	0	1	1	no
AHSP	AHSP	AHSP	chr16:31539202-31540124	control	comparison	NOTEST	0	0	0	0	1	1	no
AICDA	AICDA	AICDA	chr12:8754761-8765442	control	comparison	NOTEST	0.0246183	0.0352457	0.517718	0	1	1	no
AIDA	AIDA	AIDA	chr1:222841354-222885864	control	comparison	OK	62.0709	56.9305	-0.124717	-0.310643	0.67065	0.951995	no
AIF1	AIF1	AIF1	chr6_ssto_hap7:2913800-2915605	control	comparison	NOTEST	0	0	0	0	1	1	no
AIF1L	AIF1L	AIF1L	chr9:133971862-133998539	control	comparison	NOTEST	0.182242	0.202926	0.155102	0	1	1	no
AIFM1	AIFM1	AIFM1	chrX:129263337-129299861	control	comparison	OK	14.0313	20.5323	0.549247	1.18683	0.0935	0.445625	no
AIFM2	AIFM2	AIFM2	chr10:71812356-71892690	control	comparison	OK	9.57885	8.91187	-0.104124	-0.19179	0.7817	0.975346	no
AIFM3	AIFM3	AIFM3	chr22:21319417-21335649	control	comparison	NOTEST	0.168134	0.0948908	-0.825271	0	1	1	no
AIG1	AIG1	AIG1	chr6:143382022-143661441	control	comparison	OK	26.9387	25.6	-0.0735373	-0.176929	0.82385	0.979969	no
AIM1	AIM1	AIM1	chr6:106959729-107018334	control	comparison	OK	2.81589	0.194185	-3.85809	-4.54154	5e-05	0.00153055	yes
AIM1L	AIM1L	AIM1L	chr1:26648349-26680621	control	comparison	NOTEST	0	0	0	0	1	1	no
AIM2	AIM2	AIM2	chr1:159032274-159046647	control	comparison	NOTEST	0	0	0	0	1	1	no
AIMP1	AIMP1	AIMP1	chr4:106967232-107270381	control	comparison	OK	33.5826	22.9655	-0.548243	-1.02245	0.1448	0.568496	no
AIMP2	AIMP2	AIMP2	chr7:6048881-6098860	control	comparison	OK	15.6867	17.8561	0.18688	0.186594	0.8161	0.979617	no
AIP	AIP	AIP	chr11:67250504-67258579	control	comparison	OK	29.7327	34.3905	0.209959	0.524155	0.5224	0.907022	no
AIPL1	AIPL1	AIPL1	chr17:6327058-6338519	control	comparison	NOTEST	0.0268141	0.0159089	-0.753159	0	1	1	no
AIRE	AIRE	AIRE	chr21:45705720-45718102	control	comparison	NOTEST	0.0151733	0.00977055	-0.635019	0	1	1	no
AIRN	AIRN	AIRN	chr6:160390130-160527583	control	comparison	NOTEST	0	0	0	0	1	1	no
AJAP1	AJAP1	AJAP1	chr1:4715104-4843851	control	comparison	OK	0.306541	17.4746	5.83304	5.29552	5e-05	0.00153055	yes
AJUBA	AJUBA	AJUBA	chr14:23440409-23451848	control	comparison	OK	19.6504	22.3876	0.188143	0.442274	0.53395	0.910177	no
AK1	AK1	AK1	chr9:130628758-130640022	control	comparison	OK	27.3844	24.0678	-0.18625	-0.427033	0.53445	0.910273	no
AK2	AK2	AK2	chr1:33473540-33502512	control	comparison	OK	26.6843	31.4115	0.235301	0.55694	0.42465	0.859621	no
AK3	AK3	AK3	chr9:4709556-4742043	control	comparison	OK	26.3546	27.4927	0.0609937	0.146063	0.8294	0.980794	no
AK4	AK4	AK4	chr1:65613231-65697828	control	comparison	OK	9.80305	21.811	1.15375	2.69779	5e-05	0.00153055	yes
AK5	AK5	AK5	chr1:77747661-78025654	control	comparison	OK	41.9352	29.5767	-0.503702	-1.13622	0.10325	0.472453	no
AK7	AK7	AK7	chr14:96858447-96955764	control	comparison	NOTEST	0.0206364	0.0314003	0.605585	0	1	1	no
AK8	AK8	AK8	chr9:135600964-135754198	control	comparison	NOTEST	0.23941	0.0829615	-1.52897	0	1	1	no
AKAP1	AKAP1	AKAP1	chr17:55162552-55198710	control	comparison	OK	3.21205	3.29188	0.035416	0.0588896	0.933	0.993743	no
AKAP10	AKAP10	AKAP10	chr17:19807764-19881169	control	comparison	OK	9.1971	11.1874	0.282622	0.647935	0.38005	0.83525	no
AKAP11	AKAP11	AKAP11	chr13:42846288-42897403	control	comparison	OK	7.76136	7.56676	-0.0366335	-0.0878525	0.90505	0.988753	no
AKAP12	AKAP12	AKAP12	chr6:151561133-151679694	control	comparison	OK	11.7159	29.8704	1.35025	3.02089	5e-05	0.00153055	yes
AKAP13	AKAP13	AKAP13	chr15:85923846-86292589	control	comparison	OK	7.22789	4.63948	-0.639612	-1.45004	0.0394	0.262441	no
AKAP14	AKAP14	AKAP14	chrX:119029935-119054679	control	comparison	NOTEST	0.0482227	0.0532601	0.143341	0	1	1	no
AKAP17A	AKAP17A	AKAP17A	chrY:1660485-1711974	control	comparison	OK	9.23411	8.12023	-0.185453	-0.388227	0.59085	0.930381	no
AKAP2	AKAP2	AKAP2	chr9:112403067-112934791	control	comparison	OK	82.5238	34.4295	-1.26117	-2.56704	5e-05	0.00153055	yes
AKAP3	AKAP3	AKAP3	chr12:4724675-4754343	control	comparison	NOTEST	0.12011	0.12454	0.0522535	0	1	1	no
AKAP4	AKAP4	AKAP4	chrX:49955410-49965664	control	comparison	NOTEST	0	0	0	0	1	1	no
AKAP5	AKAP5	AKAP5	chr14:64932216-64941221	control	comparison	NOTEST	0.140202	0.146868	0.0670212	0	1	1	no
AKAP6	AKAP6	AKAP6	chr14:32798478-33302268	control	comparison	OK	0.486131	0.732023	0.590544	0.774735	0.27975	0.753322	no
AKAP7	AKAP7	AKAP7	chr6:131456825-131604675	control	comparison	OK	1.99242	1.43427	-0.474209	-0.573242	0.4118	0.852966	no
AKAP8	AKAP8	AKAP8	chr19:15464331-15490612	control	comparison	OK	6.45432	7.5065	0.217876	0.457827	0.54045	0.913211	no
AKAP8L	AKAP8L	AKAP8L	chr19:15490858-15529833	control	comparison	OK	13.2381	13.8502	0.0652078	0.144226	0.84645	0.981926	no
AKAP9	AKAP9	AKAP9	chr7:91570188-91739987	control	comparison	OK	4.8504	3.98342	-0.284096	-0.651238	0.36135	0.820587	no
AKD1	AKD1	AKD1	chr6:109814058-110012415	control	comparison	OK	1.79815	1.71596	-0.0674961	-0.0793296	0.91135	0.990528	no
AKIP1	AKIP1	AKIP1	chr11:8932700-8954553	control	comparison	OK	20.2749	20.0092	-0.0190326	-0.0400138	0.95735	0.995578	no
AKIRIN1	AKIRIN1	AKIRIN1	chr1:39456915-39471737	control	comparison	OK	30.402	39.0445	0.360951	0.858633	0.2253	0.695294	no
AKIRIN2	AKIRIN2	AKIRIN2	chr6:88384577-88411985	control	comparison	OK	27.3161	19.6519	-0.475085	-1.14801	0.1423	0.563141	no
AKNA	AKNA	AKNA	chr9:117096432-117156685	control	comparison	OK	2.54391	2.02547	-0.328788	-0.608765	0.39495	0.843956	no
AKNAD1	AKNAD1	AKNAD1	chr1:109358519-109401146	control	comparison	NOTEST	0.11651	0.0151764	-2.94055	0	1	1	no
AKR1A1	AKR1A1	AKR1A1	chr1:46016454-46035723	control	comparison	OK	41.8133	63.9831	0.61373	1.43495	0.04085	0.269102	no
AKR1B1	AKR1B1	AKR1B1	chr7:134127106-134143888	control	comparison	OK	77.9396	62.8386	-0.310707	-0.836307	0.29855	0.772017	no
AKR1B10	AKR1B10	AKR1B10	chr7:134212343-134226166	control	comparison	OK	0.329248	0.771774	1.22901	1.04843	0.21145	0.675969	no
AKR1B15	AKR1B15	AKR1B15	chr7:134233848-134264592	control	comparison	NOTEST	0	0.024612	inf	0	1	1	no
AKR1C1	AKR1C1	AKR1C1	chr10:5005453-5020158	control	comparison	OK	39.1699	10.797	-1.85912	-4.00784	5e-05	0.00153055	yes
AKR1C2	AKR1C2	AKR1C2	chr10:5029967-5060225	control	comparison	OK	6.14359	2.27042	-1.43612	-1.90225	0.0093	0.0991536	no
AKR1C3	AKR1C3	AKR1C3	chr10:5090957-5149878	control	comparison	OK	49.7882	13.549	-1.87761	-3.43911	5e-05	0.00153055	yes
AKR1C4	AKR1C4	AKR1C4	chr10:5238797-5260910	control	comparison	NOTEST	0.066121	0.0203157	-1.70251	0	1	1	no
AKR1C6P	AKR1C6P	AKR1C6P	chr10:4913858-4958465	control	comparison	NOTEST	0	0.0169317	inf	0	1	1	no
AKR1CL1	AKR1CL1	AKR1CL1	chr10:5196654-5227150	control	comparison	NOTEST	0	0	0	0	1	1	no
AKR1D1	AKR1D1	AKR1D1	chr7:137761177-137803050	control	comparison	NOTEST	0	0.0172081	inf	0	1	1	no
AKR1E2	AKR1E2	AKR1E2	chr10:4868368-4890251	control	comparison	OK	1.31552	1.17846	-0.158729	-0.14624	0.8264	0.980397	no
AKR7A2	AKR7A2	AKR7A2	chr1:19629201-19638640	control	comparison	OK	17.0717	19.1772	0.167786	0.401672	0.59105	0.930389	no
AKR7A2P1	AKR7A2P1	AKR7A2P1	chr1:113454469-113498975	control	comparison	NOTEST	0.211089	0.0360055	-2.55156	0	1	1	no
AKR7A3	AKR7A3	AKR7A3	chr1:19609056-19615280	control	comparison	NOTEST	0.636235	0.411713	-0.627922	0	1	1	no
AKR7L	AKR7L	AKR7L	chr1:19592475-19600568	control	comparison	NOTEST	0.379686	0.23089	-0.717603	0	1	1	no
AKT1	AKT1	AKT1	chr14:105235686-105262080	control	comparison	OK	56.3943	59.6311	0.0805174	0.189807	0.7902	0.975529	no
AKT1S1	AKT1S1	AKT1S1	chr19:50372296-50380644	control	comparison	OK	27.2397	27.5176	0.0146416	0.0329589	0.96115	0.995857	no
AKT2	AKT2	AKT2	chr19:40736223-40791302	control	comparison	OK	18.4535	14.6976	-0.328314	-0.778131	0.2643	0.739092	no
AKT3	AKT3	AKT3	chr1:243419306-244006886	control	comparison	OK	16.5685	17.756	0.0998678	0.21112	0.7609	0.972412	no
AKTIP	AKTIP	AKTIP	chr16:53468350-53537170	control	comparison	OK	15.1033	24.0317	0.670075	0.963717	0.1729	0.618939	no
ALAD	ALAD	ALAD	chr9:116148591-116163618	control	comparison	OK	14.6345	11.4007	-0.360259	-0.83655	0.2649	0.739092	no
ALAS1	ALAS1	ALAS1	chr3:52232098-52248343	control	comparison	OK	15.766	13.9191	-0.179747	-0.38192	0.5868	0.929806	no
ALAS2	ALAS2	ALAS2	chrX:55035487-55057497	control	comparison	NOTEST	0	0	0	0	1	1	no
ALB	ALB	ALB	chr4:74269971-74287129	control	comparison	NOTEST	0	0	0	0	1	1	no
ALCAM	ALCAM	ALCAM	chr3:105085556-105295757	control	comparison	OK	40.3393	65.157	0.691735	1.56118	0.0259	0.196216	no
ALDH16A1	ALDH16A1	ALDH16A1	chr19:49956472-49974305	control	comparison	OK	5.35996	7.9217	0.563586	1.06309	0.1318	0.538194	no
ALDH18A1	ALDH18A1	ALDH18A1	chr10:97365685-97416567	control	comparison	OK	32.0325	42.2972	0.401028	0.953825	0.1726	0.618914	no
ALDH1A1	ALDH1A1	ALDH1A1	chr9:75515577-75568233	control	comparison	OK	2.78989	0.149276	-4.22415	-3.39552	0.0091	0.0980812	no
ALDH1A2	ALDH1A2	ALDH1A2	chr15:58245621-58358121	control	comparison	NOTEST	0.0859807	0.0137048	-2.64933	0	1	1	no
ALDH1A3	ALDH1A3	ALDH1A3	chr15:101420008-101456830	control	comparison	OK	8.27908	6.53142	-0.342075	-0.672857	0.3604	0.82014	no
ALDH1B1	ALDH1B1	ALDH1B1	chr9:38392660-38398662	control	comparison	OK	30.139	8.11156	-1.89358	-4.18599	5e-05	0.00153055	yes
ALDH1L1	ALDH1L1	ALDH1L1	chr3:125822403-125929011	control	comparison	OK	0	1.47702	inf	-nan	5e-05	0.00153055	yes
ALDH1L1-AS1	ALDH1L1-AS1	ALDH1L1-AS1	chr3:125822403-125929011	control	comparison	NOTEST	0	0	0	0	1	1	no
ALDH1L1-AS2	ALDH1L1-AS2	ALDH1L1-AS2	chr3:125822403-125929011	control	comparison	NOTEST	0	0.0193236	inf	0	1	1	no
ALDH1L2	ALDH1L2	ALDH1L2	chr12:105413561-105478341	control	comparison	OK	31.5505	23.4622	-0.427322	-0.978101	0.1643	0.60819	no
ALDH2	ALDH2	ALDH2	chr12:112204690-112247789	control	comparison	OK	13.4207	32.3648	1.26996	2.74539	0.0003	0.00694549	yes
ALDH3A1	ALDH3A1	ALDH3A1	chr17:19641297-19651746	control	comparison	OK	2.12269	0.057575	-5.20431	-2.47102	0.04255	0.276467	no
ALDH3A2	ALDH3A2	ALDH3A2	chr17:19552063-19580908	control	comparison	OK	23.5349	9.30585	-1.33859	-3.01415	5e-05	0.00153055	yes
ALDH3B1	ALDH3B1	ALDH3B1	chr11:67776047-67796743	control	comparison	OK	16.7593	13.1838	-0.346197	-0.759583	0.2779	0.751179	no
ALDH3B2	ALDH3B2	ALDH3B2	chr11:67429632-67448685	control	comparison	NOTEST	0.131074	0.0731092	-0.842254	0	1	1	no
ALDH4A1	ALDH4A1	ALDH4A1	chr1:19197923-19229293	control	comparison	OK	4.95815	7.99151	0.688667	1.29961	0.0649	0.359416	no
ALDH5A1	ALDH5A1	ALDH5A1	chr6:24495196-24537435	control	comparison	OK	0.679177	0.75262	0.148133	0.160723	0.82145	0.979617	no
ALDH6A1	ALDH6A1	ALDH6A1	chr14:74486058-74551196	control	comparison	OK	3.79723	2.93504	-0.371565	-0.429099	0.54415	0.914115	no
ALDH7A1	ALDH7A1	ALDH7A1	chr5:125877532-125931082	control	comparison	OK	17.3156	12.4052	-0.481129	-1.12859	0.10485	0.476882	no
ALDH8A1	ALDH8A1	ALDH8A1	chr6:135238527-135271260	control	comparison	NOTEST	0.0762804	0.17377	1.1878	0	1	1	no
ALDH9A1	ALDH9A1	ALDH9A1	chr1:165631448-165667900	control	comparison	OK	40.5833	32.1609	-0.335581	-0.853764	0.2646	0.739092	no
ALDOA	ALDOA	ALDOA	chr16:30064410-30081741	control	comparison	OK	549.675	829.084	0.592938	1.05782	0.13055	0.535648	no
ALDOB	ALDOB	ALDOB	chr9:104182841-104198062	control	comparison	NOTEST	0	0.0184428	inf	0	1	1	no
ALDOC	ALDOC	ALDOC	chr17:26900132-26903951	control	comparison	OK	6.71201	12.1512	0.856284	1.59422	0.0425	0.276282	no
ALG1	ALG1	ALG1	chr16:5121809-5147789	control	comparison	OK	4.89785	7.54556	0.62348	1.08913	0.1415	0.561187	no
ALG10	ALG10	ALG10	chr12:34175215-34181236	control	comparison	OK	0.828394	0.865291	0.0628695	0.0677231	0.93145	0.993626	no
ALG10B	ALG10B	ALG10B	chr12:38710556-38723528	control	comparison	OK	0.732241	0.671059	-0.12588	-0.175079	0.80485	0.977835	no
ALG11	ALG11	ALG11	chr13:52586522-52607736	control	comparison	OK	3.03058	4.1264	0.445292	0.439119	0.5294	0.908366	no
ALG12	ALG12	ALG12	chr22:50296853-50312106	control	comparison	OK	7.75079	8.32602	0.103284	0.206303	0.77975	0.975346	no
ALG13	ALG13	ALG13	chrX:110924345-111003875	control	comparison	OK	8.87508	6.94382	-0.354031	-0.724104	0.30005	0.772935	no
ALG14	ALG14	ALG14	chr1:95448278-95538507	control	comparison	OK	14.1151	12.8876	-0.13126	-0.257256	0.7552	0.972119	no
ALG1L	ALG1L	ALG1L	chr3:125635443-125655887	control	comparison	NOTEST	0.216591	0.361721	0.739905	0	1	1	no
ALG1L2	ALG1L2	ALG1L2	chr3:129800673-129830276	control	comparison	NOTEST	0.0404817	0.0259598	-0.640989	0	1	1	no
ALG1L9P	ALG1L9P	ALG1L9P	chr11:71498556-71524905	control	comparison	NOTEST	0.366998	0.162838	-1.17233	0	1	1	no
ALG2	ALG2	ALG2	chr9:101978706-101984246	control	comparison	OK	18.7642	20.68	0.140254	0.320274	0.6521	0.947923	no
ALG3	ALG3	ALG3	chr3:183948316-183967313	control	comparison	OK	18.075	21.6308	0.259088	0.532075	0.44725	0.871615	no
ALG5	ALG5	ALG5	chr13:37523907-37573504	control	comparison	OK	24.4527	29.2607	0.258968	0.537622	0.4391	0.867032	no
ALG6	ALG6	ALG6	chr1:63833260-63904233	control	comparison	OK	2.53472	2.69007	0.0858192	0.131328	0.86255	0.982272	no
ALG8	ALG8	ALG8	chr11:77726760-77850699	control	comparison	OK	18.1661	23.6116	0.378246	0.494227	0.4878	0.893207	no
ALG9	ALG9	ALG9	chr11:111652918-111742305	control	comparison	OK	3.46215	3.94244	0.187419	0.36672	0.60905	0.936622	no
ALK	ALK	ALK	chr2:29415639-30144477	control	comparison	NOTEST	0.0229733	0.0151831	-0.597491	0	1	1	no
ALKBH1	ALKBH1	ALKBH1	chr14:78138748-78174356	control	comparison	OK	3.20898	2.95323	-0.119822	-0.179491	0.81165	0.978217	no
ALKBH2	ALKBH2	ALKBH2	chr12:109525992-109531293	control	comparison	OK	7.38602	7.43568	0.00966836	0.0126571	0.98625	0.998906	no
ALKBH3	ALKBH3	ALKBH3	chr11:43902356-43942494	control	comparison	OK	12.0321	11.5578	-0.0580264	-0.115778	0.8819	0.985244	no
ALKBH4	ALKBH4	ALKBH4	chr7:102073976-102105321	control	comparison	OK	3.59787	3.57629	-0.00867867	-0.00663556	0.99365	0.998906	no
ALKBH5	ALKBH5	ALKBH5	chr17:18086866-18113267	control	comparison	OK	26.3762	31.0397	0.234878	0.587834	0.4291	0.861725	no
ALKBH6	ALKBH6	ALKBH6	chr19:36500021-36505141	control	comparison	OK	7.59445	11.6414	0.616245	0.861345	0.22135	0.688061	no
ALKBH7	ALKBH7	ALKBH7	chr19:6372443-6375261	control	comparison	OK	12.8117	15.1523	0.242076	0.5003	0.5305	0.908366	no
ALKBH8	ALKBH8	ALKBH8	chr11:107373452-107436461	control	comparison	OK	3.55287	3.05641	-0.217146	-0.379174	0.59965	0.933614	no
ALLC	ALLC	ALLC	chr2:3705785-3750260	control	comparison	NOTEST	0	0	0	0	1	1	no
ALMS1	ALMS1	ALMS1	chr2:73612885-73837046	control	comparison	OK	1.36406	0.717224	-0.927416	-1.54721	0.03195	0.227915	no
ALMS1P	ALMS1P	ALMS1P	chr2:73872045-73912694	control	comparison	NOTEST	0.266005	0.0795958	-1.74069	0	1	1	no
ALOX12	ALOX12	ALOX12	chr17:6888441-6915653	control	comparison	NOTEST	0.241318	0.11832	-1.02824	0	1	1	no
ALOX12B	ALOX12B	ALOX12B	chr17:7975953-7991021	control	comparison	NOTEST	0	0.00892137	inf	0	1	1	no
ALOX12P2	ALOX12P2	ALOX12P2	chr17:6756894-6803668	control	comparison	NOTEST	0	0	0	0	1	1	no
ALOX15	ALOX15	ALOX15	chr17:4534213-4544960	control	comparison	NOTEST	0	0.00827645	inf	0	1	1	no
ALOX15B	ALOX15B	ALOX15B	chr17:7942357-7952451	control	comparison	NOTEST	0	0	0	0	1	1	no
ALOX15P1	ALOX15P1	ALOX15P1	chr17:6561037-6564701	control	comparison	NOTEST	0	0	0	0	1	1	no
ALOX5	ALOX5	ALOX5	chr10:45869623-45941567	control	comparison	NOTEST	0	0	0	0	1	1	no
ALOX5AP	ALOX5AP	ALOX5AP	chr13:31287614-31338565	control	comparison	NOTEST	0	0.140854	inf	0	1	1	no
ALOXE3	ALOXE3	ALOXE3	chr17:7999217-8022234	control	comparison	NOTEST	0.0114423	0.03699	1.69275	0	1	1	no
ALPI	ALPI	ALPI	chr2:233320832-233324742	control	comparison	NOTEST	0	0	0	0	1	1	no
ALPK1	ALPK1	ALPK1	chr4:113218498-113363764	control	comparison	OK	2.81586	1.88319	-0.580395	-0.942069	0.1855	0.638375	no
ALPK2	ALPK2	ALPK2	chr18:56148481-56296189	control	comparison	OK	47.5097	17.5377	-1.43777	-3.35931	5e-05	0.00153055	yes
ALPK3	ALPK3	ALPK3	chr15:85359910-85416713	control	comparison	NOTEST	0.0315479	0.089682	1.50727	0	1	1	no
ALPL	ALPL	ALPL	chr1:21835857-21904905	control	comparison	OK	1.98192	1.2295	-0.688828	-0.682191	0.31795	0.788024	no
ALPP	ALPP	ALPP	chr2:233243347-233247599	control	comparison	NOTEST	0	0	0	0	1	1	no
ALPPL2	ALPPL2	ALPPL2	chr2:233271551-233275424	control	comparison	NOTEST	0	0	0	0	1	1	no
ALS2	ALS2	ALS2	chr2:202564985-202645895	control	comparison	OK	10.2097	9.9616	-0.0354921	-0.0743537	0.91685	0.990938	no
ALS2CL	ALS2CL	ALS2CL	chr3:46710484-46735194	control	comparison	OK	1.96616	0.885856	-1.15024	-1.40866	0.05035	0.308547	no
ALS2CR11	ALS2CR11	ALS2CR11	chr2:202352143-202483905	control	comparison	OK	0.698451	0.155858	-2.16393	-1.614	0.0202	0.166829	no
ALS2CR12	ALS2CR12	ALS2CR12	chr2:202153146-202222101	control	comparison	NOTEST	0.251037	0.235122	-0.0944925	0	1	1	no
ALS2CR8	ALS2CR8	ALS2CR8	chr2:203776977-203851060	control	comparison	OK	2.28779	1.62137	-0.496736	-0.753615	0.2845	0.758153	no
ALX1	ALX1	ALX1	chr12:85674035-85695561	control	comparison	NOTEST	0.0287853	0	-inf	0	1	1	no
ALX3	ALX3	ALX3	chr1:110602996-110613322	control	comparison	OK	0.940493	0.8466	-0.151737	-0.147743	0.8609	0.982272	no
ALX4	ALX4	ALX4	chr11:44282277-44331716	control	comparison	NOTEST	0.423115	0.17277	-1.2922	0	1	1	no
ALYREF	ALYREF	ALYREF	chr17:79845710-79849462	control	comparison	OK	31.7203	33.3602	0.0727187	0.181089	0.8292	0.980794	no
AMACR	AMACR	AMACR	chr5:33987090-34124633	control	comparison	OK	6.85278	6.15851	-0.154107	-0.286025	0.6964	0.959264	no
AMBN	AMBN	AMBN	chr4:71457974-71473004	control	comparison	NOTEST	0	0	0	0	1	1	no
AMBP	AMBP	AMBP	chr9:116822407-116840752	control	comparison	NOTEST	0	0	0	0	1	1	no
AMBRA1	AMBRA1	AMBRA1	chr11:46417961-46615619	control	comparison	OK	4.06884	2.73306	-0.574103	-1.02849	0.1425	0.563411	no
AMD1	AMD1	AMD1	chr6:111195986-111216913	control	comparison	OK	20.9055	23.1685	0.148285	0.344806	0.61965	0.938436	no
AMDHD1	AMDHD1	AMDHD1	chr12:96337070-96362370	control	comparison	NOTEST	0.0671537	0.30918	2.20291	0	1	1	no
AMDHD2	AMDHD2	AMDHD2	chr16:2570362-2581409	control	comparison	OK	7.82655	5.59224	-0.48495	-0.703955	0.37155	0.828494	no
AMELX	AMELX	AMELX	chrX:11155662-11683821	control	comparison	NOTEST	0	0	0	0	1	1	no
AMELY	AMELY	AMELY	chrY:6733958-6742068	control	comparison	NOTEST	0	0	0	0	1	1	no
AMER1	AMER1	AMER1	chrX:63404996-63425624	control	comparison	NOTEST	0.57709	0.404029	-0.51434	0	1	1	no
AMER2	AMER2	AMER2	chr13:25742671-25745857	control	comparison	NOTEST	0	0	0	0	1	1	no
AMER3	AMER3	AMER3	chr2:131513076-131525707	control	comparison	NOTEST	0	0	0	0	1	1	no
AMFR	AMFR	AMFR	chr16:56395363-56459450	control	comparison	OK	35.0884	35.0398	-0.0019968	-0.00499901	0.9941	0.998906	no
AMH	AMH	AMH	chr19:2249112-2252072	control	comparison	NOTEST	0.0364847	0.300717	3.04304	0	1	1	no
AMHR2	AMHR2	AMHR2	chr12:53817638-53825318	control	comparison	NOTEST	0	0	0	0	1	1	no
AMICA1	AMICA1	AMICA1	chr11:118064441-118095809	control	comparison	NOTEST	0	0	0	0	1	1	no
AMIGO1	AMIGO1	AMIGO1	chr1:110049445-110052336	control	comparison	OK	1.00881	0.327001	-1.62529	-1.39371	0.0888	0.43339	no
AMIGO2	AMIGO2	AMIGO2	chr12:47469489-47473734	control	comparison	OK	19.5513	27.314	0.482379	1.13266	0.1107	0.492248	no
AMIGO3	AMIGO3	AMIGO3	chr3:49726949-49761384	control	comparison	OK	0.681686	1.20812	0.825584	0.457618	0.5554	0.918932	no
AMMECR1	AMMECR1	AMMECR1	chrX:109437413-109699562	control	comparison	OK	5.00317	5.07183	0.0196649	0.0405622	0.95615	0.995578	no
AMMECR1L	AMMECR1L	AMMECR1L	chr2:128619206-128643514	control	comparison	OK	8.34407	10.0498	0.268345	0.594478	0.39535	0.844142	no
AMN	AMN	AMN	chr14:103388992-103397179	control	comparison	NOTEST	0	0	0	0	1	1	no
AMN1	AMN1	AMN1	chr12:31824070-31882108	control	comparison	OK	3.1302	4.29553	0.456581	0.623186	0.37105	0.827523	no
AMOT	AMOT	AMOT	chrX:112018104-112084043	control	comparison	OK	1.1611	0.833451	-0.478321	-0.631661	0.36755	0.825249	no
AMOTL1	AMOTL1	AMOTL1	chr11:94501507-94609918	control	comparison	OK	12.2981	13.8124	0.16752	0.400408	0.58325	0.927674	no
AMOTL2	AMOTL2	AMOTL2	chr3:134074189-134093406	control	comparison	OK	76.7508	40.989	-0.904943	-2.0937	0.00475	0.0611068	no
AMPD1	AMPD1	AMPD1	chr1:115215719-115238239	control	comparison	NOTEST	0	0	0	0	1	1	no
AMPD2	AMPD2	AMPD2	chr1:110162434-110174677	control	comparison	OK	12.571	17.8029	0.502013	1.14224	0.1043	0.475223	no
AMPD3	AMPD3	AMPD3	chr11:10471867-10529126	control	comparison	OK	5.31601	0.756361	-2.8132	-3.74275	5e-05	0.00153055	yes
AMPH	AMPH	AMPH	chr7:38423296-38671167	control	comparison	OK	4.27986	0.357592	-3.58118	-3.69975	0.0004	0.00872517	yes
AMT	AMT	AMT	chr3:49454210-49466757	control	comparison	OK	3.58754	3.86038	0.105748	0.11407	0.8702	0.983911	no
AMTN	AMTN	AMTN	chr4:71384297-71398459	control	comparison	NOTEST	0	0	0	0	1	1	no
AMY1A	AMY1A,AMY1B,AMY1C	AMY1A,AMY1B,AMY1C	chr1:104292278-104301311	control	comparison	NOTEST	0	0	0	0	1	1	no
AMY1B	AMY1B	AMY1B	chr1:104292278-104301311	control	comparison	LOWDATA	0	0	0	0	1	1	no
AMY1C	AMY1C	AMY1C	chr1:104292278-104301311	control	comparison	LOWDATA	0	0	0	0	1	1	no
AMY2A	AMY2A	AMY2A	chr1:104159998-104168400	control	comparison	NOTEST	0	0	0	0	1	1	no
AMY2B	AMY2B	AMY2B	chr1:104068577-104122149	control	comparison	OK	0.824535	1.15357	0.484457	0.324629	0.687	0.957353	no
AMZ1	AMZ1	AMZ1	chr7:2719162-2755069	control	comparison	NOTEST	0.468783	0.13242	-1.8238	0	1	1	no
AMZ2	AMZ2	AMZ2	chr17:66244144-66253305	control	comparison	OK	49.4768	38.3918	-0.365953	-0.833215	0.23445	0.707376	no
AMZ2P1	AMZ2P1	AMZ2P1	chr17:62962667-62971703	control	comparison	OK	2.47481	3.14171	0.344234	0.541508	0.4601	0.87803	no
ANAPC1	ANAPC1	ANAPC1	chr2:112525213-112641741	control	comparison	OK	6.46508	5.69461	-0.183071	-0.421517	0.5585	0.919761	no
ANAPC10	ANAPC10	ANAPC10	chr4:145915726-146050676	control	comparison	OK	7.48499	9.91131	0.405075	0.335821	0.67805	0.953795	no
ANAPC11	ANAPC11	ANAPC11	chr17:79849598-79858363	control	comparison	OK	50.706	77.21	0.60663	1.32506	0.0618	0.348416	no
ANAPC13	ANAPC13	ANAPC13	chr3:134196545-134293855	control	comparison	OK	94.0016	95.3111	0.0199589	0.0475536	0.9551	0.995578	no
ANAPC15	ANAPC15	ANAPC15	chr11:71709957-71823822	control	comparison	OK	24.7625	23.4233	-0.0802101	-0.0488575	0.94695	0.99547	no
ANAPC16	ANAPC16	ANAPC16	chr10:73855789-73995618	control	comparison	OK	16.8843	19.5467	0.211243	0.414962	0.56015	0.920226	no
ANAPC1P1	ANAPC1P1	ANAPC1P1	chr2:87042459-87122165	control	comparison	NOTEST	0.294921	0.362951	0.299446	0	1	1	no
ANAPC2	ANAPC2	ANAPC2	chr9:140069235-140084822	control	comparison	OK	9.42763	10.3971	0.141214	0.242078	0.74925	0.970958	no
ANAPC4	ANAPC4	ANAPC4	chr4:25378847-25420120	control	comparison	OK	9.74291	11.7363	0.268548	0.590486	0.434	0.864361	no
ANAPC5	ANAPC5	ANAPC5	chr12:121746047-121792012	control	comparison	OK	44.6389	55.668	0.318547	0.756613	0.27975	0.753322	no
ANAPC7	ANAPC7	ANAPC7	chr12:110810704-110841535	control	comparison	OK	18.7633	19.3949	0.0477606	0.105601	0.88165	0.985244	no
ANG	ANG	ANG	chr14:21152335-21168758	control	comparison	OK	3.76659	2.5462	-0.56491	-0.412773	0.62355	0.939539	no
ANGEL1	ANGEL1	ANGEL1	chr14:77253585-77279283	control	comparison	OK	3.37271	3.03901	-0.150309	-0.262011	0.715	0.96279	no
ANGEL2	ANGEL2	ANGEL2	chr1:213165523-213189168	control	comparison	OK	6.79161	5.70797	-0.250776	-0.535961	0.46085	0.878381	no
ANGPT1	ANGPT1	ANGPT1	chr8:108261709-108510254	control	comparison	OK	12.8899	2.96262	-2.12129	-3.93368	5e-05	0.00153055	yes
ANGPT2	ANGPT2	ANGPT2	chr8:6264112-6501140	control	comparison	OK	0.104634	0.675782	2.6912	1.09814	0.15175	0.585191	no
ANGPT4	ANGPT4	ANGPT4	chr20:853296-896960	control	comparison	NOTEST	0.0938672	0.0204574	-2.198	0	1	1	no
ANGPTL1	ANGPTL1	ANGPTL1	chr1:178694299-178889237	control	comparison	OK	5.28513	1.31325	-2.00879	-1.16362	0.31685	0.78679	no
ANGPTL2	ANGPTL2	ANGPTL2	chr9:129677052-129985445	control	comparison	OK	33.8898	15.8758	-1.09403	-2.403	0.0012	0.0211708	yes
ANGPTL3	ANGPTL3	ANGPTL3	chr1:62920396-63154039	control	comparison	NOTEST	0.0344649	0.215061	2.64155	0	1	1	no
ANGPTL4	ANGPTL4	ANGPTL4	chr19:8429010-8439257	control	comparison	OK	4.00314	20.2793	2.3408	3.81533	5e-05	0.00153055	yes
ANGPTL5	ANGPTL5	ANGPTL5	chr11:101761404-101871793	control	comparison	NOTEST	0.19486	0.0541593	-1.84716	0	1	1	no
ANGPTL6	ANGPTL6	ANGPTL6	chr19:10196805-10213425	control	comparison	OK	2.4944	2.9522	0.2431	0.214564	0.7643	0.972412	no
ANGPTL7	ANGPTL7	ANGPTL7	chr1:11166587-11322608	control	comparison	NOTEST	0.0169725	0	-inf	0	1	1	no
ANHX	ANHX	ANHX	chr12:133794897-133812422	control	comparison	NOTEST	0	0	0	0	1	1	no
ANK1	ANK1	ANK1	chr8:41510743-41754280	control	comparison	OK	2.55675	1.06507	-1.26336	-1.41718	0.03015	0.218972	no
ANK2	ANK2	ANK2	chr4:113739238-114304896	control	comparison	OK	5.81945	3.43279	-0.761503	-1.58529	0.0246	0.189501	no
ANK3	ANK3	ANK3	chr10:61786055-62493284	control	comparison	OK	0.381212	9.6554	4.66267	6.16148	5e-05	0.00153055	yes
ANKAR	ANKAR	ANKAR	chr2:190540710-190611376	control	comparison	NOTEST	0.340549	0.310253	-0.134414	0	1	1	no
ANKDD1A	ANKDD1A	ANKDD1A	chr15:65204100-65251041	control	comparison	OK	2.5538	1.94179	-0.395261	-0.561478	0.4495	0.872471	no
ANKDD1B	ANKDD1B	ANKDD1B	chr5:74916139-74966865	control	comparison	NOTEST	0.106062	0.0804943	-0.397943	0	1	1	no
ANKEF1	ANKEF1	ANKEF1	chr20:10004459-10288066	control	comparison	OK	0.840048	0.385094	-1.12526	-0.705309	0.23585	0.709264	no
ANKFN1	ANKFN1	ANKFN1	chr17:54230835-54560007	control	comparison	NOTEST	0.167379	0.00922142	-4.18198	0	1	1	no
ANKFY1	ANKFY1	ANKFY1	chr17:4066664-4167274	control	comparison	OK	10.0537	8.21267	-0.291805	-0.691829	0.32285	0.7913	no
ANKH	ANKH	ANKH	chr5:14704908-14871887	control	comparison	OK	10.0134	6.08458	-0.718703	-1.58138	0.02775	0.206571	no
ANKHD1	ANKHD1	ANKHD1	chr5:139781398-139929163	control	comparison	OK	5.47482	4.71299	-0.216171	-0.345727	0.6193	0.938436	no
ANKHD1-EIF4EBP3	ANKHD1-EIF4EBP3	ANKHD1-EIF4EBP3	chr5:139781398-139929163	control	comparison	OK	4.12202	1.91279	-1.10767	-1.38019	0.0639	0.356619	no
ANKIB1	ANKIB1	ANKIB1	chr7:91875547-92030698	control	comparison	OK	16.6426	18.7799	0.174306	0.428805	0.54825	0.916047	no
ANKK1	ANKK1	ANKK1	chr11:113258512-113271140	control	comparison	NOTEST	0	0	0	0	1	1	no
ANKLE1	ANKLE1	ANKLE1	chr19:17392453-17398454	control	comparison	NOTEST	0.0999191	0.135849	0.443173	0	1	1	no
ANKLE2	ANKLE2	ANKLE2	chr12:133302253-133338451	control	comparison	OK	23.3656	22.9108	-0.0283618	-0.070113	0.92055	0.990987	no
ANKMY1	ANKMY1	ANKMY1	chr2:241418838-241497405	control	comparison	OK	1.02292	0.527991	-0.954102	-0.903133	0.2136	0.678362	no
ANKMY2	ANKMY2	ANKMY2	chr7:16639400-16685442	control	comparison	OK	11.3893	13.8482	0.282017	0.634083	0.40085	0.848789	no
ANKRA2	ANKRA2	ANKRA2	chr5:72848024-72861511	control	comparison	OK	9.58301	11.035	0.203534	0.428561	0.57355	0.923462	no
ANKRD1	ANKRD1	ANKRD1	chr10:92671856-92681032	control	comparison	OK	36.892	707.08	4.26049	7.88616	5e-05	0.00153055	yes
ANKRD10	ANKRD10	ANKRD10	chr13:111530886-111567416	control	comparison	OK	10.5005	17.1401	0.706921	1.58972	0.03725	0.253997	no
ANKRD11	ANKRD11	ANKRD11	chr16:89334028-89556969	control	comparison	OK	19.7926	15.1147	-0.389007	-0.827531	0.2397	0.713614	no
ANKRD12	ANKRD12	ANKRD12	chr18:9136750-9285983	control	comparison	OK	6.96519	5.02696	-0.470477	-1.10286	0.1182	0.510965	no
ANKRD13A	ANKRD13A	ANKRD13A	chr12:110437234-110477235	control	comparison	OK	49.1912	21.7908	-1.17468	-2.86221	0.0001	0.00272894	yes
ANKRD13B	ANKRD13B	ANKRD13B	chr17:27920526-27948441	control	comparison	OK	2.14954	2.11299	-0.0247416	-0.0300406	0.9693	0.997452	no
ANKRD13C	ANKRD13C	ANKRD13C	chr1:70724684-70820417	control	comparison	OK	7.71405	7.23329	-0.0928376	-0.212051	0.7695	0.973323	no
ANKRD13D	ANKRD13D	ANKRD13D	chr11:67056761-67069955	control	comparison	OK	7.6931	9.64827	0.326704	0.596954	0.39575	0.8444	no
ANKRD16	ANKRD16	ANKRD16	chr10:5903688-5979558	control	comparison	OK	1.56617	1.59744	0.0285212	0.0155013	0.9851	0.998906	no
ANKRD17	ANKRD17	ANKRD17	chr4:73940501-74124502	control	comparison	OK	9.66912	7.64221	-0.339394	-0.798797	0.2611	0.735369	no
ANKRD18A	ANKRD18A	ANKRD18A	chr9:38571360-38620360	control	comparison	NOTEST	0.0098205	0.0683877	2.79987	0	1	1	no
ANKRD18B	ANKRD18B	ANKRD18B	chr9:33524410-33573001	control	comparison	NOTEST	0.0391172	0.469288	3.5846	0	1	1	no
ANKRD18DP	ANKRD18DP	ANKRD18DP	chr3:197784403-197807542	control	comparison	NOTEST	0	0	0	0	1	1	no
ANKRD19P	ANKRD19P	ANKRD19P	chr9:95571892-95600739	control	comparison	NOTEST	0.251004	0.234175	-0.100123	0	1	1	no
ANKRD2	ANKRD2	ANKRD2	chr10:99332255-99343641	control	comparison	NOTEST	0	0.144234	inf	0	1	1	no
ANKRD20A1	ANKRD20A1,ANKRD20A3	ANKRD20A1,ANKRD20A3	chr9:67926760-67970293	control	comparison	NOTEST	0	0	0	0	1	1	no
ANKRD20A11P	ANKRD20A11P	ANKRD20A11P	chr21:15316095-15352765	control	comparison	NOTEST	0.076774	0.0389271	-0.979843	0	1	1	no
ANKRD20A12P	ANKRD20A12P	ANKRD20A12P	chr1:142697420-142713605	control	comparison	OK	0.556393	0.932784	0.745438	0.645608	0.41485	0.853185	no
ANKRD20A19P	ANKRD20A19P	ANKRD20A19P	chr13:24481422-24523454	control	comparison	NOTEST	0	0	0	0	1	1	no
ANKRD20A2	ANKRD20A2,ANKRD20A3	ANKRD20A2,ANKRD20A3	chr9:43089971-43133544	control	comparison	NOTEST	0	0	0	0	1	1	no
ANKRD20A3	ANKRD20A3	ANKRD20A3	chr9:67926760-67970293	control	comparison	NOTEST	0	0	0	0	1	1	no
ANKRD20A4	ANKRD20A4	ANKRD20A4	chr9:69381980-69425109	control	comparison	NOTEST	0	0	0	0	1	1	no
ANKRD20A5P	ANKRD20A5P	ANKRD20A5P	chr18:14179095-14227049	control	comparison	NOTEST	0.0365214	0.0336756	-0.117041	0	1	1	no
ANKRD20A8P	ANKRD20A8P	ANKRD20A8P	chr2:95421070-95522820	control	comparison	NOTEST	0	0	0	0	1	1	no
ANKRD20A9P	ANKRD20A9P	ANKRD20A9P	chr13:19408542-19446109	control	comparison	NOTEST	0.178738	0.167175	-0.0964879	0	1	1	no
ANKRD22	ANKRD22	ANKRD22	chr10:90562486-90611732	control	comparison	NOTEST	0	0.0491362	inf	0	1	1	no
ANKRD23	ANKRD23	ANKRD23	chr2:97503650-97509758	control	comparison	NOTEST	0.512771	0.536272	0.0646491	0	1	1	no
ANKRD24	ANKRD24	ANKRD24	chr19:4183350-4224811	control	comparison	OK	0.776466	0.499966	-0.635094	-0.674194	0.3689	0.825856	no
ANKRD26	ANKRD26	ANKRD26	chr10:27293044-27389427	control	comparison	OK	3.40769	2.85685	-0.254371	-0.498446	0.48395	0.891319	no
ANKRD26P1	ANKRD26P1	ANKRD26P1	chr16:46503248-46603009	control	comparison	NOTEST	0.00542383	0.127486	4.55489	0	1	1	no
ANKRD26P3	ANKRD26P3	ANKRD26P3	chr13:19836939-19919113	control	comparison	NOTEST	0	0	0	0	1	1	no
ANKRD27	ANKRD27	ANKRD27	chr19:33087906-33166102	control	comparison	OK	7.45728	7.14083	-0.0625584	-0.137127	0.84745	0.981926	no
ANKRD28	ANKRD28	ANKRD28	chr3:15708743-15901053	control	comparison	OK	18.1151	11.0267	-0.716192	-1.67978	0.0168	0.147284	no
ANKRD29	ANKRD29	ANKRD29	chr18:21179977-21242849	control	comparison	OK	4.40369	4.06171	-0.116624	-0.181704	0.81175	0.978217	no
ANKRD30A	ANKRD30A	ANKRD30A	chr10:37414784-37521495	control	comparison	NOTEST	0	0	0	0	1	1	no
ANKRD30B	ANKRD30B	ANKRD30B	chr18:14748238-14852737	control	comparison	NOTEST	0.0883645	0.22679	1.35982	0	1	1	no
ANKRD30BL	ANKRD30BL	ANKRD30BL	chr2:132905163-133015542	control	comparison	NOTEST	0	0	0	0	1	1	no
ANKRD30BP2	ANKRD30BP2	ANKRD30BP2	chr21:14410486-14490571	control	comparison	NOTEST	0	0.00640821	inf	0	1	1	no
ANKRD30BP3	ANKRD30BP3	ANKRD30BP3	chr10:45650109-45681489	control	comparison	NOTEST	0	0	0	0	1	1	no
ANKRD31	ANKRD31	ANKRD31	chr5:74364121-74532703	control	comparison	NOTEST	0.0234078	0.0473266	1.01566	0	1	1	no
ANKRD32	ANKRD32	ANKRD32	chr5:93954390-94031573	control	comparison	OK	1.72055	1.71511	-0.0045622	-0.00631457	0.99425	0.998906	no
ANKRD33	ANKRD33	ANKRD33	chr12:52281792-52285505	control	comparison	NOTEST	0.0218395	0	-inf	0	1	1	no
ANKRD33B	ANKRD33B	ANKRD33B	chr5:10564434-10657928	control	comparison	OK	4.05419	1.66098	-1.28738	-2.55948	0.001	0.0181671	yes
ANKRD34A	ANKRD34A	ANKRD34A	chr1:145470507-145475647	control	comparison	OK	1.20015	1.26118	0.0715608	0.0883694	0.90385	0.988753	no
ANKRD34B	ANKRD34B	ANKRD34B	chr5:79852573-79866304	control	comparison	NOTEST	0.00930551	0.0190432	1.03312	0	1	1	no
ANKRD34C	ANKRD34C	ANKRD34C	chr15:79484048-79590581	control	comparison	NOTEST	0.0676021	0.099081	0.551541	0	1	1	no
ANKRD35	ANKRD35	ANKRD35	chr1:145549208-145568526	control	comparison	OK	1.96236	0.18831	-3.38141	-3.13982	0.0026	0.0385521	yes
ANKRD36	ANKRD36	ANKRD36	chr2:97779232-97930257	control	comparison	OK	1.42573	0.580131	-1.29725	-1.68339	0.02605	0.197119	no
ANKRD36B	ANKRD36B	ANKRD36B	chr2:98121260-98206428	control	comparison	OK	1.62185	0.846719	-0.937685	-1.30462	0.07455	0.392681	no
ANKRD36BP1	ANKRD36BP1	ANKRD36BP1	chr1:168214818-168216668	control	comparison	OK	4.13318	1.94474	-1.08768	-1.45569	0.06585	0.361865	no
ANKRD36BP2	ANKRD36BP2	ANKRD36BP2	chr2:89065418-89106109	control	comparison	NOTEST	0	0	0	0	1	1	no
ANKRD37	ANKRD37	ANKRD37	chr4:186317839-186347139	control	comparison	OK	1.95713	15.2041	2.95764	2.13439	0.0413	0.270676	no
ANKRD39	ANKRD39	ANKRD39	chr2:97513723-97523756	control	comparison	OK	5.65834	6.06229	0.0994845	0.144973	0.871	0.984095	no
ANKRD40	ANKRD40	ANKRD40	chr17:48770550-48785270	control	comparison	OK	20.7333	16.4311	-0.335515	-0.821659	0.2615	0.735667	no
ANKRD42	ANKRD42	ANKRD42	chr11:82905290-82960013	control	comparison	OK	3.02719	3.03186	0.00222442	0.00331	0.99505	0.998966	no
ANKRD44	ANKRD44	ANKRD44	chr2:197851385-198175521	control	comparison	OK	2.26131	3.12807	0.468116	0.785822	0.25545	0.726418	no
ANKRD45	ANKRD45	ANKRD45	chr1:173577474-173639001	control	comparison	NOTEST	0	0.0166388	inf	0	1	1	no
ANKRD46	ANKRD46	ANKRD46	chr8:101521979-101572014	control	comparison	OK	3.00042	5.97429	0.993604	1.54016	0.0316	0.226047	no
ANKRD49	ANKRD49	ANKRD49	chr11:94227152-94232744	control	comparison	OK	6.23998	4.82044	-0.372375	-0.621348	0.4197	0.856223	no
ANKRD50	ANKRD50	ANKRD50	chr4:125585203-125633887	control	comparison	OK	5.38198	7.54522	0.487426	1.11015	0.11455	0.502125	no
ANKRD52	ANKRD52	ANKRD52	chr12:56623819-56652143	control	comparison	OK	11.776	11.8883	0.0136953	0.03268	0.96265	0.996525	no
ANKRD53	ANKRD53	ANKRD53	chr2:71205574-71212629	control	comparison	NOTEST	0.511482	0.187855	-1.44507	0	1	1	no
ANKRD54	ANKRD54	ANKRD54	chr22:38226861-38240378	control	comparison	OK	9.08181	12.5351	0.464923	0.896938	0.20195	0.660768	no
ANKRD55	ANKRD55	ANKRD55	chr5:55395506-55529186	control	comparison	NOTEST	0.0439777	0.017858	-1.3002	0	1	1	no
ANKRD6	ANKRD6	ANKRD6	chr6:90142896-90348474	control	comparison	OK	1.86972	3.25347	0.799155	0.59195	0.399	0.847353	no
ANKRD61	ANKRD61	ANKRD61	chr7:6048881-6098860	control	comparison	NOTEST	0.112344	0.0617344	-0.863778	0	1	1	no
ANKRD62P1-PARP4P3	ANKRD62P1-PARP4P3	ANKRD62P1-PARP4P3	chr22:17134598-17156430	control	comparison	NOTEST	0	0	0	0	1	1	no
ANKRD63	ANKRD63	ANKRD63	chr15:40573644-40574787	control	comparison	NOTEST	0	0	0	0	1	1	no
ANKRD65	ANKRD65	ANKRD65	chr1:1353799-1356824	control	comparison	NOTEST	0.356799	0.152416	-1.2271	0	1	1	no
ANKRD66	ANKRD66	ANKRD66	chr6:46714653-46726954	control	comparison	NOTEST	0	0	0	0	1	1	no
ANKRD7	ANKRD7	ANKRD7	chr7:117864711-117882784	control	comparison	NOTEST	0.0544624	0.0651579	0.25868	0	1	1	no
ANKRD9	ANKRD9	ANKRD9	chr14:102973197-102976128	control	comparison	OK	4.08983	4.63968	0.181986	0.270425	0.72995	0.96763	no
ANKS1A	ANKS1A	ANKS1A	chr6:34857037-35059190	control	comparison	OK	2.22134	2.67994	0.270774	0.491727	0.4912	0.89525	no
ANKS1B	ANKS1B	ANKS1B	chr12:99039077-100378432	control	comparison	OK	1.57994	2.76467	0.807236	0.655639	0.33065	0.797915	no
ANKS3	ANKS3	ANKS3	chr16:4746510-4799397	control	comparison	OK	6.63555	6.37911	-0.0568624	-0.107475	0.88595	0.985755	no
ANKS4B	ANKS4B	ANKS4B	chr16:21245015-21263750	control	comparison	NOTEST	0	0	0	0	1	1	no
ANKS6	ANKS6	ANKS6	chr9:101494290-101558794	control	comparison	OK	4.75244	3.67783	-0.369813	-0.789821	0.2778	0.751179	no
ANKUB1	ANKUB1	ANKUB1	chr3:149478889-149510610	control	comparison	NOTEST	0	0	0	0	1	1	no
ANKZF1	ANKZF1	ANKZF1	chr2:220094478-220101391	control	comparison	OK	5.6514	6.7486	0.255978	0.451173	0.5235	0.907022	no
ANLN	ANLN	ANLN	chr7:36363758-36493400	control	comparison	OK	12.2234	9.83485	-0.313672	-0.682355	0.334	0.800876	no
ANO1	ANO1	ANO1	chr11:69924407-70035652	control	comparison	OK	0.166668	5.0731	4.92782	3.88029	0.00015	0.00383247	yes
ANO10	ANO10	ANO10	chr3:43407817-43663560	control	comparison	OK	27.1964	33.9787	0.321215	0.754875	0.2821	0.75566	no
ANO2	ANO2	ANO2	chr12:5671816-6055398	control	comparison	NOTEST	0.0660547	0.0117372	-2.49258	0	1	1	no
ANO3	ANO3	ANO3	chr11:26353677-26684836	control	comparison	OK	0.270265	0.688161	1.34837	1.35378	0.0632	0.354255	no
ANO4	ANO4	ANO4	chr12:101188373-101522419	control	comparison	OK	2.76975	0.26879	-3.36521	-3.19635	0.0025	0.0375909	yes
ANO5	ANO5	ANO5	chr11:22214721-22304913	control	comparison	NOTEST	0.00497532	0.00873482	0.81199	0	1	1	no
ANO6	ANO6	ANO6	chr12:45566816-45834187	control	comparison	OK	29.6133	24.4283	-0.277692	-0.647241	0.3551	0.817738	no
ANO7	ANO7	ANO7	chr2:242127923-242164791	control	comparison	NOTEST	0.0755051	0.281961	1.90085	0	1	1	no
ANO8	ANO8	ANO8	chr19:17420336-17445638	control	comparison	OK	1.35049	1.91395	0.50307	0.398933	0.5738	0.923462	no
ANO9	ANO9	ANO9	chr11:417929-442011	control	comparison	NOTEST	0	0.0264986	inf	0	1	1	no
ANP32A	ANP32A	ANP32A	chr15:69070874-69113261	control	comparison	OK	22.4801	31.6313	0.492705	1.21761	0.1015	0.466776	no
ANP32A-IT1	ANP32A-IT1	ANP32A-IT1	chr15:69070874-69113261	control	comparison	NOTEST	0.0978599	0.044972	-1.12169	0	1	1	no
ANP32AP1	ANP32AP1	ANP32AP1	chr15:35529526-35530264	control	comparison	OK	2.09318	2.52321	0.269562	0.313485	0.7401	0.969903	no
ANP32B	ANP32B	ANP32B	chr9:100745488-100778224	control	comparison	OK	61.2486	51.5383	-0.249033	-0.657468	0.40505	0.851075	no
ANP32C	ANP32C	ANP32C	chr4:164445449-165304407	control	comparison	NOTEST	0	0	0	0	1	1	no
ANP32D	ANP32D	ANP32D	chr12:48866447-48866843	control	comparison	NOTEST	0	0	0	0	1	1	no
ANP32E	ANP32E	ANP32E	chr1:150190716-150208504	control	comparison	OK	16.4043	21.2015	0.370094	0.856331	0.22385	0.692653	no
ANPEP	ANPEP	ANPEP	chr15:90328125-90358072	control	comparison	OK	103.199	19.2832	-2.42	-5.485	5e-05	0.00153055	yes
ANTXR1	ANTXR1	ANTXR1	chr2:69240275-69476459	control	comparison	OK	96.971	47.7971	-1.02063	-2.02603	0.004	0.0534417	no
ANTXR2	ANTXR2	ANTXR2	chr4:80822770-80994477	control	comparison	OK	14.7202	11.3305	-0.377586	-0.840396	0.22095	0.687496	no
ANXA1	ANXA1	ANXA1	chr9:75766780-75785307	control	comparison	OK	632.71	687.863	0.120578	0.259259	0.74625	0.970958	no
ANXA10	ANXA10	ANXA10	chr4:169013687-169108893	control	comparison	NOTEST	0.105728	0.353448	1.74113	0	1	1	no
ANXA11	ANXA11	ANXA11	chr10:81914879-81965328	control	comparison	OK	71.599	70.4338	-0.0236717	-0.0557989	0.9371	0.994277	no
ANXA13	ANXA13	ANXA13	chr8:124693033-124749647	control	comparison	NOTEST	0.0248585	0.0159808	-0.637398	0	1	1	no
ANXA2	ANXA2	ANXA2	chr15:60639349-60690185	control	comparison	OK	1508.36	1515.76	0.00706489	0.00997514	0.98925	0.998906	no
ANXA2P1	ANXA2P1	ANXA2P1	chr4:154074269-154260474	control	comparison	OK	0.826187	0.435919	-0.922407	-0.262601	0.7499	0.970958	no
ANXA2P2	ANXA2P2	ANXA2P2	chr9:33624222-33625532	control	comparison	OK	3.25599	4.02518	0.305955	0.4102	0.61705	0.937974	no
ANXA2P3	ANXA2P3	ANXA2P3	chr10:66585284-66586634	control	comparison	NOTEST	0.231358	0.226966	-0.0276556	0	1	1	no
ANXA2R	ANXA2R	ANXA2R	chr5:43039181-43040447	control	comparison	NOTEST	0.567944	0.490645	-0.21107	0	1	1	no
ANXA3	ANXA3	ANXA3	chr4:79472741-79531605	control	comparison	OK	2.95484	0.250418	-3.56067	-3.04594	0.0087	0.0948862	no
ANXA4	ANXA4	ANXA4	chr2:69969126-70053596	control	comparison	OK	70.6345	50.2954	-0.489947	-1.26731	0.09925	0.461225	no
ANXA5	ANXA5	ANXA5	chr4:122589151-122618147	control	comparison	OK	1910.29	1121.94	-0.767794	-1.21613	0.1224	0.519138	no
ANXA6	ANXA6	ANXA6	chr5:150480266-150537443	control	comparison	OK	150.779	218.253	0.533564	1.08995	0.12295	0.519419	no
ANXA7	ANXA7	ANXA7	chr10:75135188-75173841	control	comparison	OK	79.5421	75.2444	-0.0801346	-0.189403	0.78655	0.975346	no
ANXA8	ANXA8,ANXA8L1	ANXA8,ANXA8L1	chr10:48255203-48271368	control	comparison	NOTEST	0	0	0	0	1	1	no
ANXA8L1	ANXA8L1	ANXA8L1	chr10:48255203-48271368	control	comparison	LOWDATA	0	0	0	0	1	1	no
ANXA8L2	ANXA8L2	ANXA8L2	chr10:47746919-47763040	control	comparison	NOTEST	0	0	0	0	1	1	no
ANXA9	ANXA9	ANXA9	chr1:150954498-150968114	control	comparison	NOTEST	0.275198	0.324086	0.235908	0	1	1	no
AOAH	AOAH	AOAH	chr7:36552548-36764154	control	comparison	NOTEST	0	0	0	0	1	1	no
AOAH-IT1	AOAH-IT1	AOAH-IT1	chr7:36552548-36764154	control	comparison	NOTEST	0	0	0	0	1	1	no
AOC2	AOC2	AOC2	chr17:40996608-41002724	control	comparison	NOTEST	0.207481	0.21595	0.0577189	0	1	1	no
AOC3	AOC3	AOC3	chr17:41003200-41010140	control	comparison	NOTEST	0.103366	0.164697	0.672053	0	1	1	no
AOC4	AOC4	AOC4	chr17:41019161-41021234	control	comparison	NOTEST	0.0184506	0	-inf	0	1	1	no
AOX1	AOX1	AOX1	chr2:201450730-201536217	control	comparison	OK	24.8754	6.61756	-1.91035	-4.23486	5e-05	0.00153055	yes
AOX2P	AOX2P	AOX2P	chr2:201560445-201658941	control	comparison	NOTEST	0.0559234	0	-inf	0	1	1	no
AP1AR	AP1AR	AP1AR	chr4:113152894-113191211	control	comparison	OK	9.14335	8.16389	-0.163466	-0.325964	0.6433	0.944371	no
AP1B1	AP1B1	AP1B1	chr22:29723668-29784572	control	comparison	OK	13.5583	15.4148	0.185136	0.419686	0.5488	0.916214	no
AP1B1P1	AP1B1P1	AP1B1P1	chr22:32517963-32529456	control	comparison	NOTEST	0	0	0	0	1	1	no
AP1G1	AP1G1	AP1G1	chr16:71762904-71842976	control	comparison	OK	12.5399	13.6632	0.123775	0.293583	0.6794	0.954086	no
AP1G2	AP1G2	AP1G2	chr14:23980968-24048009	control	comparison	OK	2.73703	3.36358	0.297388	0.366151	0.61395	0.937766	no
AP1M1	AP1M1	AP1M1	chr19:16308664-16346156	control	comparison	OK	28.0233	24.4763	-0.195241	-0.451064	0.52015	0.907022	no
AP1M2	AP1M2	AP1M2	chr19:10683346-10697991	control	comparison	NOTEST	0.20617	0.17537	-0.233434	0	1	1	no
AP1S1	AP1S1	AP1S1	chr7:100797685-100804557	control	comparison	OK	75.6399	68.0413	-0.152737	-0.362808	0.6025	0.934271	no
AP1S2	AP1S2	AP1S2	chrX:15843928-15873137	control	comparison	OK	21.9303	25.9671	0.243758	0.546706	0.4302	0.862348	no
AP1S3	AP1S3	AP1S3	chr2:224620046-224702319	control	comparison	OK	0.770605	2.89659	1.91029	2.41033	0.0049	0.0624105	no
AP2A1	AP2A1	AP2A1	chr19:50270179-50316567	control	comparison	OK	42.348	53.9416	0.349105	0.838892	0.25085	0.723662	no
AP2A2	AP2A2	AP2A2	chr11:925808-1012245	control	comparison	OK	14.8038	13.7975	-0.10156	-0.238366	0.73025	0.96763	no
AP2B1	AP2B1	AP2B1	chr17:33914281-34053436	control	comparison	OK	40.8284	39.3999	-0.0513796	-0.11848	0.8682	0.983644	no
AP2M1	AP2M1	AP2M1	chr3:183892633-183901879	control	comparison	OK	271.323	269.503	-0.00971189	-0.0205208	0.97675	0.998519	no
AP2S1	AP2S1	AP2S1	chr19:47341422-47354203	control	comparison	OK	104.771	196.919	0.910363	2.14238	0.00235	0.0360109	yes
AP3B1	AP3B1	AP3B1	chr5:77298149-77590579	control	comparison	OK	23.8685	21.9854	-0.118558	-0.282411	0.68895	0.957438	no
AP3B2	AP3B2	AP3B2	chr15:83211950-83378635	control	comparison	NOTEST	0.122646	0.0160291	-2.93573	0	1	1	no
AP3D1	AP3D1	AP3D1	chr19:2100986-2151556	control	comparison	OK	30.3182	29.0581	-0.0612451	-0.145978	0.83595	0.981846	no
AP3M1	AP3M1	AP3M1	chr10:75880014-75910826	control	comparison	OK	12.409	15.6662	0.33626	0.788128	0.26645	0.74009	no
AP3M2	AP3M2	AP3M2	chr8:42010463-42028701	control	comparison	OK	6.37111	14.9847	1.23387	2.57118	0.0004	0.00872517	yes
AP3S1	AP3S1	AP3S1	chr5:115177618-115249778	control	comparison	OK	126.769	116.026	-0.127756	-0.350101	0.66065	0.950106	no
AP3S2	AP3S2	AP3S2	chr15:90373830-90456222	control	comparison	OK	6.29422	6.75968	0.102928	0.178611	0.80235	0.977689	no
AP4B1	AP4B1	AP4B1	chr1:114356432-114447741	control	comparison	OK	4.22014	7.04542	0.739396	1.22154	0.0805	0.410045	no
AP4B1-AS1	AP4B1-AS1	AP4B1-AS1	chr1:114356432-114447741	control	comparison	NOTEST	0.217469	0.194259	-0.162824	0	1	1	no
AP4E1	AP4E1	AP4E1	chr15:51200868-51298097	control	comparison	OK	4.71242	5.37293	0.189243	0.412527	0.56115	0.920311	no
AP4M1	AP4M1	AP4M1	chr7:99690403-99723128	control	comparison	OK	6.15302	5.92478	-0.0545351	-0.0433624	0.9556	0.995578	no
AP4S1	AP4S1	AP4S1	chr14:31363004-31565656	control	comparison	OK	2.17567	2.44673	0.169393	0.136328	0.8409	0.981926	no
AP5B1	AP5B1	AP5B1	chr11:65541368-65548062	control	comparison	OK	3.17297	3.4929	0.138593	0.277675	0.699	0.960336	no
AP5M1	AP5M1	AP5M1	chr14:57669193-57756797	control	comparison	OK	12.7168	15.9178	0.323914	0.373849	0.5947	0.93233	no
AP5S1	AP5S1	AP5S1	chr20:3801170-3805954	control	comparison	OK	6.62178	6.958	0.0714531	0.115571	0.8696	0.983911	no
AP5Z1	AP5Z1	AP5Z1	chr7:4815261-4834026	control	comparison	OK	7.28899	8.65225	0.247355	0.549475	0.4297	0.861954	no
APAF1	APAF1	APAF1	chr12:99039077-100378432	control	comparison	OK	2.96757	3.49613	0.236478	0.434798	0.5408	0.913211	no
APBA1	APBA1	APBA1	chr9:72042448-72287275	control	comparison	OK	2.57157	1.79981	-0.5148	-0.901988	0.20935	0.673301	no
APBA2	APBA2	APBA2	chr15:29213839-29410516	control	comparison	OK	0.255339	1.6397	2.68294	2.23888	0.28445	0.758153	no
APBA3	APBA3	APBA3	chr19:3708334-3761673	control	comparison	OK	3.62758	4.67125	0.3648	0.526497	0.45385	0.873906	no
APBB1	APBB1	APBB1	chr11:6416354-6440644	control	comparison	OK	16.9907	15.4072	-0.141138	-0.305871	0.65925	0.950106	no
APBB1IP	APBB1IP	APBB1IP	chr10:26727265-26856732	control	comparison	OK	8.93945	2.20085	-2.02212	-3.25429	5e-05	0.00153055	yes
APBB2	APBB2	APBB2	chr4:40812043-41216635	control	comparison	OK	7.7966	6.65758	0.0837659	-0.52017	0.78275	0.975346	no
APBB3	APBB3	APBB3	chr5:139937852-139944189	control	comparison	OK	5.41775	7.33509	0.437119	0.725858	0.30175	0.774093	no
APC	APC	APC	chr5:112043201-112181936	control	comparison	OK	5.14319	3.09196	-0.73414	-1.61709	0.0222	0.176636	no
APC2	APC2	APC2	chr19:1450147-1479228	control	comparison	NOTEST	0.0949007	0.0660749	-0.522316	0	1	1	no
APCDD1	APCDD1	APCDD1	chr18:10454624-10488698	control	comparison	OK	5.03593	6.13865	0.285661	0.491392	0.5115	0.906772	no
APCDD1L	APCDD1L	APCDD1L	chr20:57034425-57089949	control	comparison	OK	8.05698	3.85921	-1.06193	-1.96758	0.0117	0.115257	no
APCDD1L-AS1	APCDD1L-AS1	APCDD1L-AS1	chr20:57090434-57194948	control	comparison	NOTEST	0.252299	0.296364	0.232233	0	1	1	no
APCS	APCS	APCS	chr1:159557615-159558661	control	comparison	NOTEST	0	0	0	0	1	1	no
APEH	APEH	APEH	chr3:49711434-49720934	control	comparison	OK	17.3635	25.4366	0.550851	1.34781	0.07315	0.387695	no
APEX1	APEX1	APEX1	chr14:20923289-20925931	control	comparison	OK	72.556	71.9903	-0.0112921	-0.0267794	0.9691	0.997406	no
APEX2	APEX2	APEX2	chrX:55026755-55034306	control	comparison	OK	6.51056	5.40638	-0.268118	-0.435835	0.5363	0.91104	no
APH1A	APH1A	APH1A	chr1:150237798-150241609	control	comparison	OK	43.6495	44.8098	0.0378497	0.0882408	0.9015	0.988191	no
APH1B	APH1B	APH1B	chr15:63569748-63601325	control	comparison	OK	7.86477	8.01947	0.0281028	0.0598267	0.9329	0.993743	no
API5	API5	API5	chr11:43333504-43366080	control	comparison	OK	30.5353	29.6519	-0.0423541	-0.0999308	0.8868	0.985793	no
APIP	APIP	APIP	chr11:34903842-35017675	control	comparison	OK	24.4589	25.0031	0.0317485	0.0583919	0.9437	0.99547	no
APITD1	APITD1,APITD1-CORT	APITD1,APITD1-CORT	chr1:10490158-10512060	control	comparison	OK	8.96118	7.88296	-0.184952	-0.320222	0.6943	0.959049	no
APITD1-CORT	APITD1-CORT	APITD1-CORT	chr1:10490158-10512060	control	comparison	OK	0.979205	0.401505	-1.28619	-0.498406	0.4749	0.886533	no
APLF	APLF	APLF	chr2:68694690-68807294	control	comparison	OK	1.70317	1.41922	-0.263122	-0.354117	0.6247	0.939656	no
APLN	APLN	APLN	chrX:128779235-128788933	control	comparison	NOTEST	0.431129	0.482333	0.161908	0	1	1	no
APLNR	APLNR	APLNR	chr11:57001051-57004927	control	comparison	NOTEST	0.00945399	0.0234566	1.311	0	1	1	no
APLP1	APLP1	APLP1	chr19:36359400-36370699	control	comparison	OK	5.75951	8.24689	0.517906	0.915606	0.1958	0.651952	no
APLP2	APLP2	APLP2	chr11:129939715-130014706	control	comparison	OK	313.049	485.184	0.63214	0.962805	0.17245	0.618698	no
APMAP	APMAP	APMAP	chr20:24943579-24973425	control	comparison	OK	56.936	60.984	0.0990891	0.256355	0.7295	0.96763	no
APOA1	APOA1	APOA1	chr11:116706468-116708338	control	comparison	NOTEST	0	0.106208	inf	0	1	1	no
APOA1BP	APOA1BP	APOA1BP	chr1:156561557-156564091	control	comparison	OK	37.6197	43.4781	0.208798	0.540278	0.51055	0.906772	no
APOA2	APOA2	APOA2	chr1:161192082-161193418	control	comparison	NOTEST	0	0	0	0	1	1	no
APOA4	APOA4	APOA4	chr11:116691417-116694011	control	comparison	NOTEST	0	0	0	0	1	1	no
APOA5	APOA5	APOA5	chr11:116660085-116663136	control	comparison	NOTEST	0	0	0	0	1	1	no
APOB	APOB	APOB	chr2:21224300-21266945	control	comparison	NOTEST	0.00250725	0	-inf	0	1	1	no
APOBEC1	APOBEC1	APOBEC1	chr12:7801995-7818502	control	comparison	NOTEST	0	0	0	0	1	1	no
APOBEC2	APOBEC2	APOBEC2	chr6:41020939-41032630	control	comparison	NOTEST	0	0.0141975	inf	0	1	1	no
APOBEC3A	APOBEC3A	APOBEC3A	chr22:39353526-39388784	control	comparison	NOTEST	0.166026	0.0586819	-1.50042	0	1	1	no
APOBEC3A_B	APOBEC3A_B	APOBEC3A_B	chr22:39353526-39388784	control	comparison	NOTEST	0	0	0	0	1	1	no
APOBEC3B	APOBEC3B	APOBEC3B	chr22:39353526-39388784	control	comparison	OK	1.48352	1.4555	-0.0275086	-0.0260903	0.9733	0.998519	no
APOBEC3C	APOBEC3C	APOBEC3C	chr22:39410264-39414825	control	comparison	OK	37.8959	21.1531	-0.841172	-2.01773	0.01605	0.14256	no
APOBEC3D	APOBEC3D	APOBEC3D	chr22:39417117-39429256	control	comparison	NOTEST	0.3521	0.321538	-0.130994	0	1	1	no
APOBEC3F	APOBEC3F	APOBEC3F	chr22:39436672-39451975	control	comparison	OK	2.97203	3.1725	0.0941719	0.0819162	0.9061	0.988848	no
APOBEC3G	APOBEC3G	APOBEC3G	chr22:39473009-39483748	control	comparison	OK	3.2248	2.68885	-0.262221	-0.355542	0.64665	0.945285	no
APOBEC3H	APOBEC3H	APOBEC3H	chr22:39493228-39500072	control	comparison	NOTEST	0.147863	0.169583	0.197726	0	1	1	no
APOBEC4	APOBEC4	APOBEC4	chr1:183605207-183897666	control	comparison	NOTEST	0.0796197	0.0137416	-2.53458	0	1	1	no
APOBR	APOBR	APOBR	chr16:28505969-28510291	control	comparison	NOTEST	0.0282635	0.0312889	0.14671	0	1	1	no
APOC1	APOC1	APOC1	chr19:45417920-45422606	control	comparison	NOTEST	0.964649	0.38575	-1.32234	0	1	1	no
APOC1P1	APOC1P1	APOC1P1	chr19:45430059-45434643	control	comparison	NOTEST	0.0772223	0	-inf	0	1	1	no
APOC2	APOC2	APOC2	chr19:45445494-45452822	control	comparison	LOWDATA	0	0	0	0	1	1	no
APOC3	APOC3	APOC3	chr11:116700623-116703787	control	comparison	NOTEST	0	0.154957	inf	0	1	1	no
APOC4	APOC4	APOC4	chr19:45445494-45452822	control	comparison	LOWDATA	0	0	0	0	1	1	no
APOC4-APOC2	APOC4-APOC2	APOC4-APOC2	chr19:45445494-45452822	control	comparison	NOTEST	0.0194761	0.0215902	0.148671	0	1	1	no
APOD	APOD	APOD	chr3:195295572-195311076	control	comparison	OK	7.87136	0.850675	-3.20993	-3.59018	0.00175	0.028412	yes
APOE	APOE	APOE	chr19:45409038-45412650	control	comparison	OK	2.50193	5.29792	1.08239	1.42578	0.0927	0.444475	no
APOF	APOF	APOF	chr12:56754354-56756583	control	comparison	NOTEST	0	0.0235767	inf	0	1	1	no
APOH	APOH	APOH	chr17:64208146-64225556	control	comparison	NOTEST	0	0	0	0	1	1	no
APOL1	APOL1	APOL1	chr22:36649116-36663577	control	comparison	OK	9.70231	7.01932	-0.466997	-0.86251	0.21495	0.679051	no
APOL2	APOL2	APOL2	chr22:36622254-36636000	control	comparison	OK	23.311	26.3354	0.175994	0.401193	0.5674	0.921935	no
APOL3	APOL3	APOL3	chr22:36536370-36562225	control	comparison	OK	5.1467	8.90233	0.790535	1.33384	0.05715	0.331827	no
APOL4	APOL4	APOL4	chr22:36585175-36600879	control	comparison	NOTEST	0.358822	0.103287	-1.79662	0	1	1	no
APOL5	APOL5	APOL5	chr22:36113918-36125529	control	comparison	NOTEST	0	0	0	0	1	1	no
APOL6	APOL6	APOL6	chr22:36044423-36064456	control	comparison	OK	6.21324	5.94376	-0.06397	-0.147103	0.83965	0.981926	no
APOLD1	APOLD1	APOLD1	chr12:12878850-12944399	control	comparison	OK	1.29923	16.2213	3.64216	5.65031	5e-05	0.00153055	yes
APOM	APOM	APOM	chr6_ssto_hap7:2937601-2956785	control	comparison	OK	1.77704	1.50559	-0.239145	-0.0517785	0.93765	0.994277	no
APOO	APOO	APOO	chrX:23851464-23926057	control	comparison	OK	7.08822	6.19559	-0.194183	-0.253462	0.7237	0.965117	no
APOOL	APOOL	APOOL	chrX:84258897-84363974	control	comparison	OK	2.39109	3.4413	0.525285	0.978916	0.17465	0.620865	no
APOPT1	APOPT1	APOPT1	chr14:104029298-104057236	control	comparison	OK	26.5592	23.6282	-0.168706	-0.403561	0.62425	0.93964	no
APP	APP	APP	chr21:27252860-27543446	control	comparison	OK	273.335	172.549	-0.663666	-1.23491	0.07895	0.40602	no
APPBP2	APPBP2	APPBP2	chr17:58520519-58603580	control	comparison	OK	9.10983	10.3558	0.184947	0.44085	0.53945	0.913211	no
APPL1	APPL1	APPL1	chr3:57261764-57326710	control	comparison	OK	7.65407	6.44943	-0.247055	-0.562211	0.4346	0.864581	no
APPL2	APPL2	APPL2	chr12:105567074-105630008	control	comparison	OK	54.0229	26.6389	-1.02003	-2.39431	0.00055	0.0113413	yes
APRT	APRT	APRT	chr16:88875876-88878342	control	comparison	OK	56.9894	80.6586	0.501135	1.09268	0.1219	0.518783	no
APTX	APTX	APTX	chr9:32972603-33001639	control	comparison	OK	13.6074	18.6421	0.454174	0.939184	0.18045	0.629783	no
AQP1	AQP1	AQP1	chr7:30951414-30965131	control	comparison	OK	5.87543	44.2571	2.91314	5.62941	5e-05	0.00153055	yes
AQP10	AQP10	AQP10	chr1:154293591-154297801	control	comparison	NOTEST	0	0.0220955	inf	0	1	1	no
AQP11	AQP11	AQP11	chr11:77300679-77321401	control	comparison	OK	1.05524	0.645685	-0.708666	-0.720465	0.368	0.825249	no
AQP12A	AQP12A	AQP12A	chr2:241631261-241637900	control	comparison	NOTEST	0	0	0	0	1	1	no
AQP12B	AQP12B	AQP12B	chr2:241615834-241622317	control	comparison	NOTEST	0	0	0	0	1	1	no
AQP2	AQP2	AQP2	chr12:50344523-50352664	control	comparison	NOTEST	0	0	0	0	1	1	no
AQP3	AQP3	AQP3	chr9:33441151-33447631	control	comparison	OK	0.241199	0.827928	1.77928	1.47862	0.07835	0.404231	no
AQP4	AQP4	AQP4	chr18:24432007-24765302	control	comparison	NOTEST	0	0	0	0	1	1	no
AQP4-AS1	AQP4-AS1	AQP4-AS1	chr18:24432007-24765302	control	comparison	NOTEST	0	0	0	0	1	1	no
AQP5	AQP5	AQP5	chr12:50355278-50359465	control	comparison	NOTEST	0.0195232	0.0342049	0.809015	0	1	1	no
AQP6	AQP6	AQP6	chr12:50366619-50370922	control	comparison	NOTEST	0	0	0	0	1	1	no
AQP7	AQP7	AQP7	chr9:33384947-33402517	control	comparison	NOTEST	0.0648767	0.032955	-0.977202	0	1	1	no
AQP7P1	AQP7P1	AQP7P1	chr9:67270214-67289492	control	comparison	NOTEST	0.0698766	0.188222	1.42955	0	1	1	no
AQP7P3	AQP7P3	AQP7P3	chr9:42844369-42893137	control	comparison	NOTEST	0.479662	0.428239	-0.163601	0	1	1	no
AQP8	AQP8	AQP8	chr16:25228284-25240253	control	comparison	NOTEST	0	0	0	0	1	1	no
AQP9	AQP9	AQP9	chr15:58430407-58478110	control	comparison	NOTEST	0.0359235	0	-inf	0	1	1	no
AQPEP	AQPEP	AQPEP	chr5:115298150-115363299	control	comparison	NOTEST	0.131814	0.0327436	-2.00922	0	1	1	no
AQR	AQR	AQR	chr15:35148551-35261995	control	comparison	OK	8.71005	5.73653	-0.602503	-1.34809	0.0689	0.372874	no
AR	AR	AR	chrX:66763873-66950461	control	comparison	NOTEST	0.519885	0.429843	-0.274383	0	1	1	no
ARAF	ARAF	ARAF	chrX:47420498-47479256	control	comparison	OK	14.6742	17.459	0.250687	0.0958488	0.9012	0.988191	no
ARAP1	ARAP1	ARAP1	chr11:72396113-72463434	control	comparison	OK	16.5826	14.3222	-0.211417	-0.497887	0.4812	0.88996	no
ARAP2	ARAP2	ARAP2	chr4:36067619-36245979	control	comparison	NOTEST	0.0194651	0.00289583	-2.74884	0	1	1	no
ARAP3	ARAP3	ARAP3	chr5:141032967-141061800	control	comparison	OK	2.02359	1.65919	-0.286434	-0.445146	0.5321	0.908715	no
ARC	ARC	ARC	chr8:143692404-143695833	control	comparison	OK	0.180367	0.912254	2.3385	1.99578	0.0197	0.163648	no
ARCN1	ARCN1	ARCN1	chr11:118443101-118473747	control	comparison	OK	68.4961	71.3954	0.0598082	0.137124	0.84595	0.981926	no
AREG	AREG	AREG	chr4:75310852-75320726	control	comparison	NOTEST	0	0.0194437	inf	0	1	1	no
ARF1	ARF1	ARF1	chr1:228270360-228286913	control	comparison	OK	199.628	248.18	0.314071	0.683796	0.33635	0.8024	no
ARF3	ARF3	ARF3	chr12:49329991-49351252	control	comparison	OK	44.1576	43.8693	-0.00944977	-0.0234709	0.97345	0.998519	no
ARF4	ARF4	ARF4	chr3:57557089-57583215	control	comparison	OK	376.384	503.221	0.418988	0.910684	0.242	0.717138	no
ARF5	ARF5	ARF5	chr7:127228405-127231759	control	comparison	OK	119.302	121.022	0.0206549	0.0585474	0.9446	0.99547	no
ARF6	ARF6	ARF6	chr14:50359735-50363772	control	comparison	OK	47.3862	39.0849	-0.277859	-0.683008	0.34825	0.812733	no
ARFGAP1	ARFGAP1	ARFGAP1	chr20:61904164-61921142	control	comparison	OK	21.343	27.74	0.378202	0.891955	0.2013	0.65982	no
ARFGAP2	ARFGAP2	ARFGAP2	chr11:46958250-47198676	control	comparison	OK	15.0541	16.3256	0.116979	0.226203	0.74615	0.970958	no
ARFGAP3	ARFGAP3	ARFGAP3	chr22:43192531-43253408	control	comparison	OK	33.9453	51.15	0.591521	1.40976	0.04625	0.292795	no
ARFGEF1	ARFGEF1	ARFGEF1	chr8:68109883-68255912	control	comparison	OK	10.1844	7.26004	-0.488314	-1.15923	0.10725	0.483341	no
ARFGEF2	ARFGEF2	ARFGEF2	chr20:47538274-47653230	control	comparison	OK	7.18795	7.27984	0.0183269	0.0433473	0.9519	0.995578	no
ARFIP1	ARFIP1	ARFIP1	chr4:153701111-153833063	control	comparison	OK	18.1763	21.7916	0.261718	0.604201	0.391	0.841861	no
ARFIP2	ARFIP2	ARFIP2	chr11:6495912-6505911	control	comparison	OK	15.6036	19.2527	0.303184	0.610564	0.40795	0.852877	no
ARFRP1	ARFRP1	ARFRP1	chr20:62289162-62367494	control	comparison	OK	10.2426	15.5576	0.603031	0.9776	0.1993	0.656781	no
ARG1	ARG1	ARG1	chr6:131894343-131949379	control	comparison	NOTEST	0.0248117	0.031905	0.362763	0	1	1	no
ARG2	ARG2	ARG2	chr14:68086578-68141602	control	comparison	OK	3.96354	3.87157	-0.0338709	-0.0231296	0.976	0.998519	no
ARGFX	ARGFX	ARGFX	chr3:121286777-121309469	control	comparison	NOTEST	0.0197895	0	-inf	0	1	1	no
ARGFXP2	ARGFXP2	ARGFXP2	chr17:30469472-30552746	control	comparison	NOTEST	0.1307	0.0200808	-2.70237	0	1	1	no
ARGLU1	ARGLU1	ARGLU1	chr13:107195661-107220514	control	comparison	OK	35.7519	37.1548	0.0555262	0.142309	0.85725	0.982272	no
ARHGAP1	ARHGAP1	ARHGAP1	chr11:46698624-46722215	control	comparison	OK	49.4832	58.3456	0.237684	0.578632	0.43445	0.864581	no
ARHGAP10	ARHGAP10	ARHGAP10	chr4:148653452-148993927	control	comparison	OK	8.1607	9.58827	0.232577	0.474252	0.4997	0.899565	no
ARHGAP11A	ARHGAP11A	ARHGAP11A	chr15:32907690-32931868	control	comparison	OK	4.60991	3.36891	-0.452457	-0.848858	0.22145	0.688061	no
ARHGAP11B	ARHGAP11B	ARHGAP11B	chr15:30918878-30931013	control	comparison	OK	2.15668	1.70349	-0.340319	-0.371503	0.6704	0.951995	no
ARHGAP12	ARHGAP12	ARHGAP12	chr10:32094325-32217804	control	comparison	OK	19.0472	9.11869	-1.06268	-2.45894	0.0008	0.0153835	yes
ARHGAP15	ARHGAP15	ARHGAP15	chr2:143886898-144525921	control	comparison	NOTEST	0.0221158	0.0392498	0.827607	0	1	1	no
ARHGAP17	ARHGAP17	ARHGAP17	chr16:24930711-25026675	control	comparison	OK	20.0732	22.1467	0.141819	0.334319	0.6367	0.942992	no
ARHGAP18	ARHGAP18	ARHGAP18	chr6:129898239-130031370	control	comparison	OK	20.2127	31.7474	0.651375	1.57426	0.0344	0.23966	no
ARHGAP19	ARHGAP19	ARHGAP19	chr10:98757794-99052430	control	comparison	OK	1.07273	0.91447	-0.230273	-0.283383	0.68985	0.957578	no
ARHGAP19-SLIT1	ARHGAP19-SLIT1	ARHGAP19-SLIT1	chr10:98757794-99052430	control	comparison	NOTEST	0	0	0	0	1	1	no
ARHGAP20	ARHGAP20	ARHGAP20	chr11:110447758-110583912	control	comparison	OK	0.803213	2.09277	1.38156	1.80134	0.0144	0.132397	no
ARHGAP21	ARHGAP21	ARHGAP21	chr10:24872537-25012597	control	comparison	OK	24.6985	8.57166	-1.52677	-3.61893	5e-05	0.00153055	yes
ARHGAP22	ARHGAP22	ARHGAP22	chr10:49654067-49864310	control	comparison	OK	19.831	14.8989	-0.412552	-0.91372	0.18985	0.644348	no
ARHGAP23	ARHGAP23	ARHGAP23	chr17:36584719-36668628	control	comparison	OK	25.3117	15.6027	-0.698002	-1.68362	0.01925	0.160847	no
ARHGAP24	ARHGAP24	ARHGAP24	chr4:86396283-86923823	control	comparison	OK	9.3778	17.4137	0.892904	2.00374	0.00555	0.0678592	no
ARHGAP25	ARHGAP25	ARHGAP25	chr2:68961912-69053957	control	comparison	NOTEST	0.049871	0.218574	2.13185	0	1	1	no
ARHGAP26	ARHGAP26	ARHGAP26	chr5:142150291-142608572	control	comparison	OK	1.62061	1.98769	0.294556	0.513303	0.46395	0.880773	no
ARHGAP26-AS1	ARHGAP26-AS1	ARHGAP26-AS1	chr5:142150291-142608572	control	comparison	NOTEST	0	0	0	0	1	1	no
ARHGAP27	ARHGAP27	ARHGAP27	chr17_ctg5_hap1:121842-125407	control	comparison	OK	1.12265	0.362868	-1.6294	-1.66056	0.03655	0.250556	no
ARHGAP28	ARHGAP28	ARHGAP28	chr18:6834431-6915712	control	comparison	NOTEST	0.238451	0.308991	0.373875	0	1	1	no
ARHGAP29	ARHGAP29	ARHGAP29	chr1:94634462-94703307	control	comparison	OK	22.5411	6.53847	-1.78553	-3.9667	5e-05	0.00153055	yes
ARHGAP30	ARHGAP30	ARHGAP30	chr1:161016731-161039760	control	comparison	NOTEST	0.0724706	0.0617005	-0.232114	0	1	1	no
ARHGAP31	ARHGAP31	ARHGAP31	chr3:119013219-119138323	control	comparison	OK	6.93289	4.17076	-0.733147	-1.65895	0.0207	0.169215	no
ARHGAP32	ARHGAP32	ARHGAP32	chr11:128834954-129062093	control	comparison	OK	1.74932	0.605797	-1.52989	-2.28236	0.0033	0.0462577	yes
ARHGAP33	ARHGAP33	ARHGAP33	chr19:36266416-36279724	control	comparison	OK	0.898225	0.63362	-0.50346	-0.541042	0.44895	0.872222	no
ARHGAP35	ARHGAP35	ARHGAP35	chr19:47421932-47508333	control	comparison	OK	15.1692	20.2684	0.418089	1.0059	0.16	0.602041	no
ARHGAP36	ARHGAP36	ARHGAP36	chrX:130192215-130223857	control	comparison	NOTEST	0	0	0	0	1	1	no
ARHGAP39	ARHGAP39	ARHGAP39	chr8:145754562-145838888	control	comparison	OK	1.00255	1.24459	0.311996	0.41091	0.56735	0.921935	no
ARHGAP4	ARHGAP4	ARHGAP4	chrX:153172829-153191714	control	comparison	NOTEST	0.239476	0.251358	0.0698631	0	1	1	no
ARHGAP40	ARHGAP40	ARHGAP40	chr20:37230576-37279295	control	comparison	NOTEST	0	0	0	0	1	1	no
ARHGAP42	ARHGAP42	ARHGAP42	chr11:100558406-100861656	control	comparison	OK	1.03181	1.64154	0.669877	0.904764	0.2164	0.681263	no
ARHGAP44	ARHGAP44	ARHGAP44	chr17:12692828-12921381	control	comparison	OK	0.771431	2.07446	1.42713	0.88479	0.2444	0.717299	no
ARHGAP5	ARHGAP5	ARHGAP5	chr14:32546494-32628934	control	comparison	OK	14.0021	8.87939	-0.657107	-1.57068	0.0271	0.203266	no
ARHGAP5-AS1	ARHGAP5-AS1	ARHGAP5-AS1	chr14:32544624-32545905	control	comparison	OK	1.50435	1.53761	0.031546	0.0341945	0.96535	0.997142	no
ARHGAP6	ARHGAP6	ARHGAP6	chrX:11155662-11683821	control	comparison	OK	0.856384	0.265924	-1.68724	-1.50995	0.03785	0.256452	no
ARHGAP8	ARHGAP8	ARHGAP8	chr22:45064426-45258664	control	comparison	NOTEST	0.00145446	0.0153042	3.39537	0	1	1	no
ARHGAP9	ARHGAP9	ARHGAP9	chr12:57853917-57873633	control	comparison	NOTEST	0.164421	0.251458	0.612921	0	1	1	no
ARHGDIA	ARHGDIA	ARHGDIA	chr17:79825596-79829282	control	comparison	OK	134.167	129.326	-0.0530135	-0.12196	0.86195	0.982272	no
ARHGDIB	ARHGDIB	ARHGDIB	chr12:15094949-15114562	control	comparison	OK	4.88676	5.62003	0.2017	0.295647	0.72005	0.963556	no
ARHGDIG	ARHGDIG	ARHGDIG	chr16:330605-333003	control	comparison	NOTEST	0.175353	0.0731785	-1.26077	0	1	1	no
ARHGEF1	ARHGEF1	ARHGEF1	chr19:42387266-42411604	control	comparison	OK	15.0516	17.9888	0.257182	0.582034	0.4066	0.852551	no
ARHGEF10	ARHGEF10	ARHGEF10	chr8:1772148-1906807	control	comparison	OK	13.624	12.8136	-0.0884735	-0.214771	0.7638	0.972412	no
ARHGEF10L	ARHGEF10L	ARHGEF10L	chr1:17866329-18024370	control	comparison	OK	8.32765	14.8786	0.837253	1.84683	0.0094	0.0999705	no
ARHGEF11	ARHGEF11	ARHGEF11	chr1:156904631-157015162	control	comparison	OK	7.57693	5.15803	-0.554794	-1.22249	0.08175	0.414437	no
ARHGEF12	ARHGEF12	ARHGEF12	chr11:120207617-120360645	control	comparison	OK	21.3955	18.2349	-0.230604	-0.536017	0.4437	0.869104	no
ARHGEF15	ARHGEF15	ARHGEF15	chr17:8213555-8225834	control	comparison	NOTEST	0	0	0	0	1	1	no
ARHGEF16	ARHGEF16	ARHGEF16	chr1:3371146-3397677	control	comparison	NOTEST	0.274748	0.058777	-2.22479	0	1	1	no
ARHGEF17	ARHGEF17	ARHGEF17	chr11:73019662-73080425	control	comparison	OK	15.6804	17.0106	0.117469	0.285825	0.68865	0.957438	no
ARHGEF18	ARHGEF18	ARHGEF18	chr19:7459998-7537371	control	comparison	OK	5.08356	5.13119	0.0134558	0.0274257	0.9675	0.997383	no
ARHGEF19	ARHGEF19	ARHGEF19	chr1:16524598-16539104	control	comparison	OK	1.23871	2.71144	1.13022	1.46794	0.0567	0.330711	no
ARHGEF2	ARHGEF2	ARHGEF2	chr1:155916629-155948336	control	comparison	OK	36.5042	51.3083	0.491128	1.13054	0.106	0.479392	no
ARHGEF25	ARHGEF25	ARHGEF25	chr12:58003962-58011028	control	comparison	OK	13.4211	13.9753	0.0583737	0.118183	0.8673	0.983467	no
ARHGEF26	ARHGEF26	ARHGEF26	chr3:153742189-153975616	control	comparison	NOTEST	0.169818	0.208371	0.295168	0	1	1	no
ARHGEF26-AS1	ARHGEF26-AS1	ARHGEF26-AS1	chr3:153742189-153975616	control	comparison	NOTEST	0.168794	0.0318978	-2.40373	0	1	1	no
ARHGEF28	ARHGEF28	ARHGEF28	chr5:72921982-73237818	control	comparison	OK	5.26223	1.08579	-2.27692	-3.40236	0.0001	0.00272894	yes
ARHGEF3	ARHGEF3	ARHGEF3	chr3:56761445-57113336	control	comparison	OK	4.10743	1.16377	-1.81942	-2.47688	0.0024	0.0365587	yes
ARHGEF33	ARHGEF33	ARHGEF33	chr2:39146503-39202590	control	comparison	NOTEST	0.032569	0.123374	1.92147	0	1	1	no
ARHGEF35	ARHGEF35	ARHGEF35	chr7:143883175-143892791	control	comparison	OK	1.39107	0.225258	-2.62655	-2.32441	0.01495	0.135799	no
ARHGEF37	ARHGEF37	ARHGEF37	chr5:148961134-149014527	control	comparison	NOTEST	0.528029	0.219749	-1.26476	0	1	1	no
ARHGEF38	ARHGEF38	ARHGEF38	chr4:106473776-106602070	control	comparison	NOTEST	0	0.0146617	inf	0	1	1	no
ARHGEF38-IT1	ARHGEF38-IT1	ARHGEF38-IT1	chr4:106473776-106602070	control	comparison	NOTEST	0	0	0	0	1	1	no
ARHGEF39	ARHGEF39	ARHGEF39	chr9:35658286-35665278	control	comparison	OK	3.95782	3.40551	-0.216836	-0.298848	0.6663	0.951102	no
ARHGEF3-AS1	ARHGEF3-AS1	ARHGEF3-AS1	chr3:56761445-57113336	control	comparison	NOTEST	0	0	0	0	1	1	no
ARHGEF4	ARHGEF4	ARHGEF4	chr2:131674223-131804836	control	comparison	OK	2.23629	1.03977	-1.10484	-1.38252	0.053	0.318696	no
ARHGEF40	ARHGEF40	ARHGEF40	chr14:21538526-21558036	control	comparison	OK	18.7311	9.64776	-0.957171	-2.28181	0.0019	0.0302725	yes
ARHGEF5	ARHGEF5	ARHGEF5	chr7:144052488-144077725	control	comparison	OK	1.04213	0.382617	-1.44557	-1.62017	0.0383	0.258545	no
ARHGEF6	ARHGEF6	ARHGEF6	chrX:135747711-135863503	control	comparison	OK	6.84184	3.65522	-0.904426	-1.87301	0.0112	0.111965	no
ARHGEF7	ARHGEF7	ARHGEF7	chr13:111767623-111958081	control	comparison	OK	12.0666	17.6152	0.545799	1.26918	0.0707	0.377833	no
ARHGEF9	ARHGEF9	ARHGEF9	chrX:62854847-63005426	control	comparison	OK	4.53308	4.94526	0.125553	0.251718	0.71885	0.963423	no
ARID1A	ARID1A	ARID1A	chr1:27022521-27108601	control	comparison	OK	5.18092	5.69322	0.136037	0.304296	0.6634	0.950913	no
ARID1B	ARID1B	ARID1B	chr6:157099063-157531913	control	comparison	OK	4.68411	3.23013	-0.536183	-1.1668	0.094	0.446866	no
ARID2	ARID2	ARID2	chr12:46123619-46301819	control	comparison	OK	2.61357	1.48055	-0.819885	-1.49428	0.0379	0.256655	no
ARID3A	ARID3A	ARID3A	chr19:926036-972803	control	comparison	OK	3.81196	2.71498	-0.489594	-0.761193	0.30365	0.775766	no
ARID3B	ARID3B	ARID3B	chr15:74833547-74890472	control	comparison	OK	0.742005	0.795169	0.0998327	0.112757	0.88195	0.985244	no
ARID3C	ARID3C	ARID3C	chr9:34621454-34628011	control	comparison	NOTEST	0	0.0334779	inf	0	1	1	no
ARID4A	ARID4A	ARID4A	chr14:58765221-58840451	control	comparison	OK	4.4014	3.47683	-0.340193	-0.666428	0.34475	0.809668	no
ARID4B	ARID4B	ARID4B	chr1:235330209-235491532	control	comparison	OK	9.20874	7.87134	-0.226395	-0.514167	0.4664	0.880773	no
ARID5A	ARID5A	ARID5A	chr2:97202463-97218371	control	comparison	OK	6.43025	5.76352	-0.157923	-0.280928	0.70755	0.961508	no
ARID5B	ARID5B	ARID5B	chr10:63661012-63856707	control	comparison	OK	27.8371	28.5728	0.0376361	0.0871216	0.8984	0.987963	no
ARIH1	ARIH1	ARIH1	chr15:72766666-72878896	control	comparison	OK	15.3537	14.3767	-0.0948533	-0.231796	0.7497	0.970958	no
ARIH2	ARIH2	ARIH2	chr3:48955220-49022971	control	comparison	OK	20.9357	22.0319	0.0736272	0.174206	0.8062	0.978217	no
ARIH2OS	ARIH2OS	ARIH2OS	chr3:48955220-49022971	control	comparison	NOTEST	0.593667	0.633216	0.0930433	0	1	1	no
ARL1	ARL1	ARL1	chr12:101786902-101801572	control	comparison	OK	58.9829	48.0905	-0.294546	-0.731624	0.31645	0.786587	no
ARL10	ARL10	ARL10	chr5:175792501-175800503	control	comparison	OK	1.09173	1.56487	0.519424	0.595413	0.4356	0.865531	no
ARL11	ARL11	ARL11	chr13:50202434-50208008	control	comparison	NOTEST	0	0	0	0	1	1	no
ARL13A	ARL13A	ARL13A	chrX:100224696-100245820	control	comparison	NOTEST	0	0.0182023	inf	0	1	1	no
ARL13B	ARL13B	ARL13B	chr3:93698982-93774522	control	comparison	OK	3.92152	4.19974	0.098889	0.183301	0.80465	0.977835	no
ARL14	ARL14	ARL14	chr3:160394947-160396235	control	comparison	NOTEST	0	0	0	0	1	1	no
ARL14EP	ARL14EP	ARL14EP	chr11:30344648-30359165	control	comparison	OK	13.0556	11.099	-0.234242	-0.49175	0.5303	0.908366	no
ARL14EPL	ARL14EPL	ARL14EPL	chr5:115387162-115394827	control	comparison	NOTEST	0	0.0438053	inf	0	1	1	no
ARL15	ARL15	ARL15	chr5:53180613-53606403	control	comparison	OK	7.66353	6.25045	-0.29405	-0.529489	0.4476	0.871615	no
ARL16	ARL16	ARL16	chr17:79648223-79650954	control	comparison	OK	21.5434	28.5381	0.405648	0.954871	0.24505	0.717893	no
ARL17A	ARL17A,ARL17B	ARL17A,ARL17B	chr17_ctg5_hap1:195720-458604	control	comparison	NOTEST	0.529971	0.440535	-0.266658	0	1	1	no
ARL17B	ARL17B	ARL17B	chr17_ctg5_hap1:195720-458604	control	comparison	LOWDATA	0	0.251187	inf	0	1	1	no
ARL2	ARL2	ARL2	chr11:64781584-64808044	control	comparison	OK	74.1644	70.9316	-0.0642994	-0.163166	0.84815	0.981926	no
ARL2BP	ARL2BP	ARL2BP	chr16:57279037-57287545	control	comparison	OK	57.6408	61.0517	0.0829406	0.214648	0.7755	0.973584	no
ARL2-SNX15	ARL2-SNX15	ARL2-SNX15	chr11:64781584-64808044	control	comparison	NOTEST	0.577933	0	-inf	0	1	1	no
ARL3	ARL3	ARL3	chr10:104433483-104474190	control	comparison	OK	10.1998	10.5363	0.0468386	0.107248	0.8841	0.985269	no
ARL4A	ARL4A	ARL4A	chr7:12726451-12730558	control	comparison	OK	4.74433	4.2447	-0.160543	-0.266685	0.71135	0.962018	no
ARL4C	ARL4C	ARL4C	chr2:235401685-235405693	control	comparison	OK	56.1021	94.6108	0.753951	1.73084	0.01935	0.161472	no
ARL4D	ARL4D	ARL4D	chr17:41476352-41478504	control	comparison	OK	24.1996	20.9062	-0.211051	-0.503673	0.52045	0.907022	no
ARL5A	ARL5A	ARL5A	chr2:152657479-152685009	control	comparison	OK	13.1418	13.876	0.0784223	0.173596	0.8059	0.978217	no
ARL5B	ARL5B	ARL5B	chr10:18948312-18966940	control	comparison	OK	2.53022	2.31374	-0.129039	-0.196702	0.7909	0.975704	no
ARL5C	ARL5C	ARL5C	chr17:37313146-37322414	control	comparison	NOTEST	0	0	0	0	1	1	no
ARL6	ARL6	ARL6	chr3:97483594-97517373	control	comparison	OK	2.44538	3.21105	0.392985	0.432918	0.544	0.914067	no
ARL6IP1	ARL6IP1	ARL6IP1	chr16:18802990-18812857	control	comparison	OK	46.7312	55.4877	0.247783	0.637791	0.39765	0.846622	no
ARL6IP4	ARL6IP4	ARL6IP4	chr12:123464879-123467460	control	comparison	OK	58.7469	77.3877	0.397592	0.933482	0.18225	0.633651	no
ARL6IP5	ARL6IP5	ARL6IP5	chr3:69134089-69155239	control	comparison	OK	120.614	116.648	-0.0482298	-0.120377	0.86925	0.983911	no
ARL6IP6	ARL6IP6	ARL6IP6	chr2:153574406-153617767	control	comparison	OK	9.39114	10.0201	0.0935292	0.170981	0.8085	0.978217	no
ARL8A	ARL8A	ARL8A	chr1:202102531-202113871	control	comparison	OK	22.708	25.2112	0.150866	0.329796	0.63925	0.944122	no
ARL8B	ARL8B	ARL8B	chr3:5163929-5222601	control	comparison	OK	51.4456	51.4339	-0.000327901	-0.000826672	0.99885	0.999784	no
ARL9	ARL9	ARL9	chr4:57371374-57390058	control	comparison	NOTEST	0.150326	0.115889	-0.375341	0	1	1	no
ARMC1	ARMC1	ARMC1	chr8:66514690-66546452	control	comparison	OK	17.2217	19.2244	0.158711	0.38357	0.60745	0.935839	no
ARMC10	ARMC10	ARMC10	chr7:102715327-102789569	control	comparison	OK	16.1366	16.1909	0.00484227	0.00967874	0.9904	0.998906	no
ARMC12	ARMC12	ARMC12	chr6:35704858-35716685	control	comparison	NOTEST	0.238241	0.524431	1.13833	0	1	1	no
ARMC2	ARMC2	ARMC2	chr6:109169618-109295352	control	comparison	OK	0.622971	0.75875	0.28446	0.300424	0.6937	0.958978	no
ARMC3	ARMC3	ARMC3	chr10:23216953-23326514	control	comparison	NOTEST	0	0	0	0	1	1	no
ARMC4	ARMC4	ARMC4	chr10:28101096-28287977	control	comparison	OK	1.83879	0.0428291	-5.42402	-3.38506	0.0641	0.35668	no
ARMC5	ARMC5	ARMC5	chr16:31470316-31478488	control	comparison	OK	2.61304	3.17376	0.280465	0.43633	0.53075	0.908366	no
ARMC6	ARMC6	ARMC6	chr19:19144386-19168987	control	comparison	OK	9.91292	12.0497	0.281616	0.557852	0.42615	0.860416	no
ARMC7	ARMC7	ARMC7	chr17:73106081-73127890	control	comparison	OK	3.27273	3.22744	-0.0201068	-0.0226454	0.9746	0.998519	no
ARMC8	ARMC8	ARMC8	chr3:137906114-138048728	control	comparison	OK	8.41258	10.0238	0.252815	0.55771	0.4374	0.866691	no
ARMC9	ARMC9	ARMC9	chr2:232063293-232238606	control	comparison	OK	24.7636	83.6187	1.75561	3.94816	5e-05	0.00153055	yes
ARMCX1	ARMCX1	ARMCX1	chrX:100805513-100809675	control	comparison	OK	26.6713	23.8953	-0.158559	-0.390336	0.61265	0.937032	no
ARMCX2	ARMCX2	ARMCX2	chrX:100910267-100914863	control	comparison	OK	41.8849	52.7086	0.331608	0.794539	0.25815	0.730409	no
ARMCX3	ARMCX3	ARMCX3	chrX:100878119-100882831	control	comparison	OK	43.7186	67.83	0.633674	1.47857	0.0328	0.231532	no
ARMCX4	ARMCX4	ARMCX4	chrX:100673250-100790975	control	comparison	OK	3.24575	3.26601	0.00897512	0.0165206	0.9808	0.998595	no
ARMCX5	ARMCX5	ARMCX5	chrX:101854095-101972661	control	comparison	OK	4.33565	5.15361	0.249333	0.337185	0.6492	0.946962	no
ARMCX5-GPRASP2	ARMCX5-GPRASP2,GPRASP2	ARMCX5-GPRASP2,GPRASP2	chrX:101854095-101972661	control	comparison	OK	1.33432	2.79411	1.06628	1.00101	0.17365	0.619537	no
ARMCX6	ARMCX6	ARMCX6	chrX:100870107-100872991	control	comparison	OK	48.2782	57.1028	0.242191	0.511803	0.4649	0.880773	no
ARMS2	ARMS2	ARMS2	chr10:124214178-124216868	control	comparison	NOTEST	0	0.232958	inf	0	1	1	no
ARNT	ARNT	ARNT	chr1:150782180-150849244	control	comparison	OK	13.1268	10.0539	-0.384757	-0.884563	0.2106	0.675086	no
ARNT2	ARNT2	ARNT2	chr15:80696691-80890277	control	comparison	OK	6.55598	3.73634	-0.811185	-1.7399	0.01775	0.152384	no
ARNTL	ARNTL	ARNTL	chr11:13299324-13408812	control	comparison	OK	4.3997	4.67331	0.0870406	0.143115	0.8419	0.981926	no
ARNTL2	ARNTL2	ARNTL2	chr12:27485786-27578746	control	comparison	OK	2.50598	3.4102	0.444482	0.838593	0.2355	0.708528	no
ARPC1A	ARPC1A	ARPC1A	chr7:98923495-98963885	control	comparison	OK	85.6384	87.8048	0.0360412	0.0858535	0.9042	0.988753	no
ARPC1B	ARPC1B	ARPC1B	chr7:98972297-99006305	control	comparison	OK	109.404	150.398	0.459115	0.91522	0.2463	0.720074	no
ARPC2	ARPC2	ARPC2	chr2:219081873-219119071	control	comparison	OK	298.836	339.127	0.18247	0.393447	0.5776	0.924269	no
ARPC3	ARPC3	ARPC3	chr12:110872705-110888158	control	comparison	OK	312.409	368.259	0.237283	0.667021	0.44175	0.868063	no
ARPC4	ARPC4	ARPC4	chr3:9821653-9878040	control	comparison	OK	90.4299	118.71	0.535405	0.697628	0.21835	0.683396	no
ARPC4-TTLL3	ARPC4-TTLL3	ARPC4-TTLL3	chr3:9821653-9878040	control	comparison	OK	3.73077	3.92519	-0.196262	0.037641	0.8983	0.987963	no
ARPC5	ARPC5	ARPC5	chr1:183595327-183605076	control	comparison	OK	143.732	239.479	0.736521	1.61265	0.02095	0.17039	no
ARPC5L	ARPC5L	ARPC5L	chr9:127631483-127639696	control	comparison	OK	40.1939	60.4956	0.589855	1.56824	0.0642	0.356772	no
ARPP19	ARPP19	ARPP19	chr15:52839431-52861213	control	comparison	OK	28.7424	30.0388	0.0636493	0.15567	0.828	0.980655	no
ARPP21	ARPP21	ARPP21	chr3:35680665-35835988	control	comparison	NOTEST	0.0116841	0.00693283	-0.753034	0	1	1	no
ARR3	ARR3	ARR3	chrX:69488184-69501690	control	comparison	NOTEST	0	0.0810856	inf	0	1	1	no
ARRB1	ARRB1	ARRB1	chr11:74971165-75062875	control	comparison	OK	1.97932	1.29782	-0.608912	-0.985064	0.1602	0.602041	no
ARRB2	ARRB2	ARRB2	chr17:4613788-4624795	control	comparison	OK	1.7296	2.11746	0.291901	0.323169	0.642	0.944122	no
ARRDC1	ARRDC1	ARRDC1	chr9:140500095-140513308	control	comparison	OK	6.45517	8.02999	0.314943	0.493626	0.52625	0.907022	no
ARRDC2	ARRDC2	ARRDC2	chr19:18111943-18124911	control	comparison	OK	3.14575	4.2834	0.445351	0.653269	0.35085	0.815482	no
ARRDC3	ARRDC3	ARRDC3	chr5:90664540-90716532	control	comparison	OK	20.3312	15.1494	-0.424435	-1.03544	0.1548	0.591264	no
ARRDC3-AS1	ARRDC3-AS1	ARRDC3-AS1	chr5:90664540-90716532	control	comparison	NOTEST	0.277491	0.277069	-0.0021944	0	1	1	no
ARRDC4	ARRDC4	ARRDC4	chr15:98503932-98517068	control	comparison	OK	13.4383	30.2353	1.16989	2.85339	0.00025	0.00591605	yes
ARRDC5	ARRDC5	ARRDC5	chr19:4890448-4902879	control	comparison	NOTEST	0	0	0	0	1	1	no
ARSA	ARSA	ARSA	chr22:51061181-51066601	control	comparison	OK	14.8852	13.9972	-0.0887419	-0.206463	0.7702	0.973323	no
ARSB	ARSB	ARSB	chr5:78073036-78282357	control	comparison	OK	19.899	25.8872	0.379544	0.871919	0.20605	0.668555	no
ARSD	ARSD	ARSD	chrX:2822010-2847416	control	comparison	OK	4.173	1.8335	-1.18649	-2.05462	0.00655	0.0762344	no
ARSE	ARSE	ARSE	chrX:2852672-2882494	control	comparison	NOTEST	0.336988	0.0783557	-2.10459	0	1	1	no
ARSF	ARSF	ARSF	chrX:2958274-3030770	control	comparison	NOTEST	0.0171928	0	-inf	0	1	1	no
ARSG	ARSG	ARSG	chr17:66255322-66417000	control	comparison	OK	1.95836	2.43617	0.314968	0.370876	0.59725	0.932708	no
ARSH	ARSH	ARSH	chrX:2924653-2951426	control	comparison	NOTEST	0	0	0	0	1	1	no
ARSI	ARSI	ARSI	chr5:149675908-149682525	control	comparison	OK	1.77683	0.656231	-1.43703	-1.5669	0.04595	0.291183	no
ARSJ	ARSJ	ARSJ	chr4:114821439-114900878	control	comparison	OK	13.004	26.2306	1.0123	2.32385	0.00155	0.0261239	yes
ARSK	ARSK	ARSK	chr5:94890824-94940806	control	comparison	OK	4.90924	7.93084	0.691975	1.37036	0.0639	0.356619	no
ART1	ART1	ART1	chr11:3666360-3685646	control	comparison	NOTEST	0	0	0	0	1	1	no
ART3	ART3	ART3	chr4:76932332-77033955	control	comparison	NOTEST	0.143903	0.139352	-0.0463658	0	1	1	no
ART4	ART4	ART4	chr12:14982244-14996413	control	comparison	NOTEST	0	0	0	0	1	1	no
ART5	ART5	ART5	chr11:3659735-3663546	control	comparison	NOTEST	0.408859	0.0384914	-3.409	0	1	1	no
ARTN	ARTN	ARTN	chr1:44398991-44402912	control	comparison	NOTEST	0.150917	0.0220388	-2.77564	0	1	1	no
ARV1	ARV1	ARV1	chr1:231114822-231136479	control	comparison	OK	14.6474	14.1147	-0.0534485	-0.113173	0.8876	0.985793	no
ARVCF	ARVCF	ARVCF	chr22:19863039-20004309	control	comparison	OK	1.85829	4.19374	1.17427	0.632246	0.38585	0.839291	no
ARX	ARX	ARX	chrX:25021812-25034065	control	comparison	NOTEST	0	0.00769569	inf	0	1	1	no
AS3MT	AS3MT	AS3MT	chr10:104613966-104661655	control	comparison	OK	2.99168	1.26214	-1.24508	-0.75788	0.3598	0.82004	no
ASAH1	ASAH1	ASAH1	chr8:17913924-17942507	control	comparison	OK	80.709	105.824	0.390868	0.889338	0.20915	0.673301	no
ASAH2	ASAH2	ASAH2	chr10:51946999-52008370	control	comparison	NOTEST	0.284348	0.127808	-1.15368	0	1	1	no
ASAH2B	ASAH2B	ASAH2B	chr10:52499687-52514569	control	comparison	NOTEST	0.691768	0.350813	-0.979587	0	1	1	no
ASAP1	ASAP1	ASAP1	chr8:131064350-131455906	control	comparison	OK	24.3699	13.5213	-0.849866	-2.05282	0.00565	0.0687542	no
ASAP1-IT1	ASAP1-IT1	ASAP1-IT1	chr8:131064350-131455906	control	comparison	NOTEST	0.101912	0	-inf	0	1	1	no
ASAP2	ASAP2	ASAP2	chr2:9346893-9545812	control	comparison	OK	18.1214	34.4998	0.928898	2.20448	0.00165	0.0272718	yes
ASAP3	ASAP3	ASAP3	chr1:23755055-23810750	control	comparison	OK	10.6317	4.26474	-1.31784	-2.58629	0.0004	0.00872517	yes
ASB1	ASB1	ASB1	chr2:239335625-239360891	control	comparison	OK	7.03773	13.9264	0.984635	2.32484	0.00165	0.0272718	yes
ASB10	ASB10	ASB10	chr7:150872784-150884919	control	comparison	NOTEST	0	0.0228374	inf	0	1	1	no
ASB11	ASB11	ASB11	chrX:15299830-15333746	control	comparison	NOTEST	0	0.0162106	inf	0	1	1	no
ASB12	ASB12	ASB12	chrX:63444071-63450511	control	comparison	NOTEST	0	0.0637434	inf	0	1	1	no
ASB13	ASB13	ASB13	chr10:5680819-5708558	control	comparison	OK	3.61073	3.42865	-0.0746495	-0.111328	0.87	0.983911	no
ASB14	ASB14	ASB14	chr3:57261764-57326710	control	comparison	NOTEST	0.323946	0.306892	-0.0780251	0	1	1	no
ASB15	ASB15	ASB15	chr7:123249111-123277932	control	comparison	NOTEST	0	0	0	0	1	1	no
ASB16	ASB16	ASB16	chr17:42248073-42264085	control	comparison	OK	0.895844	0.505319	-0.826053	-0.48629	0.53125	0.908366	no
ASB16-AS1	ASB16-AS1	ASB16-AS1	chr17:42248073-42264085	control	comparison	OK	4.75045	4.12792	-0.20265	-0.248611	0.71295	0.96276	no
ASB17	ASB17	ASB17	chr1:76384557-76398116	control	comparison	NOTEST	0	0	0	0	1	1	no
ASB18	ASB18	ASB18	chr2:237103514-237172988	control	comparison	NOTEST	0	0	0	0	1	1	no
ASB2	ASB2	ASB2	chr14:94400498-94443076	control	comparison	OK	0.187087	1.70021	3.18393	2.35179	0.01005	0.104289	no
ASB3	ASB3	ASB3	chr2:53897116-54087170	control	comparison	OK	4.09237	5.81409	0.506618	0.308848	0.69675	0.959368	no
ASB4	ASB4	ASB4	chr7:95115212-95169543	control	comparison	NOTEST	0	0	0	0	1	1	no
ASB5	ASB5	ASB5	chr4:177134825-177190373	control	comparison	NOTEST	0.113934	0.109591	-0.0560756	0	1	1	no
ASB6	ASB6	ASB6	chr9:132388434-132404448	control	comparison	OK	7.43633	9.69194	0.382194	0.741955	0.28985	0.761889	no
ASB7	ASB7	ASB7	chr15:101142754-101191904	control	comparison	OK	4.40115	3.66799	-0.26289	-0.480964	0.4879	0.893207	no
ASB8	ASB8	ASB8	chr12:48541571-48551377	control	comparison	OK	12.2818	13.3078	0.115746	0.262807	0.72375	0.965117	no
ASB9	ASB9	ASB9	chrX:15262108-15288589	control	comparison	NOTEST	0.137749	0.0837408	-0.718042	0	1	1	no
ASB9P1	ASB9P1	ASB9P1	chr15:93338713-93340338	control	comparison	NOTEST	0.120822	0.0714257	-0.758363	0	1	1	no
ASCC1	ASCC1	ASCC1	chr10:73855789-73995618	control	comparison	OK	8.94584	9.94574	0.152862	0.200412	0.7859	0.975346	no
ASCC2	ASCC2	ASCC2	chr22:30184596-30234293	control	comparison	OK	15.3232	11.8647	-0.369046	-0.795842	0.2535	0.725171	no
ASCC3	ASCC3	ASCC3	chr6:100956607-101329224	control	comparison	OK	17.8901	16.7939	-0.0912261	-0.204987	0.76545	0.972412	no
ASCL1	ASCL1	ASCL1	chr12:103351451-103354294	control	comparison	NOTEST	0	0	0	0	1	1	no
ASCL2	ASCL2	ASCL2	chr11:2289727-2292182	control	comparison	NOTEST	0	0.0213334	inf	0	1	1	no
ASCL3	ASCL3	ASCL3	chr11:8959118-8964580	control	comparison	NOTEST	0.14159	0	-inf	0	1	1	no
ASCL4	ASCL4	ASCL4	chr12:108168161-108170421	control	comparison	NOTEST	0	0	0	0	1	1	no
ASCL5	ASCL5	ASCL5	chr1:201083080-201084500	control	comparison	NOTEST	0.0258569	0.016621	-0.637542	0	1	1	no
ASF1A	ASF1A	ASF1A	chr6:119134611-119256327	control	comparison	OK	6.32991	9.06012	0.517344	0.922075	0.2196	0.685447	no
ASF1B	ASF1B	ASF1B	chr19:14230320-14247440	control	comparison	OK	4.96781	3.86065	-0.363764	-0.54102	0.4854	0.892435	no
ASGR1	ASGR1	ASGR1	chr17:7076750-7082883	control	comparison	NOTEST	0.275358	0.457606	0.732795	0	1	1	no
ASGR2	ASGR2	ASGR2	chr17:7004640-7018130	control	comparison	NOTEST	0.0341479	0	-inf	0	1	1	no
ASH1L	ASH1L	ASH1L	chr1:155305051-155533735	control	comparison	OK	6.31012	4.22256	-0.57955	-1.34884	0.05665	0.330711	no
ASH1L-AS1	ASH1L-AS1	ASH1L-AS1	chr1:155305051-155533735	control	comparison	NOTEST	0.446329	0.529396	0.24624	0	1	1	no
ASH2L	ASH2L	ASH2L	chr8:37963010-37997598	control	comparison	OK	14.5938	13.5381	-0.108329	-0.236704	0.736	0.968792	no
ASIC1	ASIC1	ASIC1	chr12:50451419-50477405	control	comparison	OK	2.14416	0.864877	-1.30984	-1.62135	0.02475	0.190086	no
ASIC2	ASIC2	ASIC2	chr17:31340105-32483825	control	comparison	NOTEST	0	0.0330268	inf	0	1	1	no
ASIC3	ASIC3	ASIC3	chr7:150745378-150749843	control	comparison	NOTEST	0.533353	0.433706	-0.298375	0	1	1	no
ASIC4	ASIC4	ASIC4	chr2:220378891-220403494	control	comparison	NOTEST	0.0241577	0.00778191	-1.63429	0	1	1	no
ASIC5	ASIC5	ASIC5	chr4:156750880-156787425	control	comparison	NOTEST	0	0	0	0	1	1	no
ASIP	ASIP	ASIP	chr20:32848170-32857148	control	comparison	NOTEST	0.250613	0.099775	-1.32871	0	1	1	no
ASL	ASL	ASL	chr7:65540775-65558329	control	comparison	OK	17.8347	23.2192	0.380631	0.826116	0.2382	0.711991	no
ASMT	ASMT	ASMT	chrY:1660485-1711974	control	comparison	NOTEST	0.0409981	0.0897385	1.13017	0	1	1	no
ASMTL	ASMTL	ASMTL	chrY:1469423-1522655	control	comparison	OK	11.8217	9.5123	-0.313565	-0.511391	0.4641	0.880773	no
ASMTL-AS1	ASMTL-AS1	ASMTL-AS1	chrY:1469423-1522655	control	comparison	OK	4.4021	7.09749	0.689118	0.828778	0.29475	0.766673	no
ASNA1	ASNA1	ASNA1	chr19:12848305-12859137	control	comparison	OK	53.8328	41.1581	-0.38731	-1.01948	0.20825	0.67263	no
ASNS	ASNS	ASNS	chr7:97481428-97501854	control	comparison	OK	55.0515	96.0011	0.802269	1.82916	0.0103	0.105856	no
ASNSD1	ASNSD1	ASNSD1	chr2:190526124-190535557	control	comparison	OK	29.9215	32.8947	0.136673	0.345438	0.65	0.94759	no
ASPA	ASPA	ASPA	chr17:3377403-3402700	control	comparison	OK	1.81385	0.166481	-3.44563	-2.03178	0.25095	0.723695	no
ASPDH	ASPDH	ASPDH	chr19:51014856-51017947	control	comparison	NOTEST	0	0.0305664	inf	0	1	1	no
ASPG	ASPG	ASPG	chr14:104552022-104579046	control	comparison	NOTEST	0	0	0	0	1	1	no
ASPH	ASPH	ASPH	chr8:62200524-62627199	control	comparison	OK	156.354	108.923	-0.521513	-1.03822	0.1348	0.543352	no
ASPHD1	ASPHD1	ASPHD1	chr16:29912146-29917377	control	comparison	OK	1.7765	4.32611	1.28403	1.60652	0.0549	0.324342	no
ASPHD2	ASPHD2	ASPHD2	chr22:26825279-26840978	control	comparison	OK	1.06086	1.32844	0.324506	0.389463	0.60605	0.935839	no
ASPM	ASPM	ASPM	chr1:197053256-197115824	control	comparison	OK	2.85446	1.4872	-0.940624	-1.64382	0.0212	0.171661	no
ASPN	ASPN	ASPN	chr9:95059639-95432547	control	comparison	OK	8.48402	5.52032	-0.619996	-0.589076	0.44765	0.871615	no
ASPRV1	ASPRV1	ASPRV1	chr2:70187223-70314147	control	comparison	NOTEST	0.264909	0.277949	0.0693254	0	1	1	no
ASPSCR1	ASPSCR1	ASPSCR1	chr17:79935425-79975282	control	comparison	OK	9.65901	12.5492	0.377653	0.710821	0.31325	0.783533	no
ASRGL1	ASRGL1	ASRGL1	chr11:62104773-62160887	control	comparison	NOTEST	0.153855	0.219922	0.51542	0	1	1	no
ASS1	ASS1	ASS1	chr9:133320093-133376661	control	comparison	OK	60.116	4.28983	-3.80876	-6.40698	5e-05	0.00153055	yes
ASTE1	ASTE1	ASTE1	chr3:130569368-130745646	control	comparison	OK	3.03594	3.86546	0.348498	0.168869	0.82155	0.979617	no
ASTL	ASTL	ASTL	chr2:96789588-96804175	control	comparison	NOTEST	0	0.0184454	inf	0	1	1	no
ASTN1	ASTN1	ASTN1	chr1:176830202-177134024	control	comparison	NOTEST	0.0184572	0.00291528	-2.66248	0	1	1	no
ASTN2	ASTN2	ASTN2	chr9:119187503-120177317	control	comparison	OK	2.97357	3.49945	0.234934	0.218239	0.7745	0.973323	no
ASUN	ASUN	ASUN	chr12:27058111-27091254	control	comparison	OK	12.7159	16.2744	0.355977	0.830977	0.26785	0.741516	no
ASXL1	ASXL1	ASXL1	chr20:30946146-31027122	control	comparison	OK	11.2078	10.3551	-0.114166	-0.234775	0.7276	0.966899	no
ASXL2	ASXL2	ASXL2	chr2:25962252-26101312	control	comparison	OK	2.87162	1.8754	-0.61467	-1.1286	0.11815	0.510921	no
ASXL3	ASXL3	ASXL3	chr18:31158540-31327399	control	comparison	NOTEST	0	0	0	0	1	1	no
ASZ1	ASZ1	ASZ1	chr7:117003275-117067577	control	comparison	NOTEST	0.0207256	0	-inf	0	1	1	no
ATAD1	ATAD1	ATAD1	chr10:89512874-89577917	control	comparison	OK	24.5876	28.078	0.19151	0.479166	0.51655	0.907022	no
ATAD2	ATAD2	ATAD2	chr8:124332090-124408705	control	comparison	OK	6.32394	5.56561	-0.184283	-0.401811	0.58	0.92618	no
ATAD2B	ATAD2B	ATAD2B	chr2:23971533-24149936	control	comparison	OK	1.229	1.16005	-0.0832957	-0.126017	0.86035	0.982272	no
ATAD3A	ATAD3A	ATAD3A	chr1:1447522-1470067	control	comparison	OK	9.99699	14.3972	0.526223	1.08589	0.1224	0.519138	no
ATAD3B	ATAD3B	ATAD3B	chr1:1407163-1431582	control	comparison	OK	4.60488	8.25626	0.842326	1.53955	0.04325	0.279177	no
ATAD3C	ATAD3C	ATAD3C	chr1:1385068-1405538	control	comparison	NOTEST	0.129992	0.137306	0.0789712	0	1	1	no
ATAD5	ATAD5	ATAD5	chr17:29159022-29222295	control	comparison	OK	0.63708	0.394936	-0.689854	-0.761987	0.29695	0.770027	no
ATAT1	ATAT1	ATAT1	chr6_ssto_hap7:1926891-1946878	control	comparison	OK	3.86963	3.14765	-0.29792	-0.395184	0.5761	0.924264	no
ATCAY	ATCAY	ATCAY	chr19:3880617-3928080	control	comparison	NOTEST	0.028225	0.0190157	-0.569786	0	1	1	no
ATE1	ATE1	ATE1	chr10:123502624-123687546	control	comparison	OK	5.23907	4.06494	-0.366078	-0.555152	0.4232	0.85865	no
ATF1	ATF1	ATF1	chr12:51157788-51214943	control	comparison	OK	13.6413	11.2424	-0.279033	-0.624118	0.41105	0.852966	no
ATF2	ATF2	ATF2	chr2:175936977-176032934	control	comparison	OK	14.2997	13.2148	-0.113828	-0.260087	0.71125	0.961984	no
ATF3	ATF3	ATF3	chr1:212738675-212794119	control	comparison	OK	3.61737	13.3346	1.88215	2.95911	0.00035	0.00787561	yes
ATF4	ATF4	ATF4	chr22:39916568-39918691	control	comparison	OK	307.734	330.384	0.102459	0.217193	0.75835	0.972412	no
ATF5	ATF5	ATF5	chr19:50392912-50437193	control	comparison	OK	14.6731	10.3654	-0.501397	-0.740924	0.29355	0.765389	no
ATF6	ATF6	ATF6	chr1:161736033-161933860	control	comparison	OK	10.1568	11.8682	0.224654	0.544273	0.44195	0.868063	no
ATF6B	ATF6B	ATF6B	chr6_mcf_hap5:3462872-3475845	control	comparison	OK	28.4389	19.5895	-0.537785	-1.23111	0.07815	0.40404	no
ATF7	ATF7	ATF7	chr12:53901639-54020199	control	comparison	OK	9.14636	6.54201	-0.483465	-0.538175	0.41455	0.85318	no
ATF7IP	ATF7IP	ATF7IP	chr12:14518610-14651697	control	comparison	OK	4.78091	3.49457	-0.45217	-0.874921	0.22885	0.700031	no
ATF7IP2	ATF7IP2	ATF7IP2	chr16:10479911-10577495	control	comparison	NOTEST	0.146065	0.475045	1.70145	0	1	1	no
ATG10	ATG10	ATG10	chr5:81267843-81551216	control	comparison	OK	3.13336	2.96224	-0.0810201	-0.109654	0.8791	0.985244	no
ATG12	ATG12	ATG12	chr5:115163893-115177548	control	comparison	OK	18.0991	17.9946	-0.00835335	-0.0198244	0.9769	0.998519	no
ATG13	ATG13	ATG13	chr11:46638825-46697568	control	comparison	OK	11.8915	15.1125	0.345803	0.818929	0.2423	0.717138	no
ATG14	ATG14	ATG14	chr14:55833108-55878576	control	comparison	OK	7.44051	5.39619	-0.46346	-1.00176	0.16595	0.609006	no
ATG16L1	ATG16L1	ATG16L1	chr2:234160216-234204320	control	comparison	OK	7.98045	9.10966	0.190927	0.392001	0.5751	0.923726	no
ATG16L2	ATG16L2	ATG16L2	chr11:72525450-72540680	control	comparison	OK	4.49774	3.41874	-0.395734	-0.608867	0.42565	0.860219	no
ATG2A	ATG2A	ATG2A	chr11:64662003-64684722	control	comparison	OK	2.68591	2.49793	-0.104678	-0.193488	0.7853	0.975346	no
ATG2B	ATG2B	ATG2B	chr14:96747594-96829678	control	comparison	OK	4.84915	3.51223	-0.465346	-1.06147	0.1395	0.556352	no
ATG3	ATG3	ATG3	chr3:112251358-112280485	control	comparison	OK	47.8539	39.5946	-0.273333	-0.71498	0.3751	0.831065	no
ATG4A	ATG4A	ATG4A	chrX:107334898-107397901	control	comparison	OK	6.54325	9.50151	0.538148	0.980922	0.1672	0.611668	no
ATG4B	ATG4B	ATG4B	chr2:242577026-242613271	control	comparison	OK	11.7076	14.6405	0.322519	0.702366	0.31875	0.78894	no
ATG4C	ATG4C	ATG4C	chr1:63249776-63330941	control	comparison	OK	4.43732	9.88748	1.15591	2.07901	0.00365	0.0499625	yes
ATG4D	ATG4D	ATG4D	chr19:10654646-10676702	control	comparison	OK	3.61403	4.93128	0.448353	0.516488	0.5008	0.900373	no
ATG5	ATG5	ATG5	chr6:106632351-106773695	control	comparison	OK	12.4447	13.7316	0.141973	0.328416	0.6618	0.950106	no
ATG7	ATG7	ATG7	chr3:11314009-11762220	control	comparison	OK	4.19765	4.06484	-0.0463827	-0.0519485	0.9414	0.995252	no
ATG9A	ATG9A	ATG9A	chr2:220084101-220094361	control	comparison	OK	17.2595	22.068	0.354562	0.830739	0.23745	0.711075	no
ATG9B	ATG9B	ATG9B	chr7:150688143-150721586	control	comparison	NOTEST	0.0477473	0.0463321	-0.0434079	0	1	1	no
ATHL1	ATHL1	ATHL1	chr11:289137-295688	control	comparison	OK	5.13655	7.10175	0.467377	0.916906	0.21555	0.679775	no
ATIC	ATIC	ATIC	chr2:216176678-216214496	control	comparison	OK	39.8515	42.3461	0.0875959	0.226223	0.7643	0.972412	no
ATL1	ATL1	ATL1	chr14:50999799-51099784	control	comparison	OK	1.21002	2.19215	0.857314	0.973171	0.16535	0.608894	no
ATL2	ATL2	ATL2	chr2:38522028-38604432	control	comparison	OK	7.46004	8.71465	0.224259	0.440745	0.5377	0.911843	no
ATL3	ATL3	ATL3	chr11:63396436-63439083	control	comparison	OK	16.7027	15.2978	-0.126761	-0.291984	0.7022	0.961269	no
ATM	ATM	ATM	chr11:108093558-108239826	control	comparison	OK	6.47526	5.35891	-0.272996	-0.646989	0.35705	0.818064	no
ATMIN	ATMIN	ATMIN	chr16:81069457-81080951	control	comparison	OK	17.4063	13.6776	-0.347798	-0.849984	0.24155	0.716791	no
ATN1	ATN1	ATN1	chr12:7033625-7051484	control	comparison	OK	24.2803	15.9565	-0.605641	-1.42449	0.0446	0.285164	no
ATOH1	ATOH1	ATOH1	chr4:94750077-94751142	control	comparison	NOTEST	0	0	0	0	1	1	no
ATOH7	ATOH7	ATOH7	chr10:69990351-69991870	control	comparison	NOTEST	0.0239571	0.110436	2.20469	0	1	1	no
ATOH8	ATOH8	ATOH8	chr2:85980908-86018506	control	comparison	OK	1.06007	4.90719	2.21073	3.55459	5e-05	0.00153055	yes
ATOX1	ATOX1	ATOX1	chr5:151122382-151138210	control	comparison	OK	99.9321	122.452	0.293202	0.972737	0.36355	0.821655	no
ATP10A	ATP10A	ATP10A	chr15:25923859-26108349	control	comparison	OK	12.9533	14.0266	0.114845	0.266998	0.70435	0.961269	no
ATP10B	ATP10B	ATP10B	chr5:159990126-160279219	control	comparison	NOTEST	0	0	0	0	1	1	no
ATP10D	ATP10D	ATP10D	chr4:47487409-47595503	control	comparison	OK	13.2795	15.2469	0.199319	0.480569	0.50755	0.904464	no
ATP11A	ATP11A	ATP11A	chr13:113344642-113541482	control	comparison	OK	1.94507	1.64271	-0.243742	-0.434656	0.53675	0.91104	no
ATP11B	ATP11B	ATP11B	chr3:182511290-182639421	control	comparison	OK	13.7009	11.5311	-0.248749	-0.606514	0.39865	0.846958	no
ATP11C	ATP11C	ATP11C	chrX:138808504-138914447	control	comparison	OK	7.86465	10.4248	0.406558	0.933813	0.18095	0.63067	no
ATP12A	ATP12A	ATP12A	chr13:25254548-25285923	control	comparison	NOTEST	0	0	0	0	1	1	no
ATP13A1	ATP13A1	ATP13A1	chr19:19756009-19774503	control	comparison	OK	8.91622	8.55562	-0.0595605	-0.132791	0.8519	0.981926	no
ATP13A2	ATP13A2	ATP13A2	chr1:17312452-17338423	control	comparison	OK	6.64463	11.7737	0.825302	1.75486	0.01525	0.137938	no
ATP13A3	ATP13A3	ATP13A3	chr3:194123402-194188968	control	comparison	OK	42.0649	75.2976	0.839987	1.82389	0.01305	0.123985	no
ATP13A4	ATP13A4	ATP13A4	chr3:193119865-193272696	control	comparison	NOTEST	0.024939	0.0050728	-2.29755	0	1	1	no
ATP13A5	ATP13A5	ATP13A5	chr3:192992830-193096514	control	comparison	NOTEST	0	0	0	0	1	1	no
ATP1A1	ATP1A1	ATP1A1	chr1:116915794-116961244	control	comparison	OK	64.3864	104.246	0.695167	1.59436	0.0295	0.21584	no
ATP1A1OS	ATP1A1OS	ATP1A1OS	chr1:116915794-116961244	control	comparison	OK	5.58906	5.89635	0.0772173	0.0218019	0.97895	0.998595	no
ATP1A2	ATP1A2	ATP1A2	chr1:160085519-160113374	control	comparison	NOTEST	0.114567	0.134563	0.232081	0	1	1	no
ATP1A3	ATP1A3	ATP1A3	chr19:42470733-42498428	control	comparison	NOTEST	0.147805	0.0677059	-1.12634	0	1	1	no
ATP1A4	ATP1A4	ATP1A4	chr1:160121351-160156767	control	comparison	NOTEST	0	0	0	0	1	1	no
ATP1B1	ATP1B1	ATP1B1	chr1:169075946-169337186	control	comparison	OK	27.1827	15.4017	-0.819603	-1.64891	0.0326	0.230882	no
ATP1B2	ATP1B2	ATP1B2	chr17:7554253-7561089	control	comparison	NOTEST	0.0221696	0.0245005	0.144232	0	1	1	no
ATP1B3	ATP1B3	ATP1B3	chr3:141595469-141645382	control	comparison	OK	71.4883	101.316	0.503076	1.31126	0.0919	0.441961	no
ATP1B4	ATP1B4	ATP1B4	chrX:119495939-119517104	control	comparison	NOTEST	0	0.0233979	inf	0	1	1	no
ATP2A1	ATP2A1	ATP2A1	chr16:28889808-28936532	control	comparison	NOTEST	0.101633	0.170979	0.75045	0	1	1	no
ATP2A2	ATP2A2	ATP2A2	chr12:110719031-110788897	control	comparison	OK	39.6883	36.5885	-0.117325	-0.259633	0.71925	0.963423	no
ATP2A3	ATP2A3	ATP2A3	chr17:3827162-3867758	control	comparison	NOTEST	0.260708	0.112667	-1.21037	0	1	1	no
ATP2B1	ATP2B1	ATP2B1	chr12:89981825-90049844	control	comparison	OK	19.4167	17.3663	-0.161007	-0.382566	0.58355	0.927806	no
ATP2B2	ATP2B2	ATP2B2	chr3:10365706-10547268	control	comparison	NOTEST	0	0	0	0	1	1	no
ATP2B3	ATP2B3	ATP2B3	chrX:152801579-152848387	control	comparison	NOTEST	0.0107627	0.0444163	2.04504	0	1	1	no
ATP2B4	ATP2B4	ATP2B4	chr1:203595914-203713209	control	comparison	OK	56.3587	63.377	0.169323	0.342201	0.6313	0.941891	no
ATP2C1	ATP2C1	ATP2C1	chr3:130569368-130745646	control	comparison	OK	41.2013	48.8498	0.245662	0.570186	0.435	0.864875	no
ATP2C2	ATP2C2	ATP2C2	chr16:84402132-84497793	control	comparison	NOTEST	0.0502263	0.0111492	-2.1715	0	1	1	no
ATP4A	ATP4A	ATP4A	chr19:36041094-36054560	control	comparison	NOTEST	0	0	0	0	1	1	no
ATP4B	ATP4B	ATP4B	chr13:114303121-114312513	control	comparison	NOTEST	0	0	0	0	1	1	no
ATP5A1	ATP5A1	ATP5A1	chr18:43664109-43684199	control	comparison	OK	150.949	241.924	0.680493	1.48889	0.03575	0.246389	no
ATP5B	ATP5B	ATP5B	chr12:57031958-57039852	control	comparison	OK	213.35	382.404	0.841875	1.73774	0.0128	0.122426	no
ATP5C1	ATP5C1	ATP5C1	chr10:7830092-7849762	control	comparison	OK	108.305	129.138	0.253813	0.604019	0.3928	0.84249	no
ATP5D	ATP5D	ATP5D	chr19:1241748-1244824	control	comparison	OK	55.6007	73.6758	0.406086	0.880789	0.20875	0.67289	no
ATP5E	ATP5E	ATP5E	chr20:57603732-57617901	control	comparison	OK	624.673	765.42	0.293149	0.937225	0.4117	0.852966	no
ATP5EP2	ATP5EP2	ATP5EP2	chr13:28519342-28519710	control	comparison	OK	1.08132	1.25782	0.218125	0.227541	0.8758	0.984942	no
ATP5F1	ATP5F1	ATP5F1	chr1:111982511-112004525	control	comparison	OK	55.4337	67.1431	0.276476	0.562776	0.4214	0.857373	no
ATP5G1	ATP5G1	ATP5G1	chr17:46970147-46973232	control	comparison	OK	55.3439	79.9347	0.530397	1.0851	0.1214	0.517645	no
ATP5G2	ATP5G2	ATP5G2	chr12:54058943-54070512	control	comparison	OK	88.0719	97.6803	0.149385	0.350794	0.6195	0.938436	no
ATP5G3	ATP5G3	ATP5G3	chr2:176040985-176046490	control	comparison	OK	37.4726	48.5789	0.374494	0.890462	0.20735	0.671414	no
ATP5H	ATP5H	ATP5H	chr17:73034954-73043074	control	comparison	OK	240.784	235.95	-0.0292586	-0.0697509	0.91845	0.990938	no
ATP5I	ATP5I	ATP5I	chr4:666224-668127	control	comparison	OK	146.059	156.412	0.0988052	0.207788	0.77165	0.973323	no
ATP5J	ATP5J	ATP5J	chr21:27096790-27144771	control	comparison	OK	118.018	127.554	0.112098	0.25412	0.7731	0.973323	no
ATP5J2	ATP5J2	ATP5J2	chr7:99006600-99063824	control	comparison	OK	279.543	218.28	-0.35689	-0.569878	0.4153	0.853185	no
ATP5J2-PTCD1	ATP5J2-PTCD1	ATP5J2-PTCD1	chr7:99006600-99063824	control	comparison	NOTEST	0.0018316	0.07387	5.33381	0	1	1	no
ATP5L	ATP5L	ATP5L	chr11:118230295-118289530	control	comparison	OK	86.4094	93.3536	0.111518	0.207099	0.7706	0.973323	no
ATP5L2	ATP5L2	ATP5L2	chr22:43013845-43045405	control	comparison	NOTEST	0	0.0897373	inf	0	1	1	no
ATP5O	ATP5O	ATP5O	chr21:35275756-35288158	control	comparison	OK	121.188	156.643	0.370232	1.10727	0.2135	0.678362	no
ATP5S	ATP5S	ATP5S	chr14:50779046-50792946	control	comparison	OK	2.47302	3.7507	0.600887	0.728101	0.2973	0.770493	no
ATP5SL	ATP5SL	ATP5SL	chr19:41937222-41945843	control	comparison	OK	16.6502	15.239	-0.127777	-0.25526	0.7154	0.96279	no
ATP6AP1	ATP6AP1	ATP6AP1	chrX:153656977-153664862	control	comparison	OK	53.0026	70.0181	0.401665	1.04339	0.1747	0.620865	no
ATP6AP1L	ATP6AP1L	ATP6AP1L	chr5:81601165-81614147	control	comparison	OK	1.56518	1.30212	-0.265473	-0.276594	0.76645	0.972412	no
ATP6AP2	ATP6AP2	ATP6AP2	chrX:40440215-40465888	control	comparison	OK	153.572	185.423	0.271902	0.663445	0.38795	0.839893	no
ATP6V0A1	ATP6V0A1	ATP6V0A1	chr17:40610861-40674597	control	comparison	OK	11.6506	14.3514	0.300781	0.677289	0.33205	0.799338	no
ATP6V0A2	ATP6V0A2	ATP6V0A2	chr12:124196864-124246301	control	comparison	OK	2.92223	3.89639	0.415065	0.831451	0.2502	0.723196	no
ATP6V0A4	ATP6V0A4	ATP6V0A4	chr7:138391038-138490769	control	comparison	NOTEST	0	0.05007	inf	0	1	1	no
ATP6V0B	ATP6V0B	ATP6V0B	chr1:44440601-44443972	control	comparison	OK	56.1404	143.981	1.35876	3.11431	5e-05	0.00153055	yes
ATP6V0C	ATP6V0C	ATP6V0C	chr16:2563726-2570224	control	comparison	OK	139.097	139.401	0.00314305	0.0074444	0.9912	0.998906	no
ATP6V0CP3	ATP6V0CP3	ATP6V0CP3	chr6:42695313-42695932	control	comparison	NOTEST	0.0793276	0.330395	2.0583	0	1	1	no
ATP6V0D1	ATP6V0D1	ATP6V0D1	chr16:67471916-67515089	control	comparison	OK	44.8573	55.94	0.318538	0.835217	0.28685	0.7595	no
ATP6V0D2	ATP6V0D2	ATP6V0D2	chr8:87111138-87166454	control	comparison	NOTEST	0.0772173	0	-inf	0	1	1	no
ATP6V0E1	ATP6V0E1	ATP6V0E1	chr5:172410762-172461900	control	comparison	OK	395.706	430.04	0.120043	0.271187	0.6991	0.960336	no
ATP6V0E2	ATP6V0E2	ATP6V0E2	chr7:149564782-149577787	control	comparison	OK	4.08699	7.97238	0.963971	1.60622	0.02645	0.199206	no
ATP6V0E2-AS1	ATP6V0E2-AS1	ATP6V0E2-AS1	chr7:149564782-149577787	control	comparison	NOTEST	0.437933	0.281577	-0.637184	0	1	1	no
ATP6V1A	ATP6V1A	ATP6V1A	chr3:113465865-113530905	control	comparison	OK	26.1955	27.6515	0.0780375	0.194111	0.7852	0.975346	no
ATP6V1B1	ATP6V1B1	ATP6V1B1	chr2:71162997-71192561	control	comparison	OK	0.797312	0.629617	-0.340668	-0.329746	0.67725	0.953398	no
ATP6V1B2	ATP6V1B2	ATP6V1B2	chr8:20054703-20079207	control	comparison	OK	55.7962	48.3634	-0.206251	-0.515973	0.4835	0.891002	no
ATP6V1C1	ATP6V1C1	ATP6V1C1	chr8:104033247-104085285	control	comparison	OK	17.0566	16.8609	-0.0166499	-0.04076	0.95615	0.995578	no
ATP6V1C2	ATP6V1C2	ATP6V1C2	chr2:10861774-10952960	control	comparison	NOTEST	0.34265	0.307926	-0.154152	0	1	1	no
ATP6V1D	ATP6V1D	ATP6V1D	chr14:67804580-67826720	control	comparison	OK	51.8032	67.8179	0.388625	1.0107	0.18595	0.639409	no
ATP6V1E1	ATP6V1E1	ATP6V1E1	chr22:18074902-18111588	control	comparison	OK	145.096	188.801	0.379857	0.876627	0.2136	0.678362	no
ATP6V1E2	ATP6V1E2	ATP6V1E2	chr2:46738985-46747096	control	comparison	OK	0.763329	0.721108	-0.0820895	-0.0807205	0.919	0.990987	no
ATP6V1F	ATP6V1F	ATP6V1F	chr7:128502856-128505903	control	comparison	OK	97.055	100.046	0.0437939	0.100446	0.88545	0.985755	no
ATP6V1G1	ATP6V1G1	ATP6V1G1	chr9:117349993-117361152	control	comparison	OK	63.2371	60.1145	-0.0730577	-0.193214	0.8044	0.977835	no
ATP6V1G2	ATP6V1G2	ATP6V1G2	chr6_ssto_hap7:2827543-2845430	control	comparison	OK	2.4312	2.16368	-0.168182	-0.0535409	0.9445	0.99547	no
ATP6V1G2-DDX39B	ATP6V1G2-DDX39B	ATP6V1G2-DDX39B	chr6_ssto_hap7:2827543-2845430	control	comparison	OK	1.89473	1.1235	-0.753989	-0.268217	0.75345	0.971424	no
ATP6V1G3	ATP6V1G3	ATP6V1G3	chr1:198492351-198510075	control	comparison	OK	1.38767	0	-inf	-nan	5e-05	0.00153055	yes
ATP6V1H	ATP6V1H	ATP6V1H	chr8:54628102-54755871	control	comparison	OK	30.8037	39.983	0.376285	0.881286	0.21135	0.675835	no
ATP7A	ATP7A	ATP7A	chrX:77166193-77305892	control	comparison	OK	2.63543	2.85361	0.114751	0.230076	0.7479	0.970958	no
ATP7B	ATP7B	ATP7B	chr13:52506805-52585630	control	comparison	OK	0.802134	2.02218	1.334	1.8559	0.0142	0.131028	no
ATP8A1	ATP8A1	ATP8A1	chr4:42410391-42659122	control	comparison	NOTEST	0.0888863	0.0310292	-1.51833	0	1	1	no
ATP8A2	ATP8A2	ATP8A2	chr13:25946208-26595420	control	comparison	NOTEST	0.0144822	0.00861109	-0.750017	0	1	1	no
ATP8B1	ATP8B1	ATP8B1	chr18:55297533-55470327	control	comparison	OK	34.844	50.3774	0.531867	1.12592	0.10495	0.476887	no
ATP8B2	ATP8B2	ATP8B2	chr1:154298035-154323780	control	comparison	OK	40.5814	33.1691	-0.290979	-0.646479	0.35315	0.81577	no
ATP8B3	ATP8B3	ATP8B3	chr19:1782073-1812275	control	comparison	NOTEST	0.289058	0.174823	-0.725463	0	1	1	no
ATP8B4	ATP8B4	ATP8B4	chr15:50150434-50411419	control	comparison	NOTEST	0.438637	0.02222	-4.3031	0	1	1	no
ATP8B5P	ATP8B5P	ATP8B5P	chr9:35406751-35483026	control	comparison	NOTEST	0.141304	0.152683	0.111735	0	1	1	no
ATP9A	ATP9A	ATP9A	chr20:50213313-50384908	control	comparison	OK	10.077	6.85999	-0.554791	-1.29183	0.07355	0.389172	no
ATP9B	ATP9B	ATP9B	chr18:76829396-77138282	control	comparison	OK	2.75303	2.21009	-0.316912	-0.514996	0.47355	0.885186	no
ATPAF1	ATPAF1	ATPAF1	chr1:47100710-47134099	control	comparison	OK	27.6819	26.1252	-0.0835017	-0.18764	0.78835	0.975346	no
ATPAF2	ATPAF2	ATPAF2	chr17:17921333-17942480	control	comparison	OK	5.45276	5.14412	-0.0840627	-0.131636	0.8689	0.983911	no
ATPBD4	ATPBD4	ATPBD4	chr15:35663169-36151202	control	comparison	OK	2.60242	2.73757	0.0730441	0.0925264	0.90285	0.988753	no
ATPBD4-AS1	ATPBD4-AS1	ATPBD4-AS1	chr15:35663169-36151202	control	comparison	OK	0.749963	1.48317	0.983797	0.582614	0.42815	0.86137	no
ATPIF1	ATPIF1	ATPIF1	chr1:28562601-28564616	control	comparison	OK	134.531	125.87	-0.0960037	-0.214591	0.76375	0.972412	no
ATR	ATR	ATR	chr3:142168076-142297668	control	comparison	OK	4.32248	3.87994	-0.155825	-0.340095	0.63555	0.942486	no
ATRAID	ATRAID	ATRAID	chr2:27422454-27440046	control	comparison	OK	109.403	100.634	-0.120543	-0.268098	0.69935	0.960371	no
ATRIP	ATRIP	ATRIP	chr3:48488113-48509044	control	comparison	OK	2.40658	3.79925	0.658733	0.831254	0.2723	0.7472	no
ATRN	ATRN	ATRN	chr20:3451664-3631769	control	comparison	OK	12.1914	12.6321	0.0512279	0.111441	0.8708	0.984095	no
ATRNL1	ATRNL1	ATRNL1	chr10:116853123-117708496	control	comparison	OK	0.0884774	1.18978	3.74925	2.01458	0.02165	0.174643	no
ATRX	ATRX	ATRX	chrX:76760355-77041719	control	comparison	OK	9.00334	7.22898	-0.316668	-0.761591	0.27475	0.748956	no
ATXN1	ATXN1	ATXN1	chr6:16299342-16761721	control	comparison	OK	5.25741	5.35824	0.0274077	0.0626347	0.92945	0.993179	no
ATXN10	ATXN10	ATXN10	chr22:46067677-46241187	control	comparison	OK	41.5135	47.879	0.205812	0.484959	0.487	0.892961	no
ATXN1L	ATXN1L	ATXN1L	chr16:71879893-71891236	control	comparison	OK	4.18928	4.27484	0.0291681	0.063837	0.932	0.993743	no
ATXN2	ATXN2	ATXN2	chr12:111890017-112037480	control	comparison	OK	9.03468	5.09963	-0.825081	-1.78954	0.0158	0.141417	no
ATXN2L	ATXN2L	ATXN2L	chr16:28834368-28848558	control	comparison	OK	19.7513	12.1009	-0.706832	-1.63451	0.02035	0.167421	no
ATXN3	ATXN3	ATXN3	chr14:92524895-92572965	control	comparison	OK	3.53349	3.12444	-0.177495	-0.348389	0.6054	0.935839	no
ATXN3L	ATXN3L	ATXN3L	chrX:13328770-13338518	control	comparison	NOTEST	0	0	0	0	1	1	no
ATXN7	ATXN7	ATXN7	chr3:63850232-63989136	control	comparison	OK	4.46658	2.92766	-0.609424	-1.21226	0.0852	0.423392	no
ATXN7L1	ATXN7L1	ATXN7L1	chr7:105245220-105517031	control	comparison	OK	2.34817	1.69285	-0.472084	-0.502865	0.46725	0.881446	no
ATXN7L2	ATXN7L2	ATXN7L2	chr1:110026560-110035420	control	comparison	OK	1.89949	1.40868	-0.43126	-0.513872	0.49995	0.899565	no
ATXN7L3	ATXN7L3	ATXN7L3	chr17:42269172-42275529	control	comparison	OK	15.2525	19.2405	0.335101	0.772726	0.27015	0.744349	no
ATXN7L3B	ATXN7L3B	ATXN7L3B	chr12:74931550-74935232	control	comparison	OK	22.4822	19.9975	-0.168967	-0.416279	0.57005	0.922663	no
ATXN8OS	ATXN8OS	ATXN8OS	chr13:70274724-70713885	control	comparison	NOTEST	0	0	0	0	1	1	no
AUH	AUH	AUH	chr9:93976096-94124206	control	comparison	OK	5.69726	4.98341	-0.193135	-0.304184	0.69835	0.960129	no
AUNIP	AUNIP	AUNIP	chr1:26160496-26185848	control	comparison	OK	0.667736	0.649589	-0.0397517	-0.037043	0.96375	0.996986	no
AUP1	AUP1	AUP1	chr2:74753774-74784678	control	comparison	OK	45.3313	43.3465	-0.064593	-0.0916151	0.9056	0.988753	no
AURKA	AURKA	AURKA	chr20:54944444-54967351	control	comparison	OK	6.83541	5.28922	-0.369975	-0.60655	0.3924	0.84249	no
AURKAIP1	AURKAIP1	AURKAIP1	chr1:1309109-1310818	control	comparison	OK	47.7451	61.3978	0.362836	0.801505	0.2546	0.725952	no
AURKAPS1	AURKAPS1	AURKAPS1	chr1:220321609-220445843	control	comparison	NOTEST	0.120294	0.396186	1.71961	0	1	1	no
AURKB	AURKB	AURKB	chr17:8108048-8113944	control	comparison	OK	2.42738	3.4975	0.526927	0.552896	0.4271	0.861318	no
AURKC	AURKC	AURKC	chr19:57742376-57746916	control	comparison	NOTEST	0.356734	0.342497	-0.0587603	0	1	1	no
AUTS2	AUTS2	AUTS2	chr7:69063904-70257885	control	comparison	OK	2.58398	0.857594	-1.59123	-1.54912	0.0196	0.163028	no
AVEN	AVEN	AVEN	chr15:34158427-34357287	control	comparison	OK	18.234	25.9899	0.511315	1.13046	0.1293	0.531539	no
AVIL	AVIL	AVIL	chr12:58176527-58209852	control	comparison	OK	0.672759	1.15	0.773466	0.435958	0.55465	0.91852	no
AVL9	AVL9	AVL9	chr7:32535175-32758780	control	comparison	OK	5.62009	3.94326	-0.511205	-0.837933	0.26645	0.74009	no
AVP	AVP	AVP	chr20:3063201-3065370	control	comparison	NOTEST	0	0	0	0	1	1	no
AVPI1	AVPI1	AVPI1	chr10:99437180-99447015	control	comparison	OK	16.3791	11.498	-0.510475	-1.05495	0.18515	0.637512	no
AVPR1A	AVPR1A	AVPR1A	chr12:63536538-63546590	control	comparison	NOTEST	0	0	0	0	1	1	no
AVPR1B	AVPR1B	AVPR1B	chr1:206224282-206231482	control	comparison	NOTEST	0	0	0	0	1	1	no
AVPR2	AVPR2	AVPR2	chrX:153167984-153172620	control	comparison	NOTEST	0	0	0	0	1	1	no
AWAT1	AWAT1	AWAT1	chrX:69454504-69460511	control	comparison	NOTEST	0	0	0	0	1	1	no
AWAT2	AWAT2	AWAT2	chrX:69260391-69269788	control	comparison	NOTEST	0	0.0425758	inf	0	1	1	no
AXDND1	AXDND1	AXDND1	chr1:179334854-179545084	control	comparison	NOTEST	0	0.0111828	inf	0	1	1	no
AXIN1	AXIN1	AXIN1	chr16:337439-402676	control	comparison	OK	5.34983	5.83403	0.124999	0.236306	0.7335	0.968187	no
AXIN2	AXIN2	AXIN2	chr17:63524682-63557740	control	comparison	OK	1.60884	1.23226	-0.384717	-0.516073	0.4745	0.886481	no
AXL	AXL	AXL	chr19:41725107-41767671	control	comparison	OK	66.9983	76.3562	0.188621	0.419754	0.54995	0.91675	no
AZGP1	AZGP1	AZGP1	chr7:99564349-99573735	control	comparison	NOTEST	0	0	0	0	1	1	no
AZGP1P1	AZGP1P1	AZGP1P1	chr7:99578384-99581860	control	comparison	NOTEST	0	0	0	0	1	1	no
AZI1	AZI1	AZI1	chr17:79163392-79196751	control	comparison	OK	2.54845	2.61752	0.0385764	0.0573255	0.93685	0.994277	no
AZI2	AZI2	AZI2	chr3:28363843-28390618	control	comparison	OK	26.813	23.093	-0.215475	-0.450296	0.5184	0.907022	no
AZIN1	AZIN1	AZIN1	chr8:103838535-103876397	control	comparison	OK	31.3752	35.8691	0.193119	0.455618	0.5177	0.907022	no
AZU1	AZU1	AZU1	chr19:827830-832017	control	comparison	NOTEST	0.0435983	0.0761254	0.804105	0	1	1	no
B2M	B2M	B2M	chr15:45003684-45010357	control	comparison	OK	2262.81	3935.45	0.798415	1.28417	0.12665	0.52502	no
B3GALNT1	B3GALNT1	B3GALNT1	chr3:160801670-160823160	control	comparison	OK	4.53175	5.6645	0.321881	0.577334	0.41675	0.853735	no
B3GALNT2	B3GALNT2	B3GALNT2	chr1:235530727-235667781	control	comparison	OK	6.66788	7.50105	0.169864	0.303932	0.6614	0.950106	no
B3GALT1	B3GALT1	B3GALT1	chr2:168675181-168727366	control	comparison	NOTEST	0.0499074	0.0879132	0.816825	0	1	1	no
B3GALT2	B3GALT2	B3GALT2	chr1:193091087-193223942	control	comparison	OK	11.1037	5.72186	-0.956484	-1.05068	0.14485	0.568496	no
B3GALT4	B3GALT4	B3GALT4	chr6_qbl_hap6:4477155-4478841	control	comparison	OK	0.998484	0.714655	-0.482492	-0.476009	0.55835	0.919761	no
B3GALT5	B3GALT5	B3GALT5	chr21:41029253-41034815	control	comparison	NOTEST	0	0	0	0	1	1	no
B3GALT6	B3GALT6	B3GALT6	chr1:1167628-1170420	control	comparison	OK	11.7997	19.651	0.735855	1.72534	0.0214	0.172844	no
B3GALTL	B3GALTL	B3GALTL	chr13:31774111-31906411	control	comparison	OK	7.22147	8.68405	0.266076	0.588346	0.42355	0.858817	no
B3GAT1	B3GAT1	B3GAT1	chr11:134248397-134281812	control	comparison	NOTEST	0	0	0	0	1	1	no
B3GAT2	B3GAT2	B3GAT2	chr6:71377478-71666788	control	comparison	OK	0.846926	1.39432	0.719252	0.341266	0.64665	0.945285	no
B3GAT3	B3GAT3	B3GAT3	chr11:62382767-62389647	control	comparison	OK	12.8906	20.5815	0.675028	1.49557	0.06135	0.346947	no
B3GNT1	B3GNT1	B3GNT1	chr11:66112842-66115161	control	comparison	OK	14.9291	15.588	0.0623045	0.141868	0.85165	0.981926	no
B3GNT2	B3GNT2	B3GNT2	chr2:62423261-62451866	control	comparison	OK	6.9236	21.6269	1.64323	3.36213	5e-05	0.00153055	yes
B3GNT3	B3GNT3	B3GNT3	chr19:17905918-17924385	control	comparison	NOTEST	0	0	0	0	1	1	no
B3GNT4	B3GNT4	B3GNT4	chr12:122688227-122692084	control	comparison	NOTEST	0.0263699	0.124618	2.24055	0	1	1	no
B3GNT5	B3GNT5	B3GNT5	chr3:182895830-183145855	control	comparison	OK	0.688466	0.0497365	-3.79101	-2.36151	0.02915	0.214257	no
B3GNT6	B3GNT6	B3GNT6	chr11:76745434-76753005	control	comparison	NOTEST	0	0	0	0	1	1	no
B3GNT7	B3GNT7	B3GNT7	chr2:232260334-232265875	control	comparison	NOTEST	0.215976	0.258049	0.256771	0	1	1	no
B3GNT8	B3GNT8	B3GNT8	chr19:41931263-41934635	control	comparison	OK	1.60777	0.411491	-1.96613	-1.71141	0.05025	0.308376	no
B3GNT9	B3GNT9	B3GNT9	chr16:67143914-67184902	control	comparison	OK	18.0027	16.5483	-0.121526	-0.245309	0.73285	0.967793	no
B3GNTL1	B3GNTL1	B3GNTL1	chr17:80901666-81009686	control	comparison	OK	1.74041	1.88053	0.111712	0.12735	0.8769	0.984958	no
B4GALNT1	B4GALNT1	B4GALNT1	chr12:58013692-58027022	control	comparison	OK	2.3663	4.13277	0.80448	1.0217	0.1485	0.578046	no
B4GALNT2	B4GALNT2	B4GALNT2	chr17:47209821-47247351	control	comparison	NOTEST	0	0.100221	inf	0	1	1	no
B4GALNT3	B4GALNT3	B4GALNT3	chr12:569542-671058	control	comparison	NOTEST	0.158958	0.0254762	-2.64143	0	1	1	no
B4GALNT4	B4GALNT4	B4GALNT4	chr11:369794-382117	control	comparison	NOTEST	0.301108	0.41126	0.44977	0	1	1	no
B4GALT1	B4GALT1	B4GALT1	chr9:33110638-33167356	control	comparison	OK	62.9271	43.6153	-0.528848	-1.2467	0.0851	0.423223	no
B4GALT2	B4GALT2	B4GALT2	chr1:44444873-44456843	control	comparison	OK	56.2297	48.0347	-0.227257	-0.541692	0.44415	0.86972	no
B4GALT3	B4GALT3	B4GALT3	chr1:161141099-161147758	control	comparison	OK	10.1128	12.2055	0.271356	0.548977	0.43925	0.867032	no
B4GALT4	B4GALT4	B4GALT4	chr3:118930588-118959752	control	comparison	OK	34.3663	32.2763	-0.0905185	-0.213033	0.76595	0.972412	no
B4GALT5	B4GALT5	B4GALT5	chr20:48249482-48330421	control	comparison	OK	17.8681	9.58531	-0.898493	-2.13956	0.00385	0.0519244	no
B4GALT6	B4GALT6	B4GALT6	chr18:29202208-29264686	control	comparison	OK	0.870828	0.136493	-2.67356	-2.27805	0.01375	0.128634	no
B4GALT7	B4GALT7	B4GALT7	chr5:177027118-177037346	control	comparison	OK	10.3797	16.1266	0.635677	1.33842	0.08295	0.417878	no
B9D1	B9D1	B9D1	chr17:19240866-19290532	control	comparison	OK	7.22605	9.88222	0.451629	0.196224	0.7312	0.96763	no
B9D2	B9D2	B9D2	chr19:41860321-41889987	control	comparison	OK	2.96488	3.29531	0.152441	0.162426	0.8501	0.981926	no
BAALC	BAALC	BAALC	chr8:104145190-104242533	control	comparison	OK	10.7899	0.744821	-3.85664	-4.74726	5e-05	0.00153055	yes
BAAT	BAAT	BAAT	chr9:104122698-104147287	control	comparison	NOTEST	0.0209931	0.011174	-0.909768	0	1	1	no
BABAM1	BABAM1	BABAM1	chr19:17378231-17390162	control	comparison	OK	43.3257	47.1295	0.121408	0.278805	0.6891	0.957438	no
BACE1	BACE1	BACE1	chr11:117103403-117186972	control	comparison	OK	29.6331	18.6023	-0.671729	-1.56782	0.0303	0.21944	no
BACE1-AS	BACE1-AS	BACE1-AS	chr11:117103403-117186972	control	comparison	OK	1.31424	0.772637	-0.766362	-0.120918	0.79345	0.976648	no
BACE2	BACE2	BACE2	chr21:42539727-42648524	control	comparison	OK	18.5196	4.91621	-1.91343	-3.75469	5e-05	0.00153055	yes
BACH1	BACH1	BACH1	chr21:30671219-30734217	control	comparison	OK	10.8503	24.3138	1.16403	2.72875	0.0002	0.00492361	yes
BACH2	BACH2	BACH2	chr6:90636246-91006627	control	comparison	NOTEST	0.0334075	0.0109963	-1.60315	0	1	1	no
BAD	BAD	BAD	chr11:64037299-64056972	control	comparison	OK	56.1094	59.8593	0.0933333	0.211625	0.8033	0.977835	no
BAG1	BAG1	BAG1	chr9:33252469-33264759	control	comparison	OK	8.11986	9.03068	0.153381	0.338274	0.64525	0.945162	no
BAG2	BAG2	BAG2	chr6:57037103-57050012	control	comparison	OK	68.3213	27.1551	-1.33111	-3.31498	5e-05	0.00153055	yes
BAG3	BAG3	BAG3	chr10:121410881-121437329	control	comparison	OK	35.1991	37.5687	0.0939955	0.238156	0.7553	0.97215	no
BAG4	BAG4	BAG4	chr8:38020838-38070819	control	comparison	OK	6.86025	6.59864	-0.056093	-0.0766563	0.91235	0.990528	no
BAG5	BAG5	BAG5	chr14:104022880-104029151	control	comparison	OK	9.5567	8.71555	-0.132921	-0.296282	0.66545	0.951102	no
BAG6	BAG6	BAG6	chr6_ssto_hap7:2937601-2956785	control	comparison	OK	34.2199	30.0792	-0.186067	-0.4593	0.52945	0.908366	no
BAGE	BAGE,BAGE5	BAGE,BAGE5	chr21:11020841-11098937	control	comparison	NOTEST	0	0	0	0	1	1	no
BAGE2	BAGE2	BAGE2	chr21:11020841-11098937	control	comparison	NOTEST	0	0	0	0	1	1	no
BAGE4	BAGE4	BAGE4	chr21:11020841-11098937	control	comparison	NOTEST	0	0	0	0	1	1	no
BAGE5	BAGE5	BAGE5	chr21:11020841-11098937	control	comparison	NOTEST	0	0	0	0	1	1	no
BAHCC1	BAHCC1	BAHCC1	chr17:79373539-79433358	control	comparison	OK	1.68028	1.82652	0.120397	0.222024	0.74875	0.970958	no
BAHD1	BAHD1	BAHD1	chr15:40733410-40760441	control	comparison	OK	3.85474	4.84298	0.329263	0.644669	0.3732	0.829656	no
BAI1	BAI1	BAI1	chr8:143545376-143626368	control	comparison	NOTEST	0.02563	0.0222375	-0.204837	0	1	1	no
BAI2	BAI2	BAI2	chr1:32192717-32229648	control	comparison	OK	2.07577	1.63929	-0.340572	-0.516179	0.45615	0.875398	no
BAI3	BAI3	BAI3	chr6:69345631-70099403	control	comparison	NOTEST	0	0	0	0	1	1	no
BAIAP2	BAIAP2	BAIAP2	chr17:79008946-79156964	control	comparison	OK	5.9145	3.49096	-0.760634	-1.35949	0.06705	0.366574	no
BAIAP2-AS1	BAIAP2-AS1	BAIAP2-AS1	chr17:79002932-79008519	control	comparison	OK	4.2355	2.39693	-0.821345	-1.44451	0.0532	0.319001	no
BAIAP2L1	BAIAP2L1	BAIAP2L1	chr7:97910978-98030427	control	comparison	OK	2.89367	1.65563	-0.805515	-0.421659	0.5629	0.920862	no
BAIAP2L2	BAIAP2L2	BAIAP2L2	chr22:38480895-38506676	control	comparison	NOTEST	0.424529	0.287868	-0.560457	0	1	1	no
BAIAP3	BAIAP3	BAIAP3	chr16:1383605-1401873	control	comparison	NOTEST	0	0.0618422	inf	0	1	1	no
BAK1	BAK1	BAK1	chr6:33540322-33548070	control	comparison	OK	9.17359	16.0219	0.804492	1.7426	0.02285	0.17947	no
BAMBI	BAMBI	BAMBI	chr10:28966423-28971868	control	comparison	OK	12.6208	22.7978	0.853097	1.83198	0.02235	0.17717	no
BANCR	BANCR	BANCR	chr9:71911596-71921972	control	comparison	NOTEST	0	0.0409636	inf	0	1	1	no
BANF1	BANF1	BANF1	chr11:65764015-65771617	control	comparison	OK	99.1077	98.2202	-0.0129778	-0.0277953	0.9681	0.997383	no
BANF2	BANF2	BANF2	chr20:17674319-17716517	control	comparison	NOTEST	0	0	0	0	1	1	no
BANK1	BANK1	BANK1	chr4:102711763-102995969	control	comparison	NOTEST	0.419153	0.217209	-0.948395	0	1	1	no
BANP	BANP	BANP	chr16:87985037-88110924	control	comparison	OK	3.65832	5.8708	0.682378	1.04533	0.1359	0.546926	no
BAP1	BAP1	BAP1	chr3:52435024-52444009	control	comparison	OK	15.2893	16.4949	0.109494	0.263988	0.71845	0.963423	no
BARD1	BARD1	BARD1	chr2:215593274-215674428	control	comparison	OK	0.973308	0.719121	-0.436662	-0.453456	0.552	0.91821	no
BARHL1	BARHL1	BARHL1	chr9:135457992-135465640	control	comparison	NOTEST	0	0	0	0	1	1	no
BARHL2	BARHL2	BARHL2	chr1:91177578-91182794	control	comparison	NOTEST	0	0	0	0	1	1	no
BARX1	BARX1	BARX1	chr9:96713908-96717608	control	comparison	NOTEST	0.0514485	0.0545786	0.0852085	0	1	1	no
BARX2	BARX2	BARX2	chr11:129245880-129322174	control	comparison	NOTEST	0	0	0	0	1	1	no
BASP1	BASP1	BASP1	chr5:17130136-17276954	control	comparison	OK	69.7069	87.6716	0.330808	0.782975	0.26515	0.739276	no
BASP1P1	BASP1P1	BASP1P1	chr13:23471168-23472320	control	comparison	NOTEST	0.131701	0.178573	0.439247	0	1	1	no
BATF	BATF	BATF	chr14:75988783-76013334	control	comparison	NOTEST	0	0	0	0	1	1	no
BATF2	BATF2	BATF2	chr11:64755416-64764517	control	comparison	NOTEST	0.404946	0.107347	-1.91545	0	1	1	no
BATF3	BATF3	BATF3	chr1:212859758-212873327	control	comparison	OK	0.623916	1.99758	1.67883	1.6381	0.0788	0.405573	no
BAX	BAX	BAX	chr19:49458116-49465055	control	comparison	OK	89.1994	96.1476	0.108218	0.248899	0.7281	0.96703	no
BAZ1A	BAZ1A	BAZ1A	chr14:35221936-35344853	control	comparison	OK	8.25862	7.4449	-0.149649	-0.33797	0.63205	0.941898	no
BAZ1B	BAZ1B	BAZ1B	chr7:72854727-72936615	control	comparison	OK	17.7422	12.5084	-0.504285	-1.23199	0.08985	0.436191	no
BAZ2A	BAZ2A	BAZ2A	chr12:56915608-57030163	control	comparison	OK	7.29937	6.06963	-0.266165	-0.380566	0.58885	0.930381	no
BAZ2B	BAZ2B	BAZ2B	chr2:160175489-160473059	control	comparison	OK	2.76107	1.87958	-0.554818	-1.05589	0.1413	0.560766	no
BBC3	BBC3	BBC3	chr19:47724078-47736023	control	comparison	OK	8.40586	11.8019	0.489555	0.826814	0.2413	0.716581	no
BBIP1	BBIP1	BBIP1	chr10:112631552-112679124	control	comparison	OK	14.2256	16.5298	0.216575	0.238028	0.7344	0.968311	no
BBOX1	BBOX1	BBOX1	chr11:27062508-27149354	control	comparison	NOTEST	0.0188285	0.0121171	-0.635882	0	1	1	no
BBS1	BBS1	BBS1	chr11:66278118-66301084	control	comparison	OK	8.0327	5.0801	-0.661027	-1.32507	0.0769	0.400292	no
BBS10	BBS10	BBS10	chr12:76738265-76742222	control	comparison	OK	6.75424	7.94035	0.233409	0.494633	0.50725	0.904464	no
BBS12	BBS12	BBS12	chr4:123653856-123666098	control	comparison	OK	1.97631	2.29142	0.213433	0.28667	0.6794	0.954086	no
BBS2	BBS2	BBS2	chr16:56518258-56554008	control	comparison	OK	18.0212	17.0015	-0.0840286	-0.201093	0.78785	0.975346	no
BBS4	BBS4	BBS4	chr15:72978519-73030817	control	comparison	OK	11.4464	9.86292	-0.214805	-0.434916	0.53465	0.910273	no
BBS5	BBS5	BBS5	chr2:170336005-170363165	control	comparison	OK	4.91041	4.83812	-0.0213949	-0.0394942	0.9546	0.995578	no
BBS7	BBS7	BBS7	chr4:122745483-122791652	control	comparison	OK	11.7312	11.1093	-0.0785871	-0.168745	0.80755	0.978217	no
BBS9	BBS9	BBS9	chr7:33169151-33645680	control	comparison	OK	5.04102	4.42652	-0.187542	-0.353542	0.6163	0.937911	no
BBX	BBX	BBX	chr3:107241782-107530176	control	comparison	OK	8.78873	8.55779	-0.0384162	-0.0907102	0.90025	0.988191	no
BCAM	BCAM	BCAM	chr19:45312315-45324678	control	comparison	OK	1.62026	4.89118	1.59396	2.09304	0.0064	0.0750333	no
BCAN	BCAN	BCAN	chr1:156611739-156629324	control	comparison	NOTEST	0	0	0	0	1	1	no
BCAP29	BCAP29	BCAP29	chr7:107220421-107263762	control	comparison	OK	14.9284	13.2429	-0.17284	-0.407496	0.5569	0.919516	no
BCAP31	BCAP31	BCAP31	chrX:152965946-152990201	control	comparison	OK	105.527	134.538	0.350409	0.821805	0.2409	0.715891	no
BCAR1	BCAR1	BCAR1	chr16:75262927-75301951	control	comparison	OK	25.0097	31.8271	0.34777	0.820009	0.244	0.717257	no
BCAR3	BCAR3	BCAR3	chr1:94027342-94312706	control	comparison	OK	23.1966	15.9698	-0.538562	-1.30274	0.08025	0.409259	no
BCAR4	BCAR4	BCAR4	chr16:11913691-11922689	control	comparison	NOTEST	0	0	0	0	1	1	no
BCAS1	BCAS1	BCAS1	chr20:52560078-52687304	control	comparison	NOTEST	0.270709	0.00629782	-5.42575	0	1	1	no
BCAS2	BCAS2	BCAS2	chr1:115110180-115124265	control	comparison	OK	24.587	22.9693	-0.0981893	-0.23219	0.77435	0.973323	no
BCAS3	BCAS3	BCAS3	chr17:58755171-59470199	control	comparison	OK	4.8645	3.82408	-0.34718	-0.607565	0.38695	0.839483	no
BCAS4	BCAS4	BCAS4	chr20:49411466-49493714	control	comparison	OK	7.06337	11.9227	0.75528	1.15473	0.10115	0.466002	no
BCAT1	BCAT1	BCAT1	chr12:24962957-25102393	control	comparison	OK	12.9264	33.4464	1.37153	3.0022	5e-05	0.00153055	yes
BCAT2	BCAT2	BCAT2	chr19:49298318-49314320	control	comparison	OK	14.2619	18.3982	0.367397	0.712319	0.31505	0.785085	no
BCCIP	BCCIP	BCCIP	chr10:127512103-127569884	control	comparison	OK	34.725	32.4885	-0.0960477	-0.168704	0.83755	0.981846	no
BCDIN3D	BCDIN3D	BCDIN3D	chr12:50222325-50236912	control	comparison	OK	1.68427	2.57799	0.614126	0.794439	0.25865	0.731037	no
BCDIN3D-AS1	BCDIN3D-AS1	BCDIN3D-AS1	chr12:50222325-50236912	control	comparison	NOTEST	0.379585	0.331871	-0.193803	0	1	1	no
BCHE	BCHE	BCHE	chr3:165490691-165555253	control	comparison	NOTEST	0.0462268	0.0274095	-0.754051	0	1	1	no
BCKDHA	BCKDHA	BCKDHA	chr19:41903693-41930910	control	comparison	OK	5.11528	6.93965	0.440048	0.668901	0.33435	0.801266	no
BCKDHB	BCKDHB	BCKDHB	chr6:80816343-81055987	control	comparison	OK	10.7284	7.68016	-0.482226	-0.81844	0.2421	0.717138	no
BCKDK	BCKDK	BCKDK	chr16:31119614-31124112	control	comparison	OK	18.3036	23.5305	0.362408	0.809143	0.2478	0.721045	no
BCL10	BCL10	BCL10	chr1:85731459-85743771	control	comparison	OK	12.5497	23.7689	0.921424	2.1343	0.00445	0.0577689	no
BCL11A	BCL11A	BCL11A	chr2:60678301-60780633	control	comparison	NOTEST	0.321167	0.602057	0.906579	0	1	1	no
BCL11B	BCL11B	BCL11B	chr14:99635624-99737822	control	comparison	NOTEST	0.0141255	0.00560331	-1.33395	0	1	1	no
BCL2	BCL2	BCL2	chr18:60790578-60986613	control	comparison	NOTEST	0.463229	0.228847	-1.01734	0	1	1	no
BCL2A1	BCL2A1	BCL2A1	chr15:80253231-80263643	control	comparison	NOTEST	0	0.0498499	inf	0	1	1	no
BCL2L1	BCL2L1	BCL2L1	chr20:30252260-30310656	control	comparison	OK	43.689	54.6829	0.32382	0.768133	0.2707	0.744882	no
BCL2L10	BCL2L10	BCL2L10	chr15:52401821-52404972	control	comparison	NOTEST	0.0944508	0.0498552	-0.92182	0	1	1	no
BCL2L11	BCL2L11	BCL2L11	chr2:111878490-111926022	control	comparison	OK	0.747902	0.691061	-0.114036	-0.0826309	0.8718	0.984392	no
BCL2L12	BCL2L12	BCL2L12	chr19:50162825-50177173	control	comparison	OK	4.5397	5.03639	0.149794	0.160559	0.8169	0.979617	no
BCL2L13	BCL2L13	BCL2L13	chr22:18121349-18213621	control	comparison	OK	17.0485	13.6008	-0.325958	-0.758108	0.28075	0.753484	no
BCL2L14	BCL2L14	BCL2L14	chr12:12223877-12252627	control	comparison	NOTEST	0	0.0528745	inf	0	1	1	no
BCL2L15	BCL2L15	BCL2L15	chr1:114356432-114447741	control	comparison	NOTEST	0.0627785	0.0794739	0.34021	0	1	1	no
BCL2L2	BCL2L2	BCL2L2	chr14:23775970-23795394	control	comparison	OK	17.7276	27.3777	0.62701	1.05659	0.15365	0.589152	no
BCL2L2-PABPN1	BCL2L2-PABPN1	BCL2L2-PABPN1	chr14:23775970-23795394	control	comparison	OK	25.6961	24.0135	-0.0977038	-0.124819	0.8594	0.982272	no
BCL3	BCL3	BCL3	chr19:45251977-45263301	control	comparison	OK	4.08969	4.52823	0.146956	0.224327	0.775	0.973535	no
BCL6	BCL6	BCL6	chr3:187416046-187463513	control	comparison	OK	13.7311	6.54114	-1.06983	-2.18544	0.0034	0.047452	yes
BCL6B	BCL6B	BCL6B	chr17:6926368-6932961	control	comparison	NOTEST	0	0.0230924	inf	0	1	1	no
BCL7A	BCL7A	BCL7A	chr12:122459860-122499950	control	comparison	OK	3.88454	8.75955	1.17311	2.16476	0.00295	0.0424178	yes
BCL7B	BCL7B	BCL7B	chr7:72950682-72972065	control	comparison	OK	26.1802	24.9582	-0.0689637	-0.151751	0.83315	0.981338	no
BCL7C	BCL7C	BCL7C	chr16:30899115-30905399	control	comparison	OK	31.4461	34.4259	0.130615	0.259501	0.7045	0.961269	no
BCL9	BCL9	BCL9	chr1:147013181-147098015	control	comparison	OK	1.29902	1.03084	-0.333608	-0.471575	0.5062	0.9038	no
BCL9L	BCL9L	BCL9L	chr11:118754474-118781613	control	comparison	OK	10.0243	8.32841	-0.267383	-0.623756	0.37775	0.833304	no
BCLAF1	BCLAF1	BCLAF1	chr6:136578000-136610989	control	comparison	OK	26.7103	20.3716	-0.390833	-0.92243	0.18865	0.642833	no
BCMO1	BCMO1	BCMO1	chr16:81272295-81324747	control	comparison	NOTEST	0	0	0	0	1	1	no
BCO2	BCO2	BCO2	chr11:112046207-112089649	control	comparison	NOTEST	0.273003	0.125517	-1.12104	0	1	1	no
BCOR	BCOR	BCOR	chrX:39910498-40036582	control	comparison	OK	3.10147	3.84471	0.309923	0.601147	0.393	0.84249	no
BCORL1	BCORL1	BCORL1	chrX:129139163-129192058	control	comparison	OK	1.63008	1.64164	0.0101882	0.0167777	0.9814	0.998595	no
BCORP1	BCORP1	BCORP1	chrY:21617316-21665039	control	comparison	NOTEST	0	0	0	0	1	1	no
BCR	BCR	BCR	chr22:23522551-23660224	control	comparison	OK	4.46533	5.60167	0.327089	0.714636	0.31485	0.784891	no
BCRP2	BCRP2	BCRP2	chr22:21457304-21476575	control	comparison	OK	0.726091	0.901019	0.311407	0.315577	0.68705	0.957353	no
BCRP3	BCRP3	BCRP3	chr22:25028881-25055114	control	comparison	OK	0.788624	0.844573	0.0988838	0.0660998	0.94215	0.99547	no
BCS1L	BCS1L	BCS1L	chr2:219524378-219528166	control	comparison	OK	9.43692	11.6013	0.297892	0.514608	0.4599	0.87803	no
BCYRN1	BCYRN1	BCYRN1	chrX:70430034-70948962	control	comparison	OK	60.3624	39.5069	-0.611545	-0.392446	0.78715	0.975346	no
BDH1	BDH1	BDH1	chr3:197236653-197300194	control	comparison	OK	0.892289	0.677072	-0.398202	-0.412356	0.56345	0.920965	no
BDH2	BDH2	BDH2	chr4:103998781-104021024	control	comparison	OK	16.6503	10.217	-0.704576	-1.59251	0.03505	0.242953	no
BDKRB1	BDKRB1	BDKRB1	chr14:96722546-96731100	control	comparison	OK	1.83341	0.191843	-3.25653	-2.55414	0.0252	0.192505	no
BDKRB2	BDKRB2	BDKRB2	chr14:96671134-96710666	control	comparison	OK	2.12138	0.109423	-4.27701	-3.78636	0.00175	0.028412	yes
BDNF	BDNF	BDNF	chr11:27528398-27743605	control	comparison	OK	12.0108	13.2916	0.146181	0.321422	0.64165	0.944122	no
BDNF-AS	BDNF-AS	BDNF-AS	chr11:27528398-27743605	control	comparison	OK	2.57107	2.22148	-0.210848	-0.127607	0.87635	0.984958	no
BDP1	BDP1	BDP1	chr5:70751441-70863649	control	comparison	OK	3.86428	3.15068	-0.29454	-0.655278	0.35625	0.818036	no
BEAN1	BEAN1	BEAN1	chr16:66461199-66527432	control	comparison	NOTEST	0.308571	0.0723328	-2.09288	0	1	1	no
BECN1	BECN1	BECN1	chr17:40950853-40976310	control	comparison	OK	42.3826	47.9906	0.179282	0.422503	0.55005	0.91675	no
BEGAIN	BEGAIN	BEGAIN	chr14:101003483-101036131	control	comparison	NOTEST	0.0139918	0.0701066	2.32497	0	1	1	no
BEND2	BEND2	BEND2	chrX:18181050-18239024	control	comparison	NOTEST	0	0	0	0	1	1	no
BEND3	BEND3	BEND3	chr6:107386384-107435636	control	comparison	NOTEST	0.500141	0.44831	-0.157838	0	1	1	no
BEND3P3	BEND3P3	BEND3P3	chr10:81442730-81448650	control	comparison	OK	0.860526	0.776158	-0.148869	-0.186073	0.79645	0.977342	no
BEND4	BEND4	BEND4	chr4:42112869-42154895	control	comparison	NOTEST	0.011246	0	-inf	0	1	1	no
BEND5	BEND5	BEND5	chr1:48998526-50489626	control	comparison	NOTEST	0.0304068	0	-inf	0	1	1	no
BEND6	BEND6	BEND6	chr6:56819772-56892142	control	comparison	OK	6.65535	2.0902	-1.67087	-2.61159	0.0021	0.0328471	yes
BEND7	BEND7	BEND7	chr10:13480483-13544976	control	comparison	OK	3.01082	1.81691	-0.728663	-0.835079	0.2414	0.716712	no
BEST1	BEST1	BEST1	chr11:61717355-61735132	control	comparison	OK	1.51016	1.31539	-0.199212	-0.00564429	0.2224	0.689843	no
BEST2	BEST2	BEST2	chr19:12863406-12869271	control	comparison	NOTEST	0.0201873	0.0119503	-0.756406	0	1	1	no
BEST3	BEST3	BEST3	chr12:70047388-70093196	control	comparison	NOTEST	0.0119267	0.0397034	1.73507	0	1	1	no
BEST4	BEST4	BEST4	chr1:45249256-45253426	control	comparison	NOTEST	0.208563	0.151804	-0.458273	0	1	1	no
BET1	BET1	BET1	chr7:93620999-93633690	control	comparison	OK	11.5792	13.9188	0.265502	0.608225	0.4155	0.853185	no
BET1L	BET1L	BET1L	chr11:202923-207422	control	comparison	OK	27.1347	33.1243	0.287753	0.683455	0.32985	0.797034	no
BET3L	BET3L	BET3L	chr6:116817650-116880031	control	comparison	NOTEST	0.0689449	0.0442559	-0.639573	0	1	1	no
BEX1	BEX1	BEX1	chrX:102317580-102319168	control	comparison	OK	3.98578	16.8565	2.08037	3.18356	0.0024	0.0365587	yes
BEX2	BEX2	BEX2	chrX:102564273-102565974	control	comparison	OK	0.545401	1.11115	1.02666	0.70973	0.27055	0.744811	no
BEX4	BEX4	BEX4	chrX:102470019-102472128	control	comparison	OK	29.0526	9.70899	-1.58127	-2.66914	0.0002	0.00492361	yes
BEX5	BEX5	BEX5	chrX:101408678-101410986	control	comparison	NOTEST	0.104408	0.214681	1.03996	0	1	1	no
BFAR	BFAR	BFAR	chr16:14726667-14763093	control	comparison	OK	23.4526	23.6995	0.0151097	0.0374116	0.9588	0.995578	no
BFSP1	BFSP1	BFSP1	chr20:17474549-17539605	control	comparison	OK	0.399938	1.34827	1.75326	1.49625	0.04615	0.292306	no
BFSP2	BFSP2	BFSP2	chr3:133118789-133194056	control	comparison	NOTEST	0	0	0	0	1	1	no
BGLAP	BGLAP	BGLAP	chr1:156182778-156217908	control	comparison	NOTEST	0	0	0	0	1	1	no
BGN	BGN	BGN	chrX:152713122-152775004	control	comparison	OK	237.876	374.547	0.654936	1.21487	0.0846	0.42221	no
BHLHA15	BHLHA15	BHLHA15	chr7:97841565-97842271	control	comparison	NOTEST	0.0662497	0.133222	1.00785	0	1	1	no
BHLHA9	BHLHA9	BHLHA9	chr17:1173857-1174565	control	comparison	NOTEST	0	0	0	0	1	1	no
BHLHB9	BHLHB9	BHLHB9	chrX:101975641-102007369	control	comparison	OK	2.18298	1.87339	-0.220648	-0.31171	0.6558	0.948895	no
BHLHE22	BHLHE22	BHLHE22	chr8:65492794-65496191	control	comparison	NOTEST	0	0	0	0	1	1	no
BHLHE23	BHLHE23	BHLHE23	chr20:61637330-61638387	control	comparison	NOTEST	0	0	0	0	1	1	no
BHLHE40	BHLHE40	BHLHE40	chr3:5021096-5026865	control	comparison	OK	18.1293	22.0062	0.279588	0.678931	0.36045	0.82014	no
BHLHE40-AS1	BHLHE40-AS1	BHLHE40-AS1	chr3:4939913-4948186	control	comparison	NOTEST	0.082512	0.137821	0.740114	0	1	1	no
BHLHE41	BHLHE41	BHLHE41	chr12:26272958-26278003	control	comparison	OK	3.16778	1.0001	-1.66332	-2.26677	0.0054	0.0667249	no
BHMT	BHMT	BHMT	chr5:78407603-78428113	control	comparison	NOTEST	0.210339	0.0957405	-1.13551	0	1	1	no
BHMT2	BHMT2	BHMT2	chr5:78365546-78385897	control	comparison	OK	15.8163	3.76904	-2.06914	-3.49842	5e-05	0.00153055	yes
BICC1	BICC1	BICC1	chr10:60272903-60588845	control	comparison	OK	16.2962	3.81987	-2.09294	-4.09137	5e-05	0.00153055	yes
BICD1	BICD1	BICD1	chr12:32260184-32531141	control	comparison	OK	3.05892	2.6167	-0.225275	-0.335914	0.63315	0.942086	no
BICD2	BICD2	BICD2	chr9:95473644-95527083	control	comparison	OK	16.0509	19.7224	0.297183	0.699084	0.31625	0.786491	no
BID	BID	BID	chr22:18216905-18257431	control	comparison	OK	12.7799	13.5696	0.0865057	0.177835	0.7972	0.977344	no
BIK	BIK	BIK	chr22:43506753-43525718	control	comparison	NOTEST	0	0	0	0	1	1	no
BIN1	BIN1	BIN1	chr2:127805598-127864903	control	comparison	OK	19.3704	22.2317	0.198769	0.433518	0.5391	0.913211	no
BIN2	BIN2	BIN2	chr12:51674821-51717938	control	comparison	NOTEST	0	0.0101911	inf	0	1	1	no
BIN3	BIN3	BIN3	chr8:22462144-22526661	control	comparison	OK	8.20994	7.54072	-0.122669	-0.13087	0.86615	0.983032	no
BIRC2	BIRC2	BIRC2	chr11:102217912-102249401	control	comparison	OK	28.8703	52.6009	0.865502	1.95939	0.0053	0.0659979	no
BIRC3	BIRC3	BIRC3	chr11:102188180-102210135	control	comparison	OK	0.861728	2.33866	1.44037	1.9644	0.0088	0.0955705	no
BIRC5	BIRC5	BIRC5	chr17:76210276-76221716	control	comparison	OK	8.23449	7.857	-0.067701	-0.126341	0.85625	0.982272	no
BIRC6	BIRC6	BIRC6	chr2:32582095-32843965	control	comparison	OK	5.9939	4.84511	-0.306966	-0.727652	0.2966	0.769612	no
BIRC7	BIRC7	BIRC7	chr20:61867275-61871854	control	comparison	NOTEST	0	0.0567369	inf	0	1	1	no
BIRC8	BIRC8	BIRC8	chr19:53792853-53794875	control	comparison	NOTEST	0	0	0	0	1	1	no
BIVM	BIVM	BIVM	chr13:103436630-103528351	control	comparison	OK	13.581	11.9693	-0.182257	-0.232028	0.7485	0.970958	no
BIVM-ERCC5	BIVM-ERCC5	BIVM-ERCC5	chr13:103436630-103528351	control	comparison	OK	8.39964	0.630508	-3.73574	-1.50538	0.2109	0.675204	no
BLCAP	BLCAP	BLCAP	chr20:36145818-36156333	control	comparison	OK	44.4482	40.7835	-0.12414	-0.318784	0.6721	0.95207	no
BLID	BLID	BLID	chr11:121959810-122073770	control	comparison	NOTEST	0.409062	0.27476	-0.574149	0	1	1	no
BLK	BLK	BLK	chr8:11351520-11422108	control	comparison	NOTEST	0	0	0	0	1	1	no
BLM	BLM	BLM	chr15:91260578-91358686	control	comparison	NOTEST	0.506833	0.603502	0.251848	0	1	1	no
BLMH	BLMH	BLMH	chr17:28575212-28619184	control	comparison	OK	15.0052	21.9819	0.550858	1.31278	0.07985	0.408379	no
BLNK	BLNK	BLNK	chr10:97951454-98031333	control	comparison	NOTEST	0.0627778	0	-inf	0	1	1	no
BLOC1S1	BLOC1S1	BLOC1S1	chr12:56109817-56118526	control	comparison	OK	66.3983	60.3097	-0.138757	-0.264179	0.78355	0.975346	no
BLOC1S1-RDH5	BLOC1S1-RDH5	BLOC1S1-RDH5	chr12:56109817-56118526	control	comparison	OK	8.69972	3.4646	-1.32828	-0.931538	0.22735	0.698107	no
BLOC1S2	BLOC1S2	BLOC1S2	chr10:102033034-102046469	control	comparison	OK	22.2773	24.7628	0.152599	0.350134	0.61635	0.937911	no
BLOC1S3	BLOC1S3	BLOC1S3	chr19:45682002-45685058	control	comparison	OK	4.07444	4.29979	0.0776669	0.129542	0.8605	0.982272	no
BLOC1S4	BLOC1S4	BLOC1S4	chr4:6717841-6719387	control	comparison	OK	6.96601	10.107	0.536946	0.975112	0.2144	0.678819	no
BLOC1S5	BLOC1S5	BLOC1S5	chr6:7727010-8102828	control	comparison	OK	5.57685	5.15273	-0.114113	-0.0379416	0.9623	0.996324	no
BLOC1S5-TXNDC5	BLOC1S5-TXNDC5	BLOC1S5-TXNDC5	chr6:7727010-8102828	control	comparison	OK	4.90971	2.79412	-0.813245	-0.232087	0.76665	0.972412	no
BLOC1S6	BLOC1S6	BLOC1S6	chr15:45879416-45901909	control	comparison	OK	28.8914	34.2952	0.247364	0.616713	0.39755	0.846622	no
BLVRA	BLVRA	BLVRA	chr7:43798271-43846941	control	comparison	OK	37.0471	39.177	0.0806488	0.174784	0.8008	0.97744	no
BLVRB	BLVRB	BLVRB	chr19:40953690-40971725	control	comparison	OK	34.9624	31.7733	-0.137991	-0.34285	0.69435	0.959049	no
BLZF1	BLZF1	BLZF1	chr1:169337193-169396670	control	comparison	OK	12.165	9.05154	-0.4265	-0.870583	0.23775	0.711625	no
BMF	BMF	BMF	chr15:40380090-40401085	control	comparison	OK	0.706439	0.996924	0.496918	0.565102	0.4244	0.859621	no
BMI1	BMI1	BMI1	chr10:22605311-22620414	control	comparison	OK	10.3711	12.5702	0.277436	0.366556	0.6022	0.934271	no
BMP1	BMP1	BMP1	chr8:22022652-22069840	control	comparison	OK	25.6985	39.4901	0.619807	1.42956	0.04235	0.275726	no
BMP10	BMP10	BMP10	chr2:69092612-69098649	control	comparison	NOTEST	0	0	0	0	1	1	no
BMP15	BMP15	BMP15	chrX:50653734-50659641	control	comparison	NOTEST	0	0	0	0	1	1	no
BMP2	BMP2	BMP2	chr20:6748744-6760910	control	comparison	OK	0.85755	0.41864	-1.03451	-0.99402	0.19425	0.649659	no
BMP2K	BMP2K	BMP2K	chr4:79697531-79833341	control	comparison	OK	11.7635	4.41855	-1.41267	-2.6237	0.00045	0.00963556	yes
BMP3	BMP3	BMP3	chr4:81952118-81978685	control	comparison	NOTEST	0.0624335	0.348638	2.48134	0	1	1	no
BMP4	BMP4	BMP4	chr14:54416454-54423554	control	comparison	OK	0.770841	3.48476	2.17655	2.02075	0.0122	0.118543	no
BMP5	BMP5	BMP5	chr6:55620237-55740375	control	comparison	NOTEST	0	0	0	0	1	1	no
BMP6	BMP6	BMP6	chr6:7727010-8102828	control	comparison	OK	2.93642	0.620837	-2.24177	-0.339052	0.58695	0.929806	no
BMP7	BMP7	BMP7	chr20:55743808-55841707	control	comparison	NOTEST	0	0	0	0	1	1	no
BMP8A	BMP8A	BMP8A	chr1:39957317-40025370	control	comparison	NOTEST	0.289125	0.225588	-0.358004	0	1	1	no
BMP8B	BMP8B	BMP8B	chr1:40204516-40254533	control	comparison	NOTEST	0.0186881	0.0115549	-0.693616	0	1	1	no
BMPER	BMPER	BMPER	chr7:33944522-34195484	control	comparison	OK	18.0691	9.79218	-0.883819	-2.07381	0.0051	0.0645095	no
BMPR1A	BMPR1A	BMPR1A	chr10:88516395-88684945	control	comparison	OK	15.8265	12.8399	-0.301706	-0.716817	0.3363	0.8024	no
BMPR1B	BMPR1B	BMPR1B	chr4:95679127-96079601	control	comparison	OK	0.813187	0.60678	-0.422413	-0.471843	0.50225	0.90159	no
BMPR2	BMPR2	BMPR2	chr2:203241049-203432474	control	comparison	OK	11.852	10.5435	-0.168775	-0.406719	0.56215	0.9206	no
BMS1	BMS1	BMS1	chr10:43277953-43330385	control	comparison	OK	7.19765	6.74989	-0.0926619	-0.217345	0.7589	0.972412	no
BMS1P2	BMS1P2	BMS1P2	chr10:47225570-47243511	control	comparison	NOTEST	0	0	0	0	1	1	no
BMS1P4	BMS1P4	BMS1P4	chr10:75458908-75490272	control	comparison	OK	1.61511	1.10957	-0.541624	-0.607295	0.4436	0.869041	no
BMS1P5	BMS1P5	BMS1P5	chr10:48927373-48952629	control	comparison	NOTEST	0.224698	0.147449	-0.607777	0	1	1	no
BMS1P6	BMS1P6	BMS1P6	chr10:48185838-48203780	control	comparison	NOTEST	0	0	0	0	1	1	no
BMX	BMX	BMX	chrX:15518899-15574652	control	comparison	NOTEST	0	0	0	0	1	1	no
BNC1	BNC1	BNC1	chr15:83924654-83953468	control	comparison	OK	3.04552	0.282006	-3.43289	-3.53215	0.00025	0.00591605	yes
BNC2	BNC2	BNC2	chr9:16409500-16870786	control	comparison	OK	2.32188	0.367681	-2.65877	-3.95602	0.00025	0.00591605	yes
BNIP1	BNIP1	BNIP1	chr5:172571444-172591390	control	comparison	OK	6.23163	8.92565	0.518347	0.748251	0.29035	0.76234	no
BNIP2	BNIP2	BNIP2	chr15:59955061-59981642	control	comparison	OK	33.3523	31.2965	-0.0917876	-0.231755	0.7518	0.970958	no
BNIP3	BNIP3	BNIP3	chr10:133781203-133795435	control	comparison	OK	62.1168	147.216	1.24488	3.17838	0.00035	0.00787561	yes
BNIP3L	BNIP3L	BNIP3L	chr8:26240522-26270644	control	comparison	OK	82.0162	106.335	0.374637	0.877707	0.23685	0.710241	no
BNIPL	BNIPL	BNIPL	chr1:151009028-151020076	control	comparison	NOTEST	0.0338723	0.096931	1.51685	0	1	1	no
BOC	BOC	BOC	chr3:112931374-113160361	control	comparison	OK	4.07336	1.74408	-1.22375	-1.61751	0.03265	0.230981	no
BOD1	BOD1	BOD1	chr5:173034147-173043666	control	comparison	OK	26.5371	28.0795	0.0815029	0.185272	0.7887	0.975346	no
BOD1L1	BOD1L1	BOD1L1	chr4:13570365-13629328	control	comparison	OK	5.25678	3.63042	-0.534043	-1.21759	0.0936	0.445625	no
BOD1L2	BOD1L2	BOD1L2	chr18:54814292-54817639	control	comparison	NOTEST	0	0.0131025	inf	0	1	1	no
BOK	BOK	BOK	chr2:242483800-242513553	control	comparison	OK	12.4507	20.7467	0.736653	1.61953	0.02305	0.180709	no
BOK-AS1	BOK-AS1	BOK-AS1	chr2:242483800-242513553	control	comparison	NOTEST	0	0.0631744	inf	0	1	1	no
BOLA1	BOLA1	BOLA1	chr1:149871154-149872348	control	comparison	OK	6.01499	6.13531	0.0285735	0.0419761	0.962	0.996174	no
BOLA2	BOLA2	BOLA2	chr16:30204255-30218248	control	comparison	NOTEST	0	0	0	0	1	1	no
BOLA3	BOLA3	BOLA3	chr2:74362527-74375039	control	comparison	OK	39.191	47.4326	0.275358	0.486011	0.4902	0.894099	no
BOLA3-AS1	BOLA3-AS1	BOLA3-AS1	chr2:74375107-74379516	control	comparison	OK	0.838758	1.09539	0.385116	0.431135	0.52275	0.907022	no
BOLL	BOLL	BOLL	chr2:198591602-198650938	control	comparison	NOTEST	0	0	0	0	1	1	no
BOP1	BOP1	BOP1	chr8:145486055-145515120	control	comparison	OK	9.57371	15.2419	0.670896	1.47455	0.05335	0.319154	no
BORA	BORA	BORA	chr13:73302041-73590591	control	comparison	OK	1.12391	0.972173	-0.20924	-0.088915	0.9148	0.990933	no
BPESC1	BPESC1	BPESC1	chr3:138823026-138844005	control	comparison	NOTEST	0	0	0	0	1	1	no
BPGM	BPGM	BPGM	chr7:134331530-134364567	control	comparison	OK	24.1771	49.4166	1.03136	2.31934	0.0011	0.0196773	yes
BPHL	BPHL	BPHL	chr6:3118925-3153432	control	comparison	OK	7.27457	7.66183	0.0748275	0.11858	0.8607	0.982272	no
BPI	BPI	BPI	chr20:36932551-36965905	control	comparison	NOTEST	0	0.148956	inf	0	1	1	no
BPIFA1	BPIFA1	BPIFA1	chr20:31823801-31831115	control	comparison	NOTEST	0	0	0	0	1	1	no
BPIFA2	BPIFA2	BPIFA2	chr20:31755959-31769223	control	comparison	NOTEST	0	0	0	0	1	1	no
BPIFA3	BPIFA3	BPIFA3	chr20:31805134-31815559	control	comparison	NOTEST	0	0	0	0	1	1	no
BPIFA4P	BPIFA4P	BPIFA4P	chr20:31781410-31798268	control	comparison	NOTEST	0	0	0	0	1	1	no
BPIFB1	BPIFB1	BPIFB1	chr20:31870940-31897684	control	comparison	NOTEST	0	0	0	0	1	1	no
BPIFB2	BPIFB2	BPIFB2	chr20:31595383-31611515	control	comparison	NOTEST	0	0	0	0	1	1	no
BPIFB3	BPIFB3	BPIFB3	chr20:31643229-31661434	control	comparison	NOTEST	0	0	0	0	1	1	no
BPIFB4	BPIFB4	BPIFB4	chr20:31669317-31699557	control	comparison	NOTEST	0	0	0	0	1	1	no
BPIFB6	BPIFB6	BPIFB6	chr20:31619453-31631853	control	comparison	NOTEST	0	0	0	0	1	1	no
BPIFC	BPIFC	BPIFC	chr22:32809833-32853373	control	comparison	NOTEST	0	0	0	0	1	1	no
BPNT1	BPNT1	BPNT1	chr1:220046618-220321383	control	comparison	OK	9.0887	19.6193	1.11013	0.591842	0.453	0.87344	no
BPTF	BPTF	BPTF	chr17:65821779-65980494	control	comparison	OK	5.7434	3.7585	-0.611748	-1.39091	0.0459	0.291154	no
BPY2	BPY2	BPY2	chrY:26764150-26785352	control	comparison	NOTEST	0	0	0	0	1	1	no
BPY2B	BPY2B	BPY2B	chrY:27177049-27198251	control	comparison	NOTEST	0	0	0	0	1	1	no
BRAF	BRAF	BRAF	chr7:140433812-140624564	control	comparison	OK	1.74513	1.239	-0.494156	-0.612477	0.4074	0.852877	no
BRAP	BRAP	BRAP	chr12:112079949-112123790	control	comparison	OK	8.02455	6.73104	-0.253591	-0.551751	0.4492	0.872285	no
BRAT1	BRAT1	BRAT1	chr7:2577443-2595392	control	comparison	OK	7.63747	7.98812	0.0647613	0.135458	0.8527	0.981926	no
BRCA1	BRCA1	BRCA1	chr17:41196311-41277500	control	comparison	OK	2.02088	1.42298	-0.506065	-0.687173	0.32035	0.790004	no
BRCA2	BRCA2	BRCA2	chr13:32889616-32973809	control	comparison	NOTEST	0.472857	0.424723	-0.154883	0	1	1	no
BRCC3	BRCC3	BRCC3	chrX:154299694-154351349	control	comparison	OK	10.1184	8.02662	-0.334111	-0.666191	0.3456	0.809767	no
BRD1	BRD1	BRD1	chr22:50166936-50218452	control	comparison	OK	8.30801	6.70222	-0.309863	-0.678259	0.34835	0.812733	no
BRD2	BRD2	BRD2	chr6_ssto_hap7:4367204-4430060	control	comparison	OK	38.1417	28.2701	-0.432091	-1.00837	0.1546	0.591028	no
BRD3	BRD3	BRD3	chr9:136890560-136933141	control	comparison	OK	6.18583	5.53575	-0.16019	-0.268607	0.70295	0.961269	no
BRD4	BRD4	BRD4	chr19:15348300-15391262	control	comparison	OK	10.9343	11.0788	0.0189362	0.0432772	0.95005	0.995578	no
BRD7	BRD7	BRD7	chr16:50352928-50402845	control	comparison	OK	26.0546	19.3729	-0.427501	-0.964383	0.17375	0.619721	no
BRD7P3	BRD7P3	BRD7P3	chr6:118781934-119031238	control	comparison	NOTEST	0.029414	0.0247281	-0.250352	0	1	1	no
BRD8	BRD8	BRD8	chr5:137475458-137514358	control	comparison	OK	14.7258	13.0833	-0.170624	-0.379384	0.5912	0.930475	no
BRD9	BRD9	BRD9	chr5:863849-892939	control	comparison	OK	11.4145	10.2524	-0.154908	-0.319182	0.64075	0.944122	no
BRDT	BRDT	BRDT	chr1:92414927-92479985	control	comparison	NOTEST	0.0123214	0	-inf	0	1	1	no
BRE	BRE	BRE	chr2:28004265-28561767	control	comparison	OK	23.6171	21.3625	-0.144752	-0.321908	0.66395	0.951102	no
BREA2	BREA2	BREA2	chr8:144779284-144780583	control	comparison	NOTEST	0.0813146	0.0748042	-0.120395	0	1	1	no
BRE-AS1	BRE-AS1	BRE-AS1	chr2:28004265-28561767	control	comparison	NOTEST	0.183173	0.114035	-0.683734	0	1	1	no
BRF1	BRF1	BRF1	chr14:105675622-105864484	control	comparison	OK	5.3584	5.5396	0.0479786	0.0450371	0.95025	0.995578	no
BRF2	BRF2	BRF2	chr8:37654400-37707431	control	comparison	OK	4.67312	8.21251	0.813436	0.438349	0.53015	0.908366	no
BRI3	BRI3	BRI3	chr7:97910978-98030427	control	comparison	OK	211.718	216.711	0.0336297	0.0979017	0.9112	0.990528	no
BRI3BP	BRI3BP	BRI3BP	chr12:125478193-125510349	control	comparison	OK	1.20715	1.21292	0.00687554	0.00701631	0.98135	0.998595	no
BRICD5	BRICD5	BRICD5	chr16:2255177-2261069	control	comparison	OK	1.57463	2.20608	0.486468	0.230194	0.75405	0.971708	no
BRIP1	BRIP1	BRIP1	chr17:59756546-59940920	control	comparison	OK	1.05759	1.04887	-0.0119425	-0.0177224	0.9805	0.998595	no
BRIX1	BRIX1	BRIX1	chr5:34915819-34925787	control	comparison	OK	27.2841	22.4439	-0.281738	-0.670416	0.41265	0.852966	no
BRK1	BRK1	BRK1	chr3:10157332-10168874	control	comparison	OK	152.244	216.304	0.506679	1.38292	0.0904	0.438032	no
BRMS1	BRMS1	BRMS1	chr11:66104803-66112582	control	comparison	OK	23.713	23.3873	-0.019955	-0.0420907	0.9544	0.995578	no
BRMS1L	BRMS1L	BRMS1L	chr14:36295596-36341169	control	comparison	OK	6.36928	8.44104	0.406291	0.804281	0.2853	0.758153	no
BROX	BROX	BROX	chr1:222885905-222906106	control	comparison	OK	14.0733	9.04173	-0.638288	-1.29042	0.0986	0.459036	no
BRPF1	BRPF1	BRPF1	chr3:9773433-9789699	control	comparison	OK	3.28572	2.59727	-0.339211	-0.574732	0.4167	0.853735	no
BRPF3	BRPF3	BRPF3	chr6:36164549-36200567	control	comparison	OK	6.87669	5.03733	-0.449053	-0.983365	0.1728	0.618914	no
BRS3	BRS3	BRS3	chrX:135570124-135574598	control	comparison	NOTEST	0	0	0	0	1	1	no
BRSK1	BRSK1	BRSK1	chr19:55795533-55823903	control	comparison	OK	1.92246	3.77159	0.972219	1.44305	0.05825	0.335618	no
BRSK2	BRSK2	BRSK2	chr11:1411128-1483919	control	comparison	NOTEST	0.14563	0.30284	1.05624	0	1	1	no
BRWD1	BRWD1	BRWD1	chr21:40557403-40685712	control	comparison	OK	8.01197	7.43711	-0.107416	-0.164044	0.81695	0.979617	no
BRWD1-AS1	BRWD1-AS1	BRWD1-AS1	chr21:40687632-40695144	control	comparison	NOTEST	0	0	0	0	1	1	no
BRWD1-IT2	BRWD1-IT2	BRWD1-IT2	chr21:40685860-40686888	control	comparison	NOTEST	0.315343	0.305162	-0.0473466	0	1	1	no
BRWD3	BRWD3	BRWD3	chrX:79924986-80065233	control	comparison	OK	1.40888	1.21056	-0.218874	-0.402504	0.56635	0.921935	no
BSCL2	BSCL2	BSCL2	chr11:62457733-62494857	control	comparison	OK	12.2101	26.8335	1.13596	1.02918	0.19535	0.651302	no
BSDC1	BSDC1	BSDC1	chr1:32830704-32860062	control	comparison	OK	26.4213	26.7888	0.0199264	0.0468778	0.9435	0.99547	no
BSG	BSG	BSG	chr19:571276-583493	control	comparison	OK	257.643	307.904	0.257106	0.544064	0.43895	0.867032	no
BSN	BSN	BSN	chr3:49591921-49708982	control	comparison	NOTEST	0.033567	0.0506426	0.593309	0	1	1	no
BSN-AS2	BSN-AS2	BSN-AS2	chr3:49586738-49591799	control	comparison	NOTEST	0	0	0	0	1	1	no
BSND	BSND	BSND	chr1:55464616-55474465	control	comparison	NOTEST	0	0	0	0	1	1	no
BSPH1	BSPH1	BSPH1	chr19:48471302-48495427	control	comparison	NOTEST	0	0	0	0	1	1	no
BSPRY	BSPRY	BSPRY	chr9:116111811-116133513	control	comparison	NOTEST	0	0	0	0	1	1	no
BST1	BST1	BST1	chr4:15704572-15733796	control	comparison	OK	60.3022	131.314	1.12273	2.67613	0.0017	0.0278115	yes
BST2	BST2	BST2	chr19:17513754-17516384	control	comparison	OK	0.539804	11.6463	4.4313	4.51438	0.00235	0.0360109	yes
BSX	BSX	BSX	chr11:122848356-122852379	control	comparison	NOTEST	0	0	0	0	1	1	no
BTAF1	BTAF1	BTAF1	chr10:93683735-93790080	control	comparison	OK	8.61792	6.60848	-0.383021	-0.894993	0.21015	0.674673	no
BTBD1	BTBD1	BTBD1	chr15:83685180-83736167	control	comparison	OK	38.5917	39.556	0.0356044	0.0852334	0.8991	0.987963	no
BTBD10	BTBD10	BTBD10	chr11:13409555-13484838	control	comparison	OK	21.5251	25.2162	0.228332	0.562556	0.4549	0.874089	no
BTBD11	BTBD11	BTBD11	chr12:107712196-108053419	control	comparison	NOTEST	0.0833025	0.0138651	-2.58691	0	1	1	no
BTBD16	BTBD16	BTBD16	chr10:124030820-124097676	control	comparison	NOTEST	0.0192553	0.0123909	-0.635983	0	1	1	no
BTBD17	BTBD17	BTBD17	chr17:72352554-72357958	control	comparison	NOTEST	0	0	0	0	1	1	no
BTBD18	BTBD18	BTBD18	chr11:57479994-57586652	control	comparison	NOTEST	0.0487272	0.00728634	-2.74146	0	1	1	no
BTBD19	BTBD19	BTBD19	chr1:45274153-45279801	control	comparison	OK	8.86951	6.63471	-0.418822	-0.739354	0.34035	0.805945	no
BTBD2	BTBD2	BTBD2	chr19:1985446-2015702	control	comparison	OK	30.6328	24.4618	-0.324547	-0.81228	0.27835	0.751287	no
BTBD3	BTBD3	BTBD3	chr20:11871476-11907243	control	comparison	OK	7.02054	6.3832	-0.137303	-0.288301	0.67985	0.954335	no
BTBD6	BTBD6	BTBD6	chr14:105675622-105864484	control	comparison	OK	22.6689	22.8806	0.0134072	0.0209326	0.97965	0.998595	no
BTBD7	BTBD7	BTBD7	chr14:93703895-93799385	control	comparison	OK	7.10491	5.04168	-0.494912	-0.938509	0.1753	0.621448	no
BTBD8	BTBD8	BTBD8	chr1:92545861-92613401	control	comparison	NOTEST	0.556197	0.153695	-1.85552	0	1	1	no
BTBD9	BTBD9	BTBD9	chr6:38136226-38607924	control	comparison	OK	2.12747	1.93046	-0.140193	-0.257151	0.70915	0.961882	no
BTC	BTC	BTC	chr4:75671447-75719882	control	comparison	NOTEST	0	0.258325	inf	0	1	1	no
BTD	BTD	BTD	chr3:15643254-15687325	control	comparison	OK	9.71256	9.01055	-0.108236	-0.219486	0.7711	0.973323	no
BTF3	BTF3	BTF3	chr5:72794249-72801448	control	comparison	OK	372.6	294.205	-0.340803	-0.766066	0.27155	0.745803	no
BTF3L4	BTF3L4	BTF3L4	chr1:52521856-52556388	control	comparison	OK	17.2407	17.1307	-0.00923008	-0.0216556	0.97615	0.998519	no
BTF3P11	BTF3P11	BTF3P11	chr13:77502584-77503224	control	comparison	NOTEST	0	0.0759141	inf	0	1	1	no
BTG1	BTG1	BTG1	chr12:92378751-92539673	control	comparison	OK	19.6039	24.2522	0.306972	0.722211	0.3003	0.773033	no
BTG2	BTG2	BTG2	chr1:203274663-203278729	control	comparison	OK	6.73647	8.48049	0.332156	0.670898	0.3658	0.823821	no
BTG3	BTG3	BTG3	chr21:18965967-18985268	control	comparison	OK	17.91	15.1911	-0.237542	-0.465351	0.51675	0.907022	no
BTG4	BTG4	BTG4	chr11:111338255-111383079	control	comparison	NOTEST	0	0.0670367	inf	0	1	1	no
BTK	BTK	BTK	chrX:100604434-100641212	control	comparison	NOTEST	0	0	0	0	1	1	no
BTLA	BTLA	BTLA	chr3:112182812-112218408	control	comparison	NOTEST	0	0.0143454	inf	0	1	1	no
BTN1A1	BTN1A1	BTN1A1	chr6:26501494-26510652	control	comparison	NOTEST	0.0120473	0	-inf	0	1	1	no
BTN2A1	BTN2A1	BTN2A1	chr6:26458152-26482737	control	comparison	OK	11.2756	15.9438	0.499799	1.13516	0.1318	0.538194	no
BTN2A2	BTN2A2	BTN2A2	chr6:26383323-26395100	control	comparison	OK	3.74175	3.8915	0.0566129	0.0903771	0.9015	0.988191	no
BTN2A3P	BTN2A3P	BTN2A3P	chr6:26421618-26430816	control	comparison	OK	1.10781	0.383787	-1.52933	-1.4872	0.0663	0.363833	no
BTN3A1	BTN3A1	BTN3A1	chr6:26402464-26415444	control	comparison	OK	4.58186	4.12253	-0.152405	-0.265321	0.7072	0.961508	no
BTN3A2	BTN3A2	BTN3A2	chr6:26365397-26378548	control	comparison	OK	5.30088	7.34956	0.471426	0.88442	0.2138	0.678362	no
BTN3A3	BTN3A3	BTN3A3	chr6:26440699-26453643	control	comparison	OK	6.01559	8.4613	0.492172	0.91628	0.18815	0.641982	no
BTNL2	BTNL2	BTNL2	chr6_ssto_hap7:3709955-3722348	control	comparison	NOTEST	0	0	0	0	1	1	no
BTNL3	BTNL3	BTNL3	chr5:180415844-180433727	control	comparison	NOTEST	0	0	0	0	1	1	no
BTNL8	BTNL8	BTNL8	chr5:180326076-180377906	control	comparison	NOTEST	0	0	0	0	1	1	no
BTNL9	BTNL9	BTNL9	chr5:180467224-180488523	control	comparison	NOTEST	0	0	0	0	1	1	no
BTRC	BTRC	BTRC	chr10:103113789-103317078	control	comparison	OK	4.71479	5.22665	0.148693	0.312912	0.65135	0.947923	no
BUB1	BUB1	BUB1	chr2:111395408-111435684	control	comparison	OK	3.74511	3.77126	0.0100366	0.017204	0.9817	0.998595	no
BUB1B	BUB1B	BUB1B	chr15:40453209-40569688	control	comparison	OK	3.45726	2.61	-0.405579	-0.63565	0.36735	0.825154	no
BUB3	BUB3	BUB3	chr10:124913759-124924886	control	comparison	OK	41.2099	47.9288	0.217902	0.487934	0.47825	0.887704	no
BUD13	BUD13	BUD13	chr11:116618885-116643714	control	comparison	OK	4.63328	4.13291	-0.164873	-0.245639	0.72855	0.967294	no
BUD31	BUD31	BUD31	chr7:99006600-99063824	control	comparison	OK	51.8793	64.2659	0.308894	0.468927	0.57315	0.923404	no
BVES	BVES	BVES	chr6:105544698-105585049	control	comparison	OK	7.34657	4.48245	-0.712783	-1.49739	0.0343	0.239614	no
BVES-AS1	BVES-AS1	BVES-AS1	chr6:105585561-105627858	control	comparison	NOTEST	0.364721	0.343175	-0.087849	0	1	1	no
BYSL	BYSL	BYSL	chr6:41888964-41900784	control	comparison	OK	6.63769	10.4414	0.653567	1.25607	0.10375	0.473905	no
BZRAP1	BZRAP1	BZRAP1	chr17:56378587-56494931	control	comparison	NOTEST	0.445288	0.0595251	-2.90317	0	1	1	no
BZRAP1-AS1	BZRAP1-AS1	BZRAP1-AS1	chr17:56378587-56494931	control	comparison	OK	0.714104	0.106839	-2.74069	-0.51956	0.15195	0.585434	no
BZW1	BZW1	BZW1	chr2:201676268-201688569	control	comparison	OK	132.211	170.513	0.36704	0.773459	0.2692	0.742667	no
BZW2	BZW2	BZW2	chr7:16685758-16746148	control	comparison	OK	21.6274	32.1538	0.572127	1.25882	0.0737	0.389644	no
C10orf10	C10orf10	C10orf10	chr10:45455218-45490172	control	comparison	OK	8.91446	59.1645	2.73051	4.90382	5e-05	0.00153055	yes
C10orf105	C10orf105	C10orf105	chr10:73156690-73575704	control	comparison	NOTEST	0.16625	0.00912639	-4.18716	0	1	1	no
C10orf107	C10orf107	C10orf107	chr10:63422718-63526091	control	comparison	OK	0.833513	1.07194	0.362945	0.353173	0.6756	0.952748	no
C10orf11	C10orf11	C10orf11	chr10:77542518-78317126	control	comparison	OK	3.5474	3.33488	-0.0891276	-0.110181	0.9017	0.988191	no
C10orf111	C10orf111	C10orf111	chr10:15137383-15146256	control	comparison	NOTEST	0.0855486	0.368861	2.10826	0	1	1	no
C10orf113	C10orf113	C10orf113	chr10:21068902-21463852	control	comparison	NOTEST	0	0	0	0	1	1	no
C10orf114	C10orf114	C10orf114	chr10:21783420-21786213	control	comparison	OK	2.85965	0.837815	-1.77113	-1.85267	0.01605	0.14256	no
C10orf118	C10orf118	C10orf118	chr10:115881973-115934364	control	comparison	OK	2.7684	3.05693	0.143033	0.265344	0.70095	0.96123	no
C10orf12	C10orf12	C10orf12	chr10:98741040-98745585	control	comparison	OK	1.15273	1.02413	-0.170664	-0.215196	0.7662	0.972412	no
C10orf120	C10orf120	C10orf120	chr10:124457224-124459338	control	comparison	NOTEST	0	0	0	0	1	1	no
C10orf128	C10orf128	C10orf128	chr10:50363890-50396407	control	comparison	NOTEST	0	0	0	0	1	1	no
C10orf129	C10orf129	C10orf129	chr10:96953956-96988686	control	comparison	NOTEST	0	0	0	0	1	1	no
C10orf131	C10orf131	C10orf131	chr10:97471535-97849992	control	comparison	NOTEST	0.0993293	0.133053	0.42171	0	1	1	no
C10orf137	C10orf137	C10orf137	chr10:127408083-127452712	control	comparison	OK	3.09625	3.6303	0.229567	0.408146	0.5646	0.92169	no
C10orf2	C10orf2	C10orf2	chr10:102747292-102754158	control	comparison	OK	1.90455	2.80858	0.56039	0.662205	0.34675	0.810389	no
C10orf25	C10orf25	C10orf25	chr10:45493145-45500777	control	comparison	OK	0.672101	0.671998	-0.000219683	-0.000140274	0.99275	0.998906	no
C10orf32	C10orf32	C10orf32	chr10:104613966-104661655	control	comparison	OK	14.6777	13.623	-0.107575	-0.214446	0.7735	0.973323	no
C10orf32-AS3MT	C10orf32-AS3MT	C10orf32-AS3MT	chr10:104613966-104661655	control	comparison	OK	0.585642	1.92146	1.71411	0.685403	0.32365	0.791568	no
C10orf35	C10orf35	C10orf35	chr10:71390002-71393355	control	comparison	NOTEST	0.152521	0.232984	0.611224	0	1	1	no
C10orf40	C10orf40	C10orf40	chr10:61717974-61720671	control	comparison	NOTEST	0	0	0	0	1	1	no
C10orf53	C10orf53	C10orf53	chr10:50887683-50916956	control	comparison	NOTEST	0	0	0	0	1	1	no
C10orf54	C10orf54	C10orf54	chr10:73156690-73575704	control	comparison	OK	14.07	7.17606	-0.971359	-2.18161	0.0027	0.0395322	yes
C10orf55	C10orf55	C10orf55	chr10:75669726-75682535	control	comparison	NOTEST	0.127639	0.12975	0.0236723	0	1	1	no
C10orf62	C10orf62	C10orf62	chr10:99344101-99372555	control	comparison	NOTEST	0.0904706	0	-inf	0	1	1	no
C10orf67	C10orf67	C10orf67	chr10:23605519-23633772	control	comparison	NOTEST	0.0126445	0.0204291	0.692123	0	1	1	no
C10orf68	C10orf68	C10orf68	chr10:32735040-33171792	control	comparison	NOTEST	0.217144	0.191838	-0.178763	0	1	1	no
C10orf71	C10orf71	C10orf71	chr10:50507186-50535537	control	comparison	NOTEST	0	0	0	0	1	1	no
C10orf76	C10orf76	C10orf76	chr10:103605355-103815932	control	comparison	OK	5.67681	6.05814	0.0937938	0.194213	0.78525	0.975346	no
C10orf82	C10orf82	C10orf82	chr10:118423206-118429481	control	comparison	NOTEST	0	0	0	0	1	1	no
C10orf88	C10orf88	C10orf88	chr10:124690418-124713919	control	comparison	OK	4.28821	5.59422	0.383562	0.704532	0.3432	0.808365	no
C10orf90	C10orf90	C10orf90	chr10:128113573-128210010	control	comparison	OK	0.65255	0.318645	-1.03414	-0.962819	0.2101	0.674673	no
C10orf91	C10orf91	C10orf91	chr10:134258713-134261825	control	comparison	NOTEST	0	0	0	0	1	1	no
C10orf95	C10orf95	C10orf95	chr10:104209573-104216050	control	comparison	NOTEST	0.0248808	0.103114	2.05113	0	1	1	no
C10orf99	C10orf99	C10orf99	chr10:85933553-85945050	control	comparison	NOTEST	0	0	0	0	1	1	no
C11orf1	C11orf1	C11orf1	chr11:111744779-111754797	control	comparison	OK	6.83829	6.05726	-0.174969	-0.207348	0.7664	0.972412	no
C11orf16	C11orf16	C11orf16	chr11:8932700-8954553	control	comparison	NOTEST	0.0384237	0	-inf	0	1	1	no
C11orf21	C11orf21	C11orf21	chr11:2317506-2323143	control	comparison	NOTEST	0	0	0	0	1	1	no
C11orf24	C11orf24	C11orf24	chr11:68028802-68039469	control	comparison	OK	44.1557	43.6634	-0.0161759	-0.0416184	0.95565	0.995578	no
C11orf30	C11orf30	C11orf30	chr11:76156068-76262589	control	comparison	OK	3.04621	2.00462	-0.603689	-1.04702	0.14105	0.560616	no
C11orf31	C11orf31	C11orf31	chr11:57479994-57586652	control	comparison	OK	27.5798	57.8762	1.06936	0.974036	0.1773	0.624739	no
C11orf34	C11orf34	C11orf34	chr11:112118875-112131583	control	comparison	NOTEST	0	0.0454741	inf	0	1	1	no
C11orf35	C11orf35	C11orf35	chr11:537521-560779	control	comparison	NOTEST	0.159531	0.599351	1.90956	0	1	1	no
C11orf40	C11orf40	C11orf40	chr11:4592652-4599050	control	comparison	NOTEST	0	0	0	0	1	1	no
C11orf42	C11orf42	C11orf42	chr11:6226797-6232365	control	comparison	NOTEST	0.0362382	0	-inf	0	1	1	no
C11orf44	C11orf44	C11orf44	chr11:130542850-130587247	control	comparison	NOTEST	0	0.0273932	inf	0	1	1	no
C11orf45	C11orf45	C11orf45	chr11:128761312-128787951	control	comparison	OK	0.725938	0.184019	-1.97999	-1.66471	0.0289	0.212785	no
C11orf48	C11orf48	C11orf48	chr11:62430288-62441162	control	comparison	OK	10.7272	14.1994	0.404558	0.711357	0.3769	0.833304	no
C11orf49	C11orf49	C11orf49	chr11:46958250-47198676	control	comparison	OK	15.3128	12.4845	-0.294595	-0.424169	0.5838	0.927974	no
C11orf52	C11orf52	C11orf52	chr11:111783459-111797595	control	comparison	LOWDATA	1.35404	1.91797	0.502307	0	1	1	no
C11orf53	C11orf53	C11orf53	chr11:111126706-111156972	control	comparison	NOTEST	0.120176	0	-inf	0	1	1	no
C11orf54	C11orf54	C11orf54	chr11:93474792-93496247	control	comparison	OK	5.01967	6.65668	0.407209	0.734374	0.3263	0.794297	no
C11orf57	C11orf57	C11orf57	chr11:111944967-111957522	control	comparison	OK	11.6532	10.0534	-0.21304	-0.370065	0.61435	0.937766	no
C11orf58	C11orf58	C11orf58	chr11:16760147-16779901	control	comparison	OK	39.7497	47.2689	0.24995	0.615924	0.38655	0.839291	no
C11orf63	C11orf63	C11orf63	chr11:122753472-122830430	control	comparison	OK	3.47028	2.03786	-0.767997	-1.0294	0.1438	0.565957	no
C11orf65	C11orf65	C11orf65	chr11:108253726-108338258	control	comparison	NOTEST	0.0749479	0.203105	1.43827	0	1	1	no
C11orf68	C11orf68	C11orf68	chr11:65684282-65686531	control	comparison	OK	43.4765	48.7832	0.166149	0.388169	0.5756	0.923986	no
C11orf70	C11orf70	C11orf70	chr11:101918168-101955291	control	comparison	OK	4.72194	7.31863	0.632194	0.687012	0.3042	0.77627	no
C11orf71	C11orf71	C11orf71	chr11:114262169-114271272	control	comparison	OK	1.51228	2.01559	0.414471	0.436283	0.52555	0.907022	no
C11orf73	C11orf73	C11orf73	chr11:86013252-86056985	control	comparison	OK	28.6941	46.6741	0.70187	1.50936	0.0332	0.233712	no
C11orf74	C11orf74	C11orf74	chr11:36613492-36680817	control	comparison	OK	14.6553	14.5496	-0.0104444	-0.0158589	0.9823	0.998888	no
C11orf75	C11orf75	C11orf75	chr11:93211638-93276546	control	comparison	OK	7.35705	11.6125	0.658483	1.11524	0.18925	0.644193	no
C11orf80	C11orf80	C11orf80	chr11:66512206-66614003	control	comparison	OK	2.40456	2.53196	0.0744837	0.0767614	0.9201	0.990987	no
C11orf82	C11orf82	C11orf82	chr11:82612736-82645699	control	comparison	OK	0.824435	1.06808	0.373538	0.407701	0.5804	0.926358	no
C11orf83	C11orf83	C11orf83	chr11:62430288-62441162	control	comparison	OK	4.28546	4.93125	0.202504	0.231524	0.73975	0.969849	no
C11orf84	C11orf84	C11orf84	chr11:63580922-63595190	control	comparison	OK	6.89213	9.95865	0.531	1.02099	0.18365	0.635761	no
C11orf85	C11orf85	C11orf85	chr11:64705928-64727609	control	comparison	NOTEST	0	0	0	0	1	1	no
C11orf86	C11orf86	C11orf86	chr11:66742753-66744479	control	comparison	NOTEST	0.0694525	0	-inf	0	1	1	no
C11orf87	C11orf87	C11orf87	chr11:109292845-109299893	control	comparison	OK	8.90096	2.37404	-1.90661	-3.73442	5e-05	0.00153055	yes
C11orf88	C11orf88	C11orf88	chr11:111385509-111407756	control	comparison	NOTEST	0.119024	0.0760935	-0.645411	0	1	1	no
C11orf91	C11orf91	C11orf91	chr11:33719653-33722286	control	comparison	OK	0.919641	8.12897	3.14393	3.6133	0.0033	0.0462577	yes
C11orf92	C11orf92	C11orf92	chr11:111164113-111179460	control	comparison	NOTEST	0.00657017	0.007815	0.250315	0	1	1	no
C11orf93	C11orf93	C11orf93	chr11:111164113-111179460	control	comparison	NOTEST	0.0702946	0.0451166	-0.639755	0	1	1	no
C11orf94	C11orf94	C11orf94	chr11:45928085-45928833	control	comparison	NOTEST	0	0	0	0	1	1	no
C11orf95	C11orf95	C11orf95	chr11:63527363-63536113	control	comparison	OK	5.65028	7.72599	0.451397	1.0096	0.1654	0.608904	no
C11orf96	C11orf96	C11orf96	chr11:43964105-43965433	control	comparison	OK	19.5021	44.3646	1.18578	2.82663	0.0008	0.0153835	yes
C12orf10	C12orf10	C12orf10	chr12:53693469-53700965	control	comparison	OK	18.9419	21.9546	0.212946	0.482546	0.547	0.915235	no
C12orf23	C12orf23	C12orf23	chr12:107349543-107367813	control	comparison	OK	65.7994	85.1527	0.371978	0.897418	0.2192	0.68472	no
C12orf29	C12orf29	C12orf29	chr12:88429267-88535993	control	comparison	OK	6.76912	7.93653	0.229541	0.338514	0.6468	0.945362	no
C12orf36	C12orf36	C12orf36	chr12:13523604-13529679	control	comparison	NOTEST	0	0.0118216	inf	0	1	1	no
C12orf39	C12orf39	C12orf39	chr12:21679255-21684210	control	comparison	NOTEST	0.086383	0.73642	3.09171	0	1	1	no
C12orf4	C12orf4	C12orf4	chr12:4596900-4647637	control	comparison	OK	7.2757	9.29517	0.353396	0.775928	0.28655	0.759176	no
C12orf40	C12orf40	C12orf40	chr12:40019971-40115720	control	comparison	NOTEST	0	0	0	0	1	1	no
C12orf42	C12orf42	C12orf42	chr12:103695732-103889749	control	comparison	NOTEST	0	0	0	0	1	1	no
C12orf43	C12orf43	C12orf43	chr12:121440847-121454300	control	comparison	OK	5.9326	5.77021	-0.0400408	-0.0686448	0.9312	0.993626	no
C12orf44	C12orf44	C12orf44	chr12:52463757-52471279	control	comparison	OK	29.1476	41.9778	0.526251	1.18065	0.0972	0.455063	no
C12orf45	C12orf45	C12orf45	chr12:105380097-105388505	control	comparison	OK	8.69069	8.78432	0.0154602	0.0246973	0.9781	0.998519	no
C12orf49	C12orf49	C12orf49	chr12:117153595-117175843	control	comparison	OK	8.04931	11.0727	0.460067	0.983098	0.1857	0.638892	no
C12orf5	C12orf5	C12orf5	chr12:4430358-4469190	control	comparison	OK	5.71616	6.44287	0.172658	0.399284	0.571	0.922732	no
C12orf50	C12orf50	C12orf50	chr12:88373815-88423176	control	comparison	NOTEST	0.0228981	0	-inf	0	1	1	no
C12orf52	C12orf52	C12orf52	chr12:113623554-113630119	control	comparison	OK	8.1211	7.12963	-0.187848	-0.342824	0.6568	0.949303	no
C12orf54	C12orf54	C12orf54	chr12:48876285-48890297	control	comparison	NOTEST	0	0	0	0	1	1	no
C12orf56	C12orf56	C12orf56	chr12:64660762-64784345	control	comparison	NOTEST	0.0743424	0.0545273	-0.447205	0	1	1	no
C12orf57	C12orf57	C12orf57	chr12:7053202-7055165	control	comparison	OK	99.5123	130.206	0.387846	1.25886	0.2176	0.682214	no
C12orf60	C12orf60	C12orf60	chr12:14956505-14976791	control	comparison	OK	0.501105	1.22847	1.29367	1.00264	0.2553	0.72637	no
C12orf61	C12orf61	C12orf61	chr12:62995530-62997214	control	comparison	OK	1.01178	0.695748	-0.54026	-0.52702	0.511	0.906772	no
C12orf65	C12orf65	C12orf65	chr12:123717843-123742506	control	comparison	OK	8.22609	7.87889	-0.0622156	-0.102668	0.8839	0.985244	no
C12orf66	C12orf66	C12orf66	chr12:64586418-64616076	control	comparison	OK	1.27205	0.904768	-0.491541	-0.549554	0.47635	0.88706	no
C12orf68	C12orf68	C12orf68	chr12:48577365-48579709	control	comparison	NOTEST	0.120154	0.311002	1.37203	0	1	1	no
C12orf69	C12orf69	C12orf69	chr12:14956505-14976791	control	comparison	NOTEST	0.154687	0.537135	1.79593	0	1	1	no
C12orf70	C12orf70	C12orf70	chr12:27619742-27655118	control	comparison	NOTEST	0.127855	0	-inf	0	1	1	no
C12orf71	C12orf71	C12orf71	chr12:27233989-27235455	control	comparison	NOTEST	0.085016	0.0521145	-0.70605	0	1	1	no
C12orf73	C12orf73	C12orf73	chr12:104343980-104350993	control	comparison	OK	1.84669	3.70027	1.00269	1.28467	0.1091	0.48796	no
C12orf74	C12orf74	C12orf74	chr12:93096618-93102325	control	comparison	NOTEST	0	0	0	0	1	1	no
C12orf75	C12orf75	C12orf75	chr12:105724413-105765296	control	comparison	OK	396.278	549.871	0.47258	1.03739	0.1931	0.648843	no
C12orf76	C12orf76	C12orf76	chr12:110478982-110505500	control	comparison	OK	1.6777	2.99895	0.837974	1.05909	0.17745	0.624924	no
C12orf77	C12orf77	C12orf77	chr12:25146364-25150373	control	comparison	NOTEST	0	0	0	0	1	1	no
C13orf35	C13orf35	C13orf35	chr13:113301357-113338811	control	comparison	NOTEST	0	0	0	0	1	1	no
C13orf45	C13orf45	C13orf45	chr13:76445173-76457948	control	comparison	OK	3.09481	2.87172	-0.10794	-0.134403	0.86765	0.983542	no
C14orf1	C14orf1	C14orf1	chr14:76117232-76127538	control	comparison	OK	22.8847	20.6385	-0.149044	-0.352524	0.65815	0.949903	no
C14orf101	C14orf101	C14orf101	chr14:57046510-57116232	control	comparison	OK	7.34403	5.40916	-0.441168	-0.930431	0.20445	0.666391	no
C14orf105	C14orf105	C14orf105	chr14:57936594-57960576	control	comparison	NOTEST	0.0137923	0	-inf	0	1	1	no
C14orf119	C14orf119	C14orf119	chr14:23527773-23569665	control	comparison	OK	29.8111	33.7333	0.178321	0.271195	0.6935	0.958874	no
C14orf132	C14orf132	C14orf132	chr14:96505660-96560226	control	comparison	OK	4.7826	7.17391	0.584963	1.32389	0.06475	0.35905	no
C14orf142	C14orf142	C14orf142	chr14:93669236-93695561	control	comparison	OK	6.98919	8.17452	0.226009	0.246486	0.76615	0.972412	no
C14orf159	C14orf159	C14orf159	chr14:91580356-91691703	control	comparison	OK	9.30207	7.60685	-0.290253	-0.565107	0.42175	0.857812	no
C14orf166	C14orf166	C14orf166	chr14:52456227-52471420	control	comparison	OK	126.838	132.165	0.0593573	0.169393	0.83855	0.981926	no
C14orf166B	C14orf166B	C14orf166B	chr14:77292724-77336645	control	comparison	NOTEST	0	0	0	0	1	1	no
C14orf169	C14orf169	C14orf169	chr14:73945188-74025651	control	comparison	OK	6.08117	5.17559	-0.232628	-0.393216	0.603	0.934271	no
C14orf177	C14orf177	C14orf177	chr14:99177949-99184103	control	comparison	NOTEST	0	0	0	0	1	1	no
C14orf178	C14orf178	C14orf178	chr14:78183943-78236085	control	comparison	NOTEST	0	0.0894665	inf	0	1	1	no
C14orf180	C14orf180	C14orf180	chr14:105046055-105056183	control	comparison	NOTEST	0	0	0	0	1	1	no
C14orf182	C14orf182	C14orf182	chr14:50448429-50474238	control	comparison	NOTEST	0.0524539	0.0427307	-0.295779	0	1	1	no
C14orf183	C14orf183	C14orf183	chr14:50550368-50559361	control	comparison	NOTEST	0	0	0	0	1	1	no
C14orf2	C14orf2	C14orf2	chr14:104378624-104387903	control	comparison	OK	106.833	107.848	0.0136398	0.031251	0.9644	0.997049	no
C14orf23	C14orf23	C14orf23	chr14:29241909-29264000	control	comparison	NOTEST	0	0.0120641	inf	0	1	1	no
C14orf28	C14orf28	C14orf28	chr14:45366506-45376460	control	comparison	OK	4.79909	5.52148	0.202295	0.371079	0.61815	0.938436	no
C14orf37	C14orf37	C14orf37	chr14:58470807-58618847	control	comparison	OK	8.93018	3.83302	-1.22021	-2.26645	0.00345	0.0479932	yes
C14orf39	C14orf39	C14orf39	chr14:60902673-60952764	control	comparison	NOTEST	0.0270501	0.027642	0.0312298	0	1	1	no
C14orf64	C14orf64	C14orf64	chr14:98391946-98444461	control	comparison	NOTEST	0	0	0	0	1	1	no
C14orf79	C14orf79	C14orf79	chr14:105452615-105461855	control	comparison	OK	3.58583	5.02231	0.486044	0.741458	0.3319	0.799127	no
C14orf80	C14orf80	C14orf80	chr14:105956191-105965585	control	comparison	OK	1.3982	2.63544	0.91447	0.949922	0.17345	0.619513	no
C14orf93	C14orf93	C14orf93	chr14:23456109-23479360	control	comparison	OK	2.54062	1.9907	-0.35191	-0.429448	0.54665	0.915235	no
C15orf26	C15orf26	C15orf26	chr15:81426643-81441516	control	comparison	NOTEST	0	0	0	0	1	1	no
C15orf27	C15orf27	C15orf27	chr15:76352298-76497304	control	comparison	NOTEST	0.164412	0.0694826	-1.24259	0	1	1	no
C15orf32	C15orf32	C15orf32	chr15:93014906-93044347	control	comparison	NOTEST	0.0207667	0	-inf	0	1	1	no
C15orf37	C15orf37	C15orf37	chr15:80135888-80217196	control	comparison	OK	1.6709	2.33647	0.483699	0.41849	0.5564	0.919365	no
C15orf38	C15orf38	C15orf38	chr15:90373830-90456222	control	comparison	OK	5.01387	3.15536	-0.668121	-0.518217	0.46645	0.880773	no
C15orf38-AP3S2	C15orf38-AP3S2	C15orf38-AP3S2	chr15:90373830-90456222	control	comparison	OK	2.13202	1.4912	-0.515746	-0.377074	0.59965	0.933614	no
C15orf39	C15orf39	C15orf39	chr15:75494220-75504510	control	comparison	OK	2.35094	4.92866	1.06796	1.90063	0.0115	0.113899	no
C15orf40	C15orf40	C15orf40	chr15:83654954-83680393	control	comparison	OK	9.82791	10.9215	0.152208	0.175383	0.7968	0.977342	no
C15orf41	C15orf41	C15orf41	chr15:36871811-37110707	control	comparison	OK	11.0875	8.46832	-0.38879	-0.815618	0.2749	0.749023	no
C15orf43	C15orf43	C15orf43	chr15:45248899-45271421	control	comparison	NOTEST	0	0	0	0	1	1	no
C15orf48	C15orf48	C15orf48	chr15:45722726-45725647	control	comparison	NOTEST	0.356751	0.22221	-0.682998	0	1	1	no
C15orf52	C15orf52	C15orf52	chr15:40623652-40633168	control	comparison	OK	17.0271	30.4552	0.838859	1.96751	0.0073	0.0833005	no
C15orf53	C15orf53	C15orf53	chr15:38988798-38992239	control	comparison	NOTEST	0	0	0	0	1	1	no
C15orf54	C15orf54	C15orf54	chr15:39542884-39547048	control	comparison	NOTEST	0.112885	0.303149	1.42518	0	1	1	no
C15orf55	C15orf55	C15orf55	chr15:34638065-34649931	control	comparison	NOTEST	0	0	0	0	1	1	no
C15orf56	C15orf56	C15orf56	chr15:40453209-40569688	control	comparison	NOTEST	0	0	0	0	1	1	no
C15orf57	C15orf57	C15orf57	chr15:40845297-40857252	control	comparison	OK	9.47441	11.1783	0.238594	0.410642	0.553	0.918242	no
C15orf59	C15orf59	C15orf59	chr15:74032140-74043816	control	comparison	OK	9.55572	1.94473	-2.2968	-3.13974	0.0017	0.0278115	yes
C15orf60	C15orf60	C15orf60	chr15:73735498-73925753	control	comparison	NOTEST	0	0	0	0	1	1	no
C15orf61	C15orf61	C15orf61	chr15:67493012-67819641	control	comparison	OK	4.75263	4.56872	-0.0569369	-0.0375926	0.95885	0.995578	no
C15orf62	C15orf62	C15orf62	chr15:41060066-41106767	control	comparison	NOTEST	0.44361	0.260565	-0.767647	0	1	1	no
C16orf11	C16orf11	C16orf11	chr16:610421-615529	control	comparison	NOTEST	0.0342947	0.040645	0.245092	0	1	1	no
C16orf13	C16orf13	C16orf13	chr16:684428-686347	control	comparison	OK	38.8727	40.019	0.0419266	0.0824546	0.9077	0.989445	no
C16orf3	C16orf3	C16orf3	chr16:90089007-90114191	control	comparison	NOTEST	0.542725	0.100703	-2.43012	0	1	1	no
C16orf45	C16orf45	C16orf45	chr16:15528324-15682116	control	comparison	OK	72.9825	49.147	-0.570448	-1.33553	0.0579	0.334818	no
C16orf46	C16orf46	C16orf46	chr16:81087101-81110872	control	comparison	OK	0.694624	0.350701	-0.985989	-0.769484	0.2906	0.762347	no
C16orf52	C16orf52	C16orf52	chr16:22019455-22095972	control	comparison	OK	5.33344	5.42955	0.0257676	0.0533037	0.9427	0.99547	no
C16orf54	C16orf54	C16orf54	chr16:29753785-29757340	control	comparison	NOTEST	0	0	0	0	1	1	no
C16orf55	C16orf55	C16orf55	chr16:89710838-89736866	control	comparison	OK	2.14562	2.21782	0.0477428	0.0216189	0.97805	0.998519	no
C16orf58	C16orf58	C16orf58	chr16:31494438-31519706	control	comparison	OK	20.818	21.4668	0.0442775	0.101518	0.88615	0.985755	no
C16orf59	C16orf59	C16orf59	chr16:2510114-2514964	control	comparison	OK	0.857125	1.50511	0.812293	0.850739	0.29525	0.767818	no
C16orf62	C16orf62	C16orf62	chr16:19566736-19712485	control	comparison	OK	18.2901	15.3739	-0.250583	-0.611049	0.3964	0.844837	no
C16orf70	C16orf70	C16orf70	chr16:67143914-67184902	control	comparison	OK	4.6148	4.92162	0.0928662	0.103081	0.8897	0.985793	no
C16orf71	C16orf71	C16orf71	chr16:4746510-4799397	control	comparison	NOTEST	0.316612	0.197376	-0.681766	0	1	1	no
C16orf72	C16orf72	C16orf72	chr16:9185536-9213555	control	comparison	OK	15.5578	23.1455	0.573092	1.40695	0.05585	0.327991	no
C16orf74	C16orf74	C16orf74	chr16:85741123-85784689	control	comparison	OK	1.46235	1.27743	-0.195045	-0.159564	0.8194	0.979617	no
C16orf78	C16orf78	C16orf78	chr16:49407807-49433319	control	comparison	NOTEST	0	0	0	0	1	1	no
C16orf80	C16orf80	C16orf80	chr16:58147496-58163296	control	comparison	OK	27.5597	26.2589	-0.0697543	-0.169457	0.8337	0.981338	no
C16orf82	C16orf82	C16orf82	chr16:27078218-27080487	control	comparison	NOTEST	0	0	0	0	1	1	no
C16orf86	C16orf86	C16orf86	chr16:67700716-67702661	control	comparison	OK	0.997059	1.08797	0.125889	0.12439	0.88135	0.985244	no
C16orf87	C16orf87	C16orf87	chr16:46835958-46865074	control	comparison	OK	9.19719	22.4517	1.28756	2.62398	0.0019	0.0302725	yes
C16orf88	C16orf88	C16orf88	chr16:19717673-19868859	control	comparison	OK	5.45186	7.87734	0.530958	0.830635	0.2799	0.753484	no
C16orf89	C16orf89	C16orf89	chr16:5094122-5116146	control	comparison	NOTEST	0	0	0	0	1	1	no
C16orf90	C16orf90	C16orf90	chr16:3543483-3545421	control	comparison	NOTEST	0	0.0282473	inf	0	1	1	no
C16orf91	C16orf91	C16orf91	chr16:1469744-1470801	control	comparison	OK	5.95329	8.59442	0.529713	0.828893	0.3356	0.802103	no
C16orf92	C16orf92	C16orf92	chr16:30034654-30042186	control	comparison	NOTEST	0.0501669	0	-inf	0	1	1	no
C16orf93	C16orf93	C16orf93	chr16:30759619-30787628	control	comparison	OK	0.747727	0.781657	0.0640248	0.0192494	0.9727	0.998519	no
C16orf95	C16orf95	C16orf95	chr16:87336403-87351026	control	comparison	OK	2.05115	3.09514	0.593574	0.582199	0.41885	0.856223	no
C16orf96	C16orf96	C16orf96	chr16:4606490-4650318	control	comparison	NOTEST	0.0306014	0.00639248	-2.25915	0	1	1	no
C16orf97	C16orf97	C16orf97	chr16:52060263-52107847	control	comparison	NOTEST	0	0	0	0	1	1	no
C17orf100	C17orf100	C17orf100	chr17:6555058-6556617	control	comparison	OK	1.12226	1.35094	0.267551	0.27762	0.73815	0.969105	no
C17orf102	C17orf102	C17orf102	chr17:32901141-32906388	control	comparison	NOTEST	0	0	0	0	1	1	no
C17orf103	C17orf103	C17orf103	chr17:21142183-21156578	control	comparison	OK	8.7227	6.32741	-0.46316	-1.01312	0.1674	0.611702	no
C17orf104	C17orf104	C17orf104	chr17:42733761-42753165	control	comparison	NOTEST	0.249599	0.432114	0.7918	0	1	1	no
C17orf105	C17orf105	C17orf105	chr17:41857802-41862054	control	comparison	NOTEST	0	0	0	0	1	1	no
C17orf107	C17orf107	C17orf107	chr17:4736634-4806369	control	comparison	OK	0.564627	1.1411	1.01505	0.407486	0.5625	0.920862	no
C17orf112	C17orf112	C17orf112	chr17:51062879-51065012	control	comparison	NOTEST	0	0	0	0	1	1	no
C17orf47	C17orf47	C17orf47	chr17:56618947-56621733	control	comparison	NOTEST	0	0.0212553	inf	0	1	1	no
C17orf49	C17orf49	C17orf49	chr17:6915735-6922973	control	comparison	OK	35.6092	36.0797	0.0189385	0.0197505	0.9815	0.998595	no
C17orf50	C17orf50	C17orf50	chr17:34087915-34092098	control	comparison	NOTEST	0	0	0	0	1	1	no
[truncated: 21,605 more rows]
