# Supplementary material for: Next-Generation Sequencing and Quantitative Proteomics of Hutchinson-Gilford progeria syndrome-derived cells point to a role of nucleotide metabolism in premature aging
Source: PLoS One. 2018 Oct 31;13(10):e0205878. doi: 10.1371/journal.pone.0205878 (PMC6209416; doi:10.1371/journal.pone.0205878)
Supplement: S2 File — iTRAQ analysis (replicates 1 and 2) of Control cells vs. HGPS cell lines. (XLSX) [file pone.0205878.s003.xlsx]

## Sheet: iTRAQ1
Accession	Description	Sum PEP Score	# Unique Peptides	Abundance Ratio: (HGPS) / (Control)	# Peptides Sequest HT
A0A024R4E5	High density lipoprotein binding protein (Vigilin), isoform CRA_a OS=Homo sapiens GN=HDLBP PE=1 SV=1	64.0483	14	0.927	14
A0A024R571	EH domain-containing protein 1 OS=Homo sapiens GN=EHD1 PE=1 SV=1	32.0252	3	1.472	9
A0A024RA52	Proteasome subunit alpha type OS=Homo sapiens GN=PSMA2 PE=1 SV=1	21.6696	5	0.936	5
A0A087WSV8	Nucleobindin 2, isoform CRA_b OS=Homo sapiens GN=NUCB2 PE=1 SV=1	5.62147	2	0.988	2
A0A087WTP3	Far upstream element-binding protein 2 OS=Homo sapiens GN=KHSRP PE=1 SV=1	3.32799	1	1.023	1
A0A087WUF6	Fibroblast growth factor OS=Homo sapiens GN=FGF2 PE=1 SV=1	1.62251	1	0.537	1
A0A087WUL9	26S proteasome non-ATPase regulatory subunit 13 OS=Homo sapiens GN=PSMD13 PE=1 SV=1	12.565	4	0.952	4
A0A087WUZ3	Spectrin beta chain, non-erythrocytic 1 OS=Homo sapiens GN=SPTBN1 PE=1 SV=1	122.028	33	1.09	33
A0A087WVQ6	Clathrin heavy chain OS=Homo sapiens GN=CLTC PE=1 SV=1	214.613	36	1.204	36
A0A087WX97	Bcl-2-like protein 13 OS=Homo sapiens GN=BCL2L13 PE=1 SV=1	4.19057	1	1.008	1
A0A087WXW9	Collagen alpha-1(V) chain OS=Homo sapiens GN=COL5A1 PE=1 SV=1	6.7288	2	0.794	2
A0A087WYR3	Tumor protein D54 OS=Homo sapiens GN=TPD52L2 PE=1 SV=1	22.3338	4	1.124	4
A0A087WYT3	Prostaglandin E synthase 3 OS=Homo sapiens GN=PTGES3 PE=1 SV=1	2.29662	1	0.912	1
A0A087X020	Ribosome maturation protein SBDS OS=Homo sapiens GN=SBDS PE=1 SV=1	4.37376	1	1.13	1
A0A087X0K4	CUB and sushi domain-containing protein 2 OS=Homo sapiens GN=CSMD2 PE=1 SV=1	1.1827	1		1
A0A087X0R6	Sorting nexin-12 OS=Homo sapiens GN=SNX12 PE=1 SV=1	10.5713	2	0.885	3
A0A087X0X3	Heterogeneous nuclear ribonucleoprotein M OS=Homo sapiens GN=HNRNPM PE=1 SV=1	30.036	8	0.976	8
A0A087X1I8	LisH domain-containing protein ARMC9 OS=Homo sapiens GN=ARMC9 PE=1 SV=1	4.54218	2	1.46	2
A0A087X1N8	Serpin B6 OS=Homo sapiens GN=SERPINB6 PE=1 SV=1	20.9319	5	0.976	5
A0A087X1Z3	Proteasome activator complex subunit 2 OS=Homo sapiens GN=PSME2 PE=1 SV=1	15.9433	2	1.324	2
A0A087X2I1	26S protease regulatory subunit 10B OS=Homo sapiens GN=PSMC6 PE=1 SV=1	24.6851	4	0.948	4
A0A096LPC5	WASH complex subunit FAM21C OS=Homo sapiens GN=FAM21C PE=1 SV=1	3.34075	1	1.051	1
A0A096LPI6	Uncharacterized protein (Fragment) OS=Homo sapiens PE=4 SV=2	1.60818	1	0.949	1
A0A0A0MQR1	Mitogen-activated protein kinase kinase kinase kinase OS=Homo sapiens GN=MAP4K5 PE=1 SV=1	5.8962	1	1.08	1
A0A0A0MQX8	Muscleblind-like protein 1 OS=Homo sapiens GN=MBNL1 PE=1 SV=1	1.14146	1	0.966	1
A0A0A0MRI2	Sorting nexin OS=Homo sapiens GN=SNX6 PE=1 SV=1	13.7293	4	0.866	4
A0A0A0MRJ7	Coagulation factor V OS=Homo sapiens GN=F5 PE=1 SV=1	14.2412	4	1.765	4
A0A0A0MS54	cAMP-dependent protein kinase catalytic subunit beta OS=Homo sapiens GN=PRKACB PE=1 SV=1	4.94297	2	1.111	2
A0A0A0MSG2	Four and a half LIM domains protein 2 OS=Homo sapiens GN=FHL2 PE=1 SV=1	5.07505	2	1.061	2
A0A0A0MSW4	Phosphatidylinositol transfer protein beta isoform OS=Homo sapiens GN=PITPNB PE=1 SV=1	4.30051	1	0.989	1
A0A0A0MTH3	Integrin-linked protein kinase OS=Homo sapiens GN=ILK PE=1 SV=1	18.6822	4	1.064	4
A0A0A0MTJ9	Neutral cholesterol ester hydrolase 1 OS=Homo sapiens GN=NCEH1 PE=1 SV=1	10.9771	2	1.329	2
A0A0A0MTS2	Glucose-6-phosphate isomerase (Fragment) OS=Homo sapiens GN=GPI PE=1 SV=1	41.7998	9	1.44	9
A0A0A6YY92	Adenylosuccinate lyase OS=Homo sapiens GN=ADSL PE=1 SV=1	1.94577	1		1
A0A0A6YYJ8	Putative RNA-binding protein Luc7-like 2 OS=Homo sapiens GN=LUC7L2 PE=4 SV=1	8.85914	2	0.883	2
A0A0A6YYL6	Protein RPL17-C18orf32 OS=Homo sapiens GN=RPL17-C18orf32 PE=3 SV=1	28.8757	6	0.869	7
A0A0B4J269	Uncharacterized protein OS=Homo sapiens PE=1 SV=1	121.21	2	0.715	13
A0A0B4J2C3	Translationally-controlled tumor protein OS=Homo sapiens GN=TPT1 PE=1 SV=1	3.24711	1	1.07	1
A0A0C4DFN3	Monoglyceride lipase OS=Homo sapiens GN=MGLL PE=1 SV=1	17.1216	4	1.281	4
A0A0C4DFR6	Protein SEC13 homolog OS=Homo sapiens GN=SEC13 PE=1 SV=1	4.6581	1	0.999	1
A0A0C4DFU2	Superoxide dismutase OS=Homo sapiens GN=SOD2 PE=1 SV=1	12.8094	2	1.519	2
A0A0C4DFX3	EMILIN-1 OS=Homo sapiens GN=EMILIN1 PE=1 SV=1	24.4586	8	1.244	8
A0A0C4DFZ2	Arylsulfatase A OS=Homo sapiens GN=ARSA PE=1 SV=1	8.44177	1	1.415	1
A0A0C4DG17	40S ribosomal protein SA OS=Homo sapiens GN=RPSA PE=1 SV=1	37.5215	6	0.936	6
A0A0C4DGB5	Calpastatin OS=Homo sapiens GN=CAST PE=1 SV=1	2.92996	1		1
A0A0C4DGQ5	Calpain small subunit 1 OS=Homo sapiens GN=CAPNS1 PE=1 SV=1	16.7989	3	0.762	3
A0A0C4DGV4	Hepatitis B virus x interacting protein OS=Homo sapiens GN=LAMTOR5 PE=1 SV=1	1.4828	1	1.033	1
A0A0D9SF53	ATP-dependent RNA helicase DDX3X OS=Homo sapiens GN=DDX3X PE=1 SV=1	63.3805	12	1.095	12
A0A0D9SGF6	Spectrin alpha chain, non-erythrocytic 1 OS=Homo sapiens GN=SPTAN1 PE=1 SV=1	169.874	36	1.085	36
A0A0G2JH68	Protein diaphanous homolog 1 OS=Homo sapiens GN=DIAPH1 PE=1 SV=1	7.4417	2	1.281	2
A0A0G2JHC2	Phostensin OS=Homo sapiens GN=PPP1R18 PE=1 SV=1	17.5175	4	1.146	4
A0A0G2JIW1	Heat shock 70 kDa protein 1B OS=Homo sapiens GN=HSPA1B PE=1 SV=1	121.753	16	0.545	22
A0A0G2JK23	Large proline-rich protein BAG6 OS=Homo sapiens GN=BAG6 PE=1 SV=1	4.84254	1	1.157	1
A0A0G2JLB3	Glucosylceramidase OS=Homo sapiens GN=GBA PE=1 SV=1	2.25508	1	2.008	1
A0A0G2JPF6	Putative golgin subfamily A member 8F/8G OS=Homo sapiens GN=GOLGA8F PE=4 SV=1	1.54531	1	1.862	1
A0A0G2JPR0	Complement C4-A OS=Homo sapiens GN=C4A PE=1 SV=1	2.73259	1	1.533	1
A0A0U1RR16	V-type proton ATPase subunit C 2 OS=Homo sapiens GN=ATP6V1C2 PE=1 SV=1	2.08964	1	1.206	1
A0A0U1RRH7	Histone H2A OS=Homo sapiens PE=3 SV=1	41.0091	1	0.861	5
A0A0U1RRK1	Calcium uptake protein 1, mitochondrial OS=Homo sapiens GN=MICU1 PE=1 SV=1	2.90032	1	1.131	1
A0A0U1RRM4	Polypyrimidine tract-binding protein 1 OS=Homo sapiens GN=PTBP1 PE=1 SV=1	34.4195	6	1.008	6
A0A0U1RRM6	Protein enabled homolog OS=Homo sapiens GN=ENAH PE=1 SV=1	2.37397	1	0.954	1
A0A140T930	HLA class I histocompatibility antigen, Cw-6 alpha chain OS=Homo sapiens GN=HLA-C PE=1 SV=1	16.3873	1	1.509	3
A0A140T9B3	HLA class I histocompatibility antigen, Cw-6 alpha chain OS=Homo sapiens GN=HLA-C PE=1 SV=1	9.68155	1	1.313	3
A0A1B0GTU4	Paxillin OS=Homo sapiens GN=PXN PE=1 SV=1	4.59261	1	0.83	1
A0A1B0GW77	Alpha-aminoadipic semialdehyde dehydrogenase OS=Homo sapiens GN=ALDH7A1 PE=1 SV=1	8.84291	3	0.733	3
A0A1C7CYX9	Dihydropyrimidinase-related protein 2 OS=Homo sapiens GN=DPYSL2 PE=1 SV=1	77.5207	12	1.031	15
A2A274	Aconitate hydratase, mitochondrial OS=Homo sapiens GN=ACO2 PE=1 SV=1	4.29303	1	1.135	1
A2A3N6	Putative PIP5K1A and PSMD4-like protein OS=Homo sapiens GN=PIPSL PE=5 SV=1	3.30016	1	1.176	1
A6NC48	ADP-ribosyl cyclase/cyclic ADP-ribose hydrolase 2 OS=Homo sapiens GN=BST1 PE=1 SV=1	11.4723	2	2.392	2
A6NFX8	ADP-sugar pyrophosphatase OS=Homo sapiens GN=NUDT5 PE=1 SV=1	1.20551	1	0.925	1
A8K878	Mesencephalic astrocyte-derived neurotrophic factor OS=Homo sapiens GN=MANF PE=1 SV=1	5.29482	1	1.099	1
A8MU27	Small ubiquitin-related modifier 3 OS=Homo sapiens GN=SUMO3 PE=1 SV=1	3.44879	1	0.906	1
A8MUH2	ATP synthase-coupling factor 6, mitochondrial OS=Homo sapiens GN=ATP5J PE=1 SV=1	7.30671	1	1.069	1
A8MUS3	60S ribosomal protein L23a OS=Homo sapiens GN=RPL23A PE=1 SV=1	10.4031	5	0.944	5
A8MWD9	Putative small nuclear ribonucleoprotein G-like protein 15 OS=Homo sapiens GN=SNRPGP15 PE=5 SV=2	9.09637	3	1.077	3
A8MXP9	Matrin-3 OS=Homo sapiens GN=MATR3 PE=1 SV=1	13.7568	3	1.294	3
B0QY89	Eukaryotic translation initiation factor 3 subunit L OS=Homo sapiens GN=EIF3L PE=1 SV=1	7.74727	2	1.103	2
B0QZ18	Copine-1 OS=Homo sapiens GN=CPNE1 PE=1 SV=1	12.8179	3	1.062	3
B0QZ40	COMM domain-containing protein 6 OS=Homo sapiens GN=COMMD6 PE=1 SV=1	1.55114	1	1.285	1
B0YIW2	Apolipoprotein C-III OS=Homo sapiens GN=APOC3 PE=1 SV=1	7.05188	1	1.324	1
B0YIW6	Archain 1, isoform CRA_a OS=Homo sapiens GN=ARCN1 PE=1 SV=1	25.9305	7	1.023	7
B1AK88	Capping protein (Actin filament) muscle Z-line, beta, isoform CRA_d OS=Homo sapiens GN=CAPZB PE=1 SV=1	17.9009	5	0.931	5
B1AKR6	Dynein light chain roadblock-type 1 OS=Homo sapiens GN=DYNLRB1 PE=1 SV=1	6.5428	2	1.043	2
B3KS98	Eukaryotic translation initiation factor 3 subunit H OS=Homo sapiens GN=EIF3H PE=1 SV=1	8.37212	3	0.983	3
B4DL54	Protein CHURC1-FNTB OS=Homo sapiens GN=CHURC1-FNTB PE=2 SV=1	1.26576	1	1.791	1
B4DR61	Protein transport protein Sec61 subunit alpha isoform 1 OS=Homo sapiens GN=SEC61A1 PE=1 SV=1	11.3502	2	1.044	2
B4DUT8	Calponin OS=Homo sapiens GN=CNN2 PE=1 SV=1	13.2693	3	0.907	3
B5MC82	D-dopachrome decarboxylase OS=Homo sapiens GN=DDT PE=4 SV=2	2.1323	1	0.903	1
B7Z2R2	Cytochrome b-c1 complex subunit 7 OS=Homo sapiens GN=UQCRB PE=1 SV=1	2.344	1	1.22	1
B7Z645	Heterogeneous nuclear ribonucleoprotein Q OS=Homo sapiens GN=SYNCRIP PE=1 SV=1	20.9327	1	0.742	7
B7Z6Z4	Myosin light polypeptide 6 OS=Homo sapiens GN=MYL6 PE=1 SV=1	63.0121	8	1.332	8
B7ZKJ8	ITIH4 protein OS=Homo sapiens GN=ITIH4 PE=1 SV=1	2.28853	1	1.252	1
C9IZQ1	Translocon-associated protein subunit alpha OS=Homo sapiens GN=SSR1 PE=1 SV=1	16.1046	2	1.02	2
C9J2C0	Tubulin alpha chain (Fragment) OS=Homo sapiens GN=TUBA8 PE=1 SV=1	56.7625	1	0.944	9
C9J6P4	Zinc finger CCCH-type antiviral protein 1 OS=Homo sapiens GN=ZC3HAV1 PE=1 SV=1	5.07376	2	1.294	2
C9JCC6	Dr1-associated corepressor OS=Homo sapiens GN=DRAP1 PE=1 SV=1	1.4568	1	1.138	1
C9JEJ2	Choline-phosphate cytidylyltransferase A OS=Homo sapiens GN=PCYT1A PE=1 SV=1	2.26106	1	0.967	1
C9JIF9	Acylamino-acid-releasing enzyme OS=Homo sapiens GN=APEH PE=1 SV=1	2.44382	1	0.983	1
C9JME2	FERM, RhoGEF and pleckstrin domain-containing protein 1 OS=Homo sapiens GN=FARP1 PE=1 SV=2	4.57437	2	1.231	2
D2CFI5	CRX like homeobox 2 OS=Homo sapiens GN=TPRX1 PE=2 SV=1	1.18389	1		1
D3DQV9	Eukaryotic translation initiation factor 4 gamma 2 (Fragment) OS=Homo sapiens GN=EIF4G2 PE=1 SV=1	11.6648	3	1.056	3
D6R956	Ubiquitin carboxyl-terminal hydrolase OS=Homo sapiens GN=UCHL1 PE=1 SV=1	7.52935	3	1.334	3
D6RBW1	Eukaryotic translation initiation factor 4E OS=Homo sapiens GN=EIF4E PE=1 SV=1	1.168	1	0.899	1
D6RER5	Septin-11 OS=Homo sapiens GN=SEPT11 PE=1 SV=1	11.1551	3	0.98	4
D6REX3	Protein transport protein Sec31A OS=Homo sapiens GN=SEC31A PE=1 SV=1	32.3318	9	0.948	9
D6RFN0	COP9 signalosome complex subunit 4 OS=Homo sapiens GN=COPS4 PE=1 SV=1	2.79561	1	0.968	1
D6W5Y5	Cold inducible RNA binding protein, isoform CRA_c OS=Homo sapiens GN=CIRBP PE=1 SV=1	4.00091	1	1.122	1
E5RJD8	Tubulin-specific chaperone A OS=Homo sapiens GN=TBCA PE=1 SV=1	14.6515	4	0.898	4
E5RK69	Annexin OS=Homo sapiens GN=ANXA6 PE=1 SV=1	78.6051	1	1.269	20
E7EMB3	Calmodulin OS=Homo sapiens GN=CALM2 PE=1 SV=1	21.6738	7	1.071	7
E7EN65	Elastin OS=Homo sapiens GN=ELN PE=1 SV=1	3.86452	2	1.211	2
E7EPK1	Septin-7 OS=Homo sapiens GN=SEPT7 PE=1 SV=2	41.1093	7	1.092	9
E7EPT4	NADH dehydrogenase [ubiquinone] flavoprotein 2, mitochondrial OS=Homo sapiens GN=NDUFV2 PE=1 SV=1	4.573	1	1.013	1
E7EQR4	Ezrin OS=Homo sapiens GN=EZR PE=1 SV=3	59.9447	11	0.74	16
E7EQR8	Protein YIPF3 OS=Homo sapiens GN=YIPF3 PE=1 SV=1	2.38711	1	1.115	1
E7ESC6	Exportin-7 OS=Homo sapiens GN=XPO7 PE=1 SV=1	2.55083	1	1.116	1
E7ESZ7	NADH dehydrogenase [ubiquinone] 1 alpha subcomplex subunit 10, mitochondrial OS=Homo sapiens GN=NDUFA10 PE=1 SV=1	7.76422	1	0.904	1
E7ETU9	Procollagen-lysine,2-oxoglutarate 5-dioxygenase 2 OS=Homo sapiens GN=PLOD2 PE=1 SV=1	16.6761	1	0.9	5
E7EUC7	UTP--glucose-1-phosphate uridylyltransferase OS=Homo sapiens GN=UGP2 PE=1 SV=1	20.8341	6	0.914	6
E7EVA0	Microtubule-associated protein OS=Homo sapiens GN=MAP4 PE=1 SV=1	44.579	13	1.069	13
E7EW20	Unconventional myosin-VI OS=Homo sapiens GN=MYO6 PE=1 SV=2	8.34544	1	1.083	1
E7EX17	Eukaryotic translation initiation factor 4B OS=Homo sapiens GN=EIF4B PE=1 SV=1	1.2217	1	0.951	1
E7EX29	14-3-3 protein zeta/delta (Fragment) OS=Homo sapiens GN=YWHAZ PE=1 SV=1	41.7788	2	0.918	7
E7EX88	Aggrecan core protein OS=Homo sapiens GN=ACAN PE=1 SV=2	1.61601	1	3.302	1
E9PB61	THO complex subunit 4 OS=Homo sapiens GN=ALYREF PE=1 SV=1	2.28727	1	0.787	1
E9PCR7	2-oxoglutarate dehydrogenase, mitochondrial OS=Homo sapiens GN=OGDH PE=1 SV=1	12.6643	3	1.41	3
E9PF82	Calcium/calmodulin-dependent protein kinase type II subunit delta OS=Homo sapiens GN=CAMK2D PE=1 SV=1	15.4334	3	0.8	3
E9PFW3	AP-2 complex subunit mu OS=Homo sapiens GN=AP2M1 PE=1 SV=1	7.94371	2	1.002	2
E9PGA6	Protein C1QTNF3-AMACR OS=Homo sapiens GN=C1QTNF3-AMACR PE=4 SV=1	3.32957	1	1.275	1
E9PGC8	Microtubule-associated protein 1A OS=Homo sapiens GN=MAP1A PE=1 SV=1	24.1418	5	1.086	6
E9PGZ1	Caldesmon OS=Homo sapiens GN=CALD1 PE=1 SV=1	131.215	24	1.532	24
E9PI68	Signal peptidase complex subunit 2 OS=Homo sapiens GN=SPCS2 PE=1 SV=1	8.54231	2	1.117	2
E9PIE3	Protein kinase C delta-binding protein OS=Homo sapiens GN=PRKCDBP PE=1 SV=1	12.5343	4	1.209	4
E9PK25	Cofilin-1 OS=Homo sapiens GN=CFL1 PE=1 SV=1	39.6949	4	0.867	8
E9PL57	Protein NEDD8-MDP1 (Fragment) OS=Homo sapiens GN=NEDD8-MDP1 PE=4 SV=1	2.7469	1	0.905	1
E9PNQ8	Thy-1 membrane glycoprotein (Fragment) OS=Homo sapiens GN=THY1 PE=1 SV=1	28.8726	3	0.549	3
E9PQY2	Prefoldin subunit 4 OS=Homo sapiens GN=PFDN4 PE=1 SV=1	10.1433	1	0.854	1
E9PR17	CD59 glycoprotein OS=Homo sapiens GN=CD59 PE=1 SV=1	3.64189	1	1.24	1
E9PR30	40S ribosomal protein S30 OS=Homo sapiens GN=FAU PE=1 SV=1	4.90014	1	0.738	1
E9PR47	Mth938 domain-containing protein OS=Homo sapiens GN=AAMDC PE=1 SV=1	3.43533	1		1
E9PRY8	Elongation factor 1-delta OS=Homo sapiens GN=EEF1D PE=1 SV=1	22.43	6	0.997	6
F5GWT8	Serpin B11 OS=Homo sapiens GN=SERPINB11 PE=3 SV=2	1.18409	1	1.466	1
F5GYJ8	Ubiquitin thioesterase OTUB1 OS=Homo sapiens GN=OTUB1 PE=1 SV=1	16.4214	4	0.966	4
F5GYQ1	V-type proton ATPase subunit d 1 OS=Homo sapiens GN=ATP6V0D1 PE=1 SV=1	1.36978	1	1.162	1
F5H2F4	C-1-tetrahydrofolate synthase, cytoplasmic OS=Homo sapiens GN=MTHFD1 PE=1 SV=1	33.2404	6	0.915	6
F6S8M0	N-acetylglucosamine-6-sulfatase OS=Homo sapiens GN=GNS PE=1 SV=1	9.3008	3	1.136	3
F6TLX2	Glyoxalase domain-containing protein 4 OS=Homo sapiens GN=GLOD4 PE=1 SV=1	3.83387	1	0.973	1
F6WQW2	Ran-specific GTPase-activating protein OS=Homo sapiens GN=RANBP1 PE=1 SV=1	4.48838	1	0.784	1
F6XZQ7	Glutathione S-transferase OS=Homo sapiens GN=GSTM2 PE=1 SV=1	2.48999	1	0.86	1
F8VQD4	Overexpressed in colon carcinoma 1 protein (Fragment) OS=Homo sapiens GN=C12orf75 PE=1 SV=2	1.86582	1	1.12	1
F8VVA7	Coatomer subunit zeta-1 OS=Homo sapiens GN=COPZ1 PE=1 SV=1	7.59059	1	1.008	1
F8VW96	Cysteine and glycine-rich protein 2 OS=Homo sapiens GN=CSRP2 PE=1 SV=1	1.37335	1	1.18	1
F8VXU5	Vacuolar protein sorting-associated protein 29 OS=Homo sapiens GN=VPS29 PE=1 SV=1	6.39012	2	0.887	2
F8W031	Uncharacterized protein (Fragment) OS=Homo sapiens PE=1 SV=1	1.22856	1	0.992	1
F8W6G1	Nuclear receptor-binding protein OS=Homo sapiens GN=NRBP1 PE=1 SV=1	1.86265	1	0.879	1
F8W727	60S ribosomal protein L32 OS=Homo sapiens GN=RPL32 PE=1 SV=1	2.70328	2	0.681	2
F8W914	Reticulon OS=Homo sapiens GN=RTN4 PE=1 SV=1	38.2028	6	1.246	6
F8WCF6	Actin-related protein 2/3 complex subunit 4 OS=Homo sapiens GN=ARPC4-TTLL3 PE=3 SV=1	18.9901	5	1.025	5
F8WF69	Clathrin light chain A OS=Homo sapiens GN=CLTA PE=1 SV=1	8.15422	3	1.009	3
G3V0E4	Mitochondrial-processing peptidase subunit beta OS=Homo sapiens GN=PMPCB PE=1 SV=1	2.70487	1	1.086	1
G3V180	Dipeptidyl peptidase 3 OS=Homo sapiens GN=DPP3 PE=1 SV=1	11.018	2	1.185	2
G3V1L9	Tight junction protein 1 (Zona occludens 1), isoform CRA_a OS=Homo sapiens GN=TJP1 PE=1 SV=1	6.34223	2	1.615	2
G3V2S9	SRA stem-loop-interacting RNA-binding protein, mitochondrial OS=Homo sapiens GN=SLIRP PE=1 SV=1	4.60085	1	0.98	1
G3V325	Protein ATP5J2-PTCD1 OS=Homo sapiens GN=ATP5J2-PTCD1 PE=4 SV=1	7.64426	1	1.192	1
G3V4P8	Glia maturation factor beta (Fragment) OS=Homo sapiens GN=GMFB PE=1 SV=1	6.63833	2	0.958	2
G3V5Z7	Proteasome subunit alpha type OS=Homo sapiens GN=PSMA6 PE=1 SV=1	23.2356	4	0.965	4
G3XAI2	Laminin subunit beta-1 OS=Homo sapiens GN=LAMB1 PE=1 SV=1	2.1156	1	1.195	1
G5E9Q6	Profilin OS=Homo sapiens GN=PFN2 PE=1 SV=1	11.5179	3	0.76	3
G5EA09	Syndecan binding protein (Syntenin), isoform CRA_a OS=Homo sapiens GN=SDCBP PE=1 SV=1	1.36603	1	1.345	1
G8JLB6	Heterogeneous nuclear ribonucleoprotein H OS=Homo sapiens GN=HNRNPH1 PE=1 SV=1	31.6794	1	0.974	5
H0Y368	Dolichol-phosphate mannosyltransferase subunit 1 (Fragment) OS=Homo sapiens GN=DPM1 PE=1 SV=1	1.24238	1	1.106	1
H0Y6T8	Ras-related protein Rab-18 (Fragment) OS=Homo sapiens GN=RAB18 PE=1 SV=1	1.16794	1	1.069	1
H0Y8C6	Importin-5 (Fragment) OS=Homo sapiens GN=IPO5 PE=1 SV=1	27.2718	7	1.181	7
H0Y8X4	2'-deoxynucleoside 5'-phosphate N-hydrolase 1 (Fragment) OS=Homo sapiens GN=DNPH1 PE=1 SV=1	1.19716	1	0.746	1
H0Y9Y3	Synaptopodin-2 (Fragment) OS=Homo sapiens GN=SYNPO2 PE=1 SV=1	14.0109	3	1.963	3
H0YHG0	Uncharacterized protein (Fragment) OS=Homo sapiens PE=1 SV=1	4.44672	1	1.022	1
H0YKD8	60S ribosomal protein L28 OS=Homo sapiens GN=RPL28 PE=1 SV=1	9.82147	5	0.86	5
H0YMV8	40S ribosomal protein S27 OS=Homo sapiens GN=RPS27L PE=1 SV=1	2.39848	1	0.991	1
H0YNC7	Tropomyosin alpha-1 chain (Fragment) OS=Homo sapiens GN=TPM1 PE=1 SV=1	53.409	1	1.68	10
H3BLT7	Tubulin monoglycylase TTLL3 (Fragment) OS=Homo sapiens GN=TTLL3 PE=4 SV=1	1.2141	1	0.988	1
H3BLZ8	Probable ATP-dependent RNA helicase DDX17 OS=Homo sapiens GN=DDX17 PE=1 SV=1	9.44991	1	0.93	3
H3BN98	Uncharacterized protein (Fragment) OS=Homo sapiens PE=4 SV=2	14.0913	1	0.865	5
H3BNX8	Cytochrome c oxidase subunit 5A, mitochondrial OS=Homo sapiens GN=COX5A PE=1 SV=1	7.41137	2	1.049	2
H3BQJ5	Nucleolar protein 3 (Fragment) OS=Homo sapiens GN=NOL3 PE=1 SV=2	4.49908	1	1.27	1
H3BQK9	Microtubule-actin cross-linking factor 1, isoforms 1/2/3/5 OS=Homo sapiens GN=MACF1 PE=1 SV=1	6.57557	2	1.003	3
H3BR70	Pyruvate kinase OS=Homo sapiens GN=PKM PE=1 SV=1	120.794	2	1.104	16
H3BS72	Very-long-chain (3R)-3-hydroxyacyl-CoA dehydratase OS=Homo sapiens GN=HACD3 PE=1 SV=1	5.90032	1	1.058	1
H3BVE0	Uncharacterized protein (Fragment) OS=Homo sapiens PE=4 SV=1	5.67965	1	0.842	1
H7BXI1	Extended synaptotagmin-2 (Fragment) OS=Homo sapiens GN=ESYT2 PE=1 SV=1	15.1583	3	1.115	3
H7BY58	Protein-L-isoaspartate O-methyltransferase OS=Homo sapiens GN=PCMT1 PE=1 SV=1	7.08269	2	0.939	2
H7BYY1	Tropomyosin 1 (Alpha), isoform CRA_m OS=Homo sapiens GN=TPM1 PE=1 SV=1	55.3022	3	1.102	11
H7BZJ3	Protein disulfide-isomerase A3 (Fragment) OS=Homo sapiens GN=PDIA3 PE=1 SV=1	26.6643	1	0.865	4
H7C0C1	Uncharacterized protein (Fragment) OS=Homo sapiens PE=4 SV=2	12.742	2	1.09	2
H7C1E4	AP-1 complex subunit sigma-1A (Fragment) OS=Homo sapiens GN=AP1S1 PE=1 SV=1	2.2035	1	0.902	1
H7C2I1	Protein arginine N-methyltransferase 1 OS=Homo sapiens GN=PRMT1 PE=1 SV=1	4.85418	1	1.048	1
H7C2N1	Prothymosin alpha (Fragment) OS=Homo sapiens GN=PTMA PE=1 SV=1	7.48339	2	1.146	2
H7C5G6	Uncharacterized protein KIAA2012 OS=Homo sapiens GN=KIAA2012 PE=4 SV=8	1.17803	1	1.311	1
I1E4Y6	PERQ amino acid-rich with GYF domain-containing protein 2 OS=Homo sapiens GN=GIGYF2 PE=1 SV=1	5.32938	1	1.037	1
I3L0A0	HCG2044781 OS=Homo sapiens GN=TMEM189-UBE2V1 PE=4 SV=1	3.91022	1	0.89	1
I3L504	Eukaryotic translation initiation factor 5A-1 OS=Homo sapiens GN=EIF5A PE=1 SV=1	30.6424	5	0.842	5
J3KN16	Proteasome-associated protein ECM29 homolog OS=Homo sapiens GN=KIAA0368 PE=1 SV=1	12.0346	3	1.1	3
J3KN36	Nodal modulator 3 OS=Homo sapiens GN=NOMO3 PE=1 SV=1	21.0494	5	1.072	5
J3KN66	Torsin-1A-interacting protein 1 OS=Homo sapiens GN=TOR1AIP1 PE=1 SV=1	5.73775	2	1.243	2
J3KNF8	Cytochrome b5 type B OS=Homo sapiens GN=CYB5B PE=1 SV=1	2.9987	1	1.068	1
J3KNQ4	Alpha-parvin OS=Homo sapiens GN=PARVA PE=1 SV=1	3.55783	1	1.37	1
J3KPF3	4F2 cell-surface antigen heavy chain OS=Homo sapiens GN=SLC3A2 PE=1 SV=1	14.0107	2	0.869	2
J3KPS3	Fructose-bisphosphate aldolase OS=Homo sapiens GN=ALDOA PE=1 SV=1	86.2354	13	1.153	13
J3KQ32	Obg-like ATPase 1 OS=Homo sapiens GN=OLA1 PE=1 SV=1	12.1278	3	1.035	3
J3KQ69	DNA replication licensing factor MCM3 OS=Homo sapiens GN=MCM3 PE=1 SV=2	3.24741	1	1.032	1
J3KQE5	GTP-binding nuclear protein Ran (Fragment) OS=Homo sapiens GN=RAN PE=1 SV=1	34.4874	8	1.021	8
J3KTA4	Probable ATP-dependent RNA helicase DDX5 OS=Homo sapiens GN=DDX5 PE=1 SV=1	16.3925	3	1.05	5
J3KTL2	Serine/arginine-rich-splicing factor 1 OS=Homo sapiens GN=SRSF1 PE=1 SV=1	4.24626	1	0.944	1
J3QQ67	60S ribosomal protein L18 (Fragment) OS=Homo sapiens GN=RPL18 PE=1 SV=1	15.6803	4	0.738	4
J3QQX2	Rho GDP-dissociation inhibitor 1 OS=Homo sapiens GN=ARHGDIA PE=1 SV=1	14.6826	3	0.851	3
J3QRS3	Myosin regulatory light chain 12A OS=Homo sapiens GN=MYL12A PE=1 SV=1	43.883	3	1.454	8
J9JIC5	Protein Njmu-R1 OS=Homo sapiens GN=C17orf75 PE=1 SV=1	1.90553	1	0.957	1
K7ELC2	40S ribosomal protein S15 OS=Homo sapiens GN=RPS15 PE=1 SV=1	3.87615	1	1.43	1
K7ELG9	Protein LSM12 homolog OS=Homo sapiens GN=LSM12 PE=1 SV=1	1.7716	1	1.106	1
K7ELL7	Glucosidase 2 subunit beta OS=Homo sapiens GN=PRKCSH PE=1 SV=1	25.165	6	0.944	6
K7ELP0	Tropomyosin alpha-4 chain (Fragment) OS=Homo sapiens GN=TPM4 PE=1 SV=1	11.413	1	3.578	3
K7ENT6	Tropomyosin alpha-4 chain (Fragment) OS=Homo sapiens GN=TPM4 PE=1 SV=1	86.8998	2	4.072	13
K7ER00	Phenylalanine--tRNA ligase alpha subunit OS=Homo sapiens GN=FARSA PE=1 SV=1	12.4491	2	1.179	2
K7ERQ8	Uncharacterized protein (Fragment) OS=Homo sapiens PE=4 SV=1	17.7886	1	1.2	4
L7N2F9	Uncharacterized protein (Fragment) OS=Homo sapiens PE=4 SV=1	5.43063	1	1.111	1
M0QXB4	Coatomer protein complex, subunit epsilon, isoform CRA_g OS=Homo sapiens GN=COPE PE=1 SV=1	11.5372	2	1.039	2
M0QXB5	Persulfide dioxygenase ETHE1, mitochondrial OS=Homo sapiens GN=ETHE1 PE=1 SV=1	5.00687	1	1.084	1
M0QYN0	Myeloid-derived growth factor OS=Homo sapiens GN=MYDGF PE=1 SV=1	1.92482	1	0.925	1
M0QYS1	60S ribosomal protein L13a (Fragment) OS=Homo sapiens GN=RPL13A PE=1 SV=2	10.0961	4	0.836	4
M0QYZ2	AP-2 complex subunit sigma OS=Homo sapiens GN=AP2S1 PE=1 SV=1	2.61382	1	1.103	1
M0R0P8	Unconventional myosin-IXb OS=Homo sapiens GN=MYO9B PE=1 SV=1	4.05124	1	1.164	1
M0R1T5	Charged multivesicular body protein 2a (Fragment) OS=Homo sapiens GN=CHMP2A PE=1 SV=1	1.36041	1	0.841	1
M0R2C6	Uncharacterized protein (Fragment) OS=Homo sapiens PE=4 SV=1	2.61489	1	1.164	1
O00151	PDZ and LIM domain protein 1 OS=Homo sapiens GN=PDLIM1 PE=1 SV=4	13.6334	3	1.023	3
O00159	Unconventional myosin-Ic OS=Homo sapiens GN=MYO1C PE=1 SV=4	105.346	21	1.23	21
O00186	Syntaxin-binding protein 3 OS=Homo sapiens GN=STXBP3 PE=1 SV=2	3.82845	2	1.005	2
O00203	AP-3 complex subunit beta-1 OS=Homo sapiens GN=AP3B1 PE=1 SV=3	9.94158	2	0.96	2
O00231	26S proteasome non-ATPase regulatory subunit 11 OS=Homo sapiens GN=PSMD11 PE=1 SV=3	19.1362	5	1.003	5
O00232	26S proteasome non-ATPase regulatory subunit 12 OS=Homo sapiens GN=PSMD12 PE=1 SV=3	33.3803	5	0.961	5
O00264	Membrane-associated progesterone receptor component 1 OS=Homo sapiens GN=PGRMC1 PE=1 SV=3	17.841	3	0.797	3
O00273	DNA fragmentation factor subunit alpha OS=Homo sapiens GN=DFFA PE=1 SV=1	2.70333	1	1.14	1
O00299	Chloride intracellular channel protein 1 OS=Homo sapiens GN=CLIC1 PE=1 SV=4	22.7646	7	0.883	7
O00303	Eukaryotic translation initiation factor 3 subunit F OS=Homo sapiens GN=EIF3F PE=1 SV=1	23.8198	5	1.075	5
O00391	Sulfhydryl oxidase 1 OS=Homo sapiens GN=QSOX1 PE=1 SV=3	3.71512	1	1.837	1
O00429	Dynamin-1-like protein OS=Homo sapiens GN=DNM1L PE=1 SV=2	16.9263	4	1.119	4
O00442	RNA 3'-terminal phosphate cyclase OS=Homo sapiens GN=RTCA PE=1 SV=1	4.48598	1	0.89	1
O00461	Golgi integral membrane protein 4 OS=Homo sapiens GN=GOLIM4 PE=1 SV=1	1.85605	1	1.284	1
O00469	Procollagen-lysine,2-oxoglutarate 5-dioxygenase 2 OS=Homo sapiens GN=PLOD2 PE=1 SV=2	17.4932	1	0.824	5
O00487	26S proteasome non-ATPase regulatory subunit 14 OS=Homo sapiens GN=PSMD14 PE=1 SV=1	1.1485	1	1.018	1
O00505	Importin subunit alpha-4 OS=Homo sapiens GN=KPNA3 PE=1 SV=2	10.5336	1	0.867	2
O00567	Nucleolar protein 56 OS=Homo sapiens GN=NOP56 PE=1 SV=4	7.27415	2	1.256	2
O00622	Protein CYR61 OS=Homo sapiens GN=CYR61 PE=1 SV=1	23.4326	4	1.272	4
O00629	Importin subunit alpha-3 OS=Homo sapiens GN=KPNA4 PE=1 SV=1	12.2479	1	0.937	2
O00754	Lysosomal alpha-mannosidase OS=Homo sapiens GN=MAN2B1 PE=1 SV=3	3.69962	1	1.056	1
O00764	Pyridoxal kinase OS=Homo sapiens GN=PDXK PE=1 SV=1	14.1817	3	0.933	3
O14495	Phospholipid phosphatase 3 OS=Homo sapiens GN=PLPP3 PE=1 SV=1	4.31078	1	0.724	1
O14558	Heat shock protein beta-6 OS=Homo sapiens GN=HSPB6 PE=1 SV=2	7.85713	2	0.815	2
O14602	Eukaryotic translation initiation factor 1A, Y-chromosomal OS=Homo sapiens GN=EIF1AY PE=1 SV=4	1.36502	1	1.031	1
O14617	AP-3 complex subunit delta-1 OS=Homo sapiens GN=AP3D1 PE=1 SV=1	4.84134	1	0.835	1
O14773	Tripeptidyl-peptidase 1 OS=Homo sapiens GN=TPP1 PE=1 SV=2	5.19159	1	1.344	1
O14786	Neuropilin-1 OS=Homo sapiens GN=NRP1 PE=1 SV=3	1.8768	1	0.745	1
O14818	Proteasome subunit alpha type-7 OS=Homo sapiens GN=PSMA7 PE=1 SV=1	15.5256	5	0.949	5
O14907	Tax1-binding protein 3 OS=Homo sapiens GN=TAX1BP3 PE=1 SV=2	5.70908	1	0.93	1
O14908	PDZ domain-containing protein GIPC1 OS=Homo sapiens GN=GIPC1 PE=1 SV=2	14.5134	2	0.805	2
O14974	Protein phosphatase 1 regulatory subunit 12A OS=Homo sapiens GN=PPP1R12A PE=1 SV=1	17.5783	7	0.971	7
O14979	Heterogeneous nuclear ribonucleoprotein D-like OS=Homo sapiens GN=HNRNPDL PE=1 SV=3	4.27491	2	0.982	2
O14980	Exportin-1 OS=Homo sapiens GN=XPO1 PE=1 SV=1	10.4755	3	0.954	3
O15127	Secretory carrier-associated membrane protein 2 OS=Homo sapiens GN=SCAMP2 PE=1 SV=2	4.13745	1	1.124	1
O15143	Actin-related protein 2/3 complex subunit 1B OS=Homo sapiens GN=ARPC1B PE=1 SV=3	14.7782	4	1.037	4
O15144	Actin-related protein 2/3 complex subunit 2 OS=Homo sapiens GN=ARPC2 PE=1 SV=1	38.1746	9	1.013	9
O15145	Actin-related protein 2/3 complex subunit 3 OS=Homo sapiens GN=ARPC3 PE=1 SV=3	7.54184	3	0.908	3
O15173	Membrane-associated progesterone receptor component 2 OS=Homo sapiens GN=PGRMC2 PE=1 SV=1	10.5305	2	0.986	2
O15212	Prefoldin subunit 6 OS=Homo sapiens GN=PFDN6 PE=1 SV=1	1.4011	1		1
O15258	Protein RER1 OS=Homo sapiens GN=RER1 PE=1 SV=1	1.40682	1	0.785	1
O15260	Surfeit locus protein 4 OS=Homo sapiens GN=SURF4 PE=1 SV=3	15.4963	3	1.399	3
O15269	Serine palmitoyltransferase 1 OS=Homo sapiens GN=SPTLC1 PE=1 SV=1	6.29389	1	0.909	1
O15371	Eukaryotic translation initiation factor 3 subunit D OS=Homo sapiens GN=EIF3D PE=1 SV=1	4.35754	1	0.975	1
O15460	Prolyl 4-hydroxylase subunit alpha-2 OS=Homo sapiens GN=P4HA2 PE=1 SV=1	43.3202	8	0.809	8
O15498	Synaptobrevin homolog YKT6 OS=Homo sapiens GN=YKT6 PE=1 SV=1	8.12015	4	0.947	4
O15511	Actin-related protein 2/3 complex subunit 5 OS=Homo sapiens GN=ARPC5 PE=1 SV=3	14.4973	2	0.989	2
O43143	Pre-mRNA-splicing factor ATP-dependent RNA helicase DHX15 OS=Homo sapiens GN=DHX15 PE=1 SV=2	8.05896	3	1.197	3
O43150	Arf-GAP with SH3 domain, ANK repeat and PH domain-containing protein 2 OS=Homo sapiens GN=ASAP2 PE=1 SV=3	7.41641	2	1.13	2
O43175	D-3-phosphoglycerate dehydrogenase OS=Homo sapiens GN=PHGDH PE=1 SV=4	5.37743	2	0.771	2
O43237	Cytoplasmic dynein 1 light intermediate chain 2 OS=Homo sapiens GN=DYNC1LI2 PE=1 SV=1	3.46636	1	0.881	1
O43242	26S proteasome non-ATPase regulatory subunit 3 OS=Homo sapiens GN=PSMD3 PE=1 SV=2	28.965	8	1.05	8
O43294	Transforming growth factor beta-1-induced transcript 1 protein OS=Homo sapiens GN=TGFB1I1 PE=1 SV=2	5.54683	1		1
O43390	Heterogeneous nuclear ribonucleoprotein R OS=Homo sapiens GN=HNRNPR PE=1 SV=1	18.5834	3	1.031	6
O43396	Thioredoxin-like protein 1 OS=Homo sapiens GN=TXNL1 PE=1 SV=3	6.05576	1	0.901	1
O43488	Aflatoxin B1 aldehyde reductase member 2 OS=Homo sapiens GN=AKR7A2 PE=1 SV=3	4.05198	1	0.881	1
O43491	Band 4.1-like protein 2 OS=Homo sapiens GN=EPB41L2 PE=1 SV=1	4.06834	1	0.941	1
O43615	Mitochondrial import inner membrane translocase subunit TIM44 OS=Homo sapiens GN=TIMM44 PE=1 SV=2	5.84802	1	1.083	1
O43681	ATPase ASNA1 OS=Homo sapiens GN=ASNA1 PE=1 SV=2	7.43072	2	0.854	2
O43684	Mitotic checkpoint protein BUB3 OS=Homo sapiens GN=BUB3 PE=1 SV=1	2.12604	1	1.188	1
O43707	Alpha-actinin-4 OS=Homo sapiens GN=ACTN4 PE=1 SV=2	240.537	26	1.304	36
O43731	ER lumen protein-retaining receptor 3 OS=Homo sapiens GN=KDELR3 PE=2 SV=1	9.48162	1	1.169	1
O43739	Cytohesin-3 OS=Homo sapiens GN=CYTH3 PE=1 SV=2	1.19051	1	1.061	1
O43747	AP-1 complex subunit gamma-1 OS=Homo sapiens GN=AP1G1 PE=1 SV=5	5.64658	2	1.133	2
O43776	Asparagine--tRNA ligase, cytoplasmic OS=Homo sapiens GN=NARS PE=1 SV=1	20.548	3	0.908	3
O43795	Unconventional myosin-Ib OS=Homo sapiens GN=MYO1B PE=1 SV=3	49.6375	12	1.42	12
O43852	Calumenin OS=Homo sapiens GN=CALU PE=1 SV=2	65.1656	14	1.032	14
O60220	Mitochondrial import inner membrane translocase subunit Tim8 A OS=Homo sapiens GN=TIMM8A PE=1 SV=1	4.23359	1	1.048	1
O60271	C-Jun-amino-terminal kinase-interacting protein 4 OS=Homo sapiens GN=SPAG9 PE=1 SV=4	5.78172	2	1.127	2
O60493	Sorting nexin-3 OS=Homo sapiens GN=SNX3 PE=1 SV=3	5.39417	1	0.877	2
O60506	Heterogeneous nuclear ribonucleoprotein Q OS=Homo sapiens GN=SYNCRIP PE=1 SV=2	23.5596	1	0.872	7
O60565	Gremlin-1 OS=Homo sapiens GN=GREM1 PE=1 SV=1	30.3321	2	1.204	2
O60568	Procollagen-lysine,2-oxoglutarate 5-dioxygenase 3 OS=Homo sapiens GN=PLOD3 PE=1 SV=1	22.0459	5	1.046	5
O60645	Exocyst complex component 3 OS=Homo sapiens GN=EXOC3 PE=1 SV=2	1.17218	1	1.065	1
O60664	Perilipin-3 OS=Homo sapiens GN=PLIN3 PE=1 SV=3	39.1339	9	0.822	9
O60701	UDP-glucose 6-dehydrogenase OS=Homo sapiens GN=UGDH PE=1 SV=1	47.9017	12	1.219	12
O60716	Catenin delta-1 OS=Homo sapiens GN=CTNND1 PE=1 SV=1	15.6196	4	1.12	4
O60763	General vesicular transport factor p115 OS=Homo sapiens GN=USO1 PE=1 SV=2	21.6545	4	1.019	4
O60888	Protein CutA OS=Homo sapiens GN=CUTA PE=1 SV=2	11.9593	1	0.966	1
O75083	WD repeat-containing protein 1 OS=Homo sapiens GN=WDR1 PE=1 SV=4	35.311	9	1.061	9
O75116	Rho-associated protein kinase 2 OS=Homo sapiens GN=ROCK2 PE=1 SV=4	3.41319	1	1.244	1
O75131	Copine-3 OS=Homo sapiens GN=CPNE3 PE=1 SV=1	7.38033	2	1.039	2
O75165	DnaJ homolog subfamily C member 13 OS=Homo sapiens GN=DNAJC13 PE=1 SV=5	2.17542	1	1.156	1
O75223	Gamma-glutamylcyclotransferase OS=Homo sapiens GN=GGCT PE=1 SV=1	2.66898	1	0.961	1
O75348	V-type proton ATPase subunit G 1 OS=Homo sapiens GN=ATP6V1G1 PE=1 SV=3	7.93655	1	1.214	1
O75352	Mannose-P-dolichol utilization defect 1 protein OS=Homo sapiens GN=MPDU1 PE=1 SV=2	3.50696	1	1.107	1
O75367	Core histone macro-H2A.1 OS=Homo sapiens GN=H2AFY PE=1 SV=4	27.2016	5	0.982	5
O75368	SH3 domain-binding glutamic acid-rich-like protein OS=Homo sapiens GN=SH3BGRL PE=1 SV=1	3.91865	1	0.955	1
O75369	Filamin-B OS=Homo sapiens GN=FLNB PE=1 SV=2	125.722	17	1.02	26
O75390	Citrate synthase, mitochondrial OS=Homo sapiens GN=CS PE=1 SV=2	35.7783	9	1.061	9
O75396	Vesicle-trafficking protein SEC22b OS=Homo sapiens GN=SEC22B PE=1 SV=4	40.6167	6	1.177	6
O75477	Erlin-1 OS=Homo sapiens GN=ERLIN1 PE=1 SV=1	4.73455	2	0.894	2
O75489	NADH dehydrogenase [ubiquinone] iron-sulfur protein 3, mitochondrial OS=Homo sapiens GN=NDUFS3 PE=1 SV=1	3.77366	1	0.87	1
O75531	Barrier-to-autointegration factor OS=Homo sapiens GN=BANF1 PE=1 SV=1	7.87298	2	1.008	2
O75534	Cold shock domain-containing protein E1 OS=Homo sapiens GN=CSDE1 PE=1 SV=2	10.4462	3	1.066	3
O75643	U5 small nuclear ribonucleoprotein 200 kDa helicase OS=Homo sapiens GN=SNRNP200 PE=1 SV=2	5.3416	2	0.763	2
O75695	Protein XRP2 OS=Homo sapiens GN=RP2 PE=1 SV=4	1.44045	1	1.016	1
O75718	Cartilage-associated protein OS=Homo sapiens GN=CRTAP PE=1 SV=1	5.12246	3	1.005	3
O75746	Calcium-binding mitochondrial carrier protein Aralar1 OS=Homo sapiens GN=SLC25A12 PE=1 SV=2	7.51131	1	1.046	1
O75821	Eukaryotic translation initiation factor 3 subunit G OS=Homo sapiens GN=EIF3G PE=1 SV=2	5.6623	2	0.948	2
O75832	26S proteasome non-ATPase regulatory subunit 10 OS=Homo sapiens GN=PSMD10 PE=1 SV=1	1.82536	1	0.844	1
O75844	CAAX prenyl protease 1 homolog OS=Homo sapiens GN=ZMPSTE24 PE=1 SV=2	5.80781	2	0.912	2
O75874	Isocitrate dehydrogenase [NADP] cytoplasmic OS=Homo sapiens GN=IDH1 PE=1 SV=2	15.3717	3	0.697	4
O75915	PRA1 family protein 3 OS=Homo sapiens GN=ARL6IP5 PE=1 SV=1	20.2477	3	1.051	3
O75947	ATP synthase subunit d, mitochondrial OS=Homo sapiens GN=ATP5H PE=1 SV=3	12.8066	4	1.033	4
O75964	ATP synthase subunit g, mitochondrial OS=Homo sapiens GN=ATP5L PE=1 SV=3	1.96297	1	1.12	1
O76003	Glutaredoxin-3 OS=Homo sapiens GN=GLRX3 PE=1 SV=2	4.98967	2	0.928	2
O76021	Ribosomal L1 domain-containing protein 1 OS=Homo sapiens GN=RSL1D1 PE=1 SV=3	7.9132	3	0.971	3
O76094	Signal recognition particle subunit SRP72 OS=Homo sapiens GN=SRP72 PE=1 SV=3	3.63714	1	0.97	1
O94832	Unconventional myosin-Id OS=Homo sapiens GN=MYO1D PE=1 SV=2	5.83581	3	1.157	3
O94855	Protein transport protein Sec24D OS=Homo sapiens GN=SEC24D PE=1 SV=2	6.04701	2	0.999	2
O94874	E3 UFM1-protein ligase 1 OS=Homo sapiens GN=UFL1 PE=1 SV=2	9.41465	3	1.049	3
O94903	Proline synthase co-transcribed bacterial homolog protein OS=Homo sapiens GN=PROSC PE=1 SV=1	3.17224	1		1
O94907	Dickkopf-related protein 1 OS=Homo sapiens GN=DKK1 PE=1 SV=1	5.86598	2	0.987	2
O94919	Endonuclease domain-containing 1 protein OS=Homo sapiens GN=ENDOD1 PE=1 SV=2	8.53086	2	1.296	2
O94925	Glutaminase kidney isoform, mitochondrial OS=Homo sapiens GN=GLS PE=1 SV=1	10.9182	5	0.705	5
O94973	AP-2 complex subunit alpha-2 OS=Homo sapiens GN=AP2A2 PE=1 SV=2	15.8881	1	1.003	4
O95084	Serine protease 23 OS=Homo sapiens GN=PRSS23 PE=1 SV=1	6.99333	2	2.016	2
O95208	Epsin-2 OS=Homo sapiens GN=EPN2 PE=1 SV=3	2.68888	1	0.932	1
O95302	Peptidyl-prolyl cis-trans isomerase FKBP9 OS=Homo sapiens GN=FKBP9 PE=1 SV=2	13.1541	5	0.737	5
O95336	6-phosphogluconolactonase OS=Homo sapiens GN=PGLS PE=1 SV=2	9.4989	2	0.809	2
O95340	Bifunctional 3'-phosphoadenosine 5'-phosphosulfate synthase 2 OS=Homo sapiens GN=PAPSS2 PE=1 SV=2	5.49405	2	1.045	2
O95373	Importin-7 OS=Homo sapiens GN=IPO7 PE=1 SV=1	2.92263	1	0.953	1
O95394	Phosphoacetylglucosamine mutase OS=Homo sapiens GN=PGM3 PE=1 SV=1	2.61827	2	1.009	2
O95433	Activator of 90 kDa heat shock protein ATPase homolog 1 OS=Homo sapiens GN=AHSA1 PE=1 SV=1	8.26769	1	0.968	1
O95573	Long-chain-fatty-acid--CoA ligase 3 OS=Homo sapiens GN=ACSL3 PE=1 SV=3	3.95729	2	0.959	2
O95777	U6 snRNA-associated Sm-like protein LSm8 OS=Homo sapiens GN=LSM8 PE=1 SV=3	6.25798	1	1.048	1
O95782	AP-2 complex subunit alpha-1 OS=Homo sapiens GN=AP2A1 PE=1 SV=3	34.9319	6	1.136	9
O95793	Double-stranded RNA-binding protein Staufen homolog 1 OS=Homo sapiens GN=STAU1 PE=1 SV=2	4.40307	1	1.002	1
O95810	Serum deprivation-response protein OS=Homo sapiens GN=SDPR PE=1 SV=3	3.55331	2	0.796	2
O95816	BAG family molecular chaperone regulator 2 OS=Homo sapiens GN=BAG2 PE=1 SV=1	9.85007	3	0.702	3
O95817	BAG family molecular chaperone regulator 3 OS=Homo sapiens GN=BAG3 PE=1 SV=3	5.71807	2	1.119	2
O95831	Apoptosis-inducing factor 1, mitochondrial OS=Homo sapiens GN=AIFM1 PE=1 SV=1	1.49026	1	1.292	1
O95865	N(G),N(G)-dimethylarginine dimethylaminohydrolase 2 OS=Homo sapiens GN=DDAH2 PE=1 SV=1	3.8671	1	0.987	1
O95881	Thioredoxin domain-containing protein 12 OS=Homo sapiens GN=TXNDC12 PE=1 SV=1	1.94195	1	1.055	1
O96000	NADH dehydrogenase [ubiquinone] 1 beta subcomplex subunit 10 OS=Homo sapiens GN=NDUFB10 PE=1 SV=3	3.78595	1	0.935	1
O96005	Cleft lip and palate transmembrane protein 1 OS=Homo sapiens GN=CLPTM1 PE=1 SV=1	5.62033	1	1.191	1
P00338	L-lactate dehydrogenase A chain OS=Homo sapiens GN=LDHA PE=1 SV=2	97.8747	17	1.184	17
P00367	Glutamate dehydrogenase 1, mitochondrial OS=Homo sapiens GN=GLUD1 PE=1 SV=2	23.7757	5	1.128	5
P00387	NADH-cytochrome b5 reductase 3 OS=Homo sapiens GN=CYB5R3 PE=1 SV=3	31.1717	7	1.194	7
P00390	Glutathione reductase, mitochondrial OS=Homo sapiens GN=GSR PE=1 SV=2	4.08772	1	0.847	1
P00403	Cytochrome c oxidase subunit 2 OS=Homo sapiens GN=MT-CO2 PE=1 SV=1	4.84461	1	0.913	1
P00441	Superoxide dismutase [Cu-Zn] OS=Homo sapiens GN=SOD1 PE=1 SV=2	3.89585	1	0.79	1
P00491	Purine nucleoside phosphorylase OS=Homo sapiens GN=PNP PE=1 SV=2	17.5293	5	1.067	5
P00492	Hypoxanthine-guanine phosphoribosyltransferase OS=Homo sapiens GN=HPRT1 PE=1 SV=2	6.16833	2	0.889	2
P00505	Aspartate aminotransferase, mitochondrial OS=Homo sapiens GN=GOT2 PE=1 SV=3	18.7438	3	1.051	3
P00558	Phosphoglycerate kinase 1 OS=Homo sapiens GN=PGK1 PE=1 SV=3	41.3116	7	0.937	7
P00734	Prothrombin OS=Homo sapiens GN=F2 PE=1 SV=2	4.32039	1	2.619	1
P01008	Antithrombin-III OS=Homo sapiens GN=SERPINC1 PE=1 SV=1	4.7147	3	1.055	3
P01023	Alpha-2-macroglobulin OS=Homo sapiens GN=A2M PE=1 SV=3	13.8341	3	0.853	3
P01111	GTPase NRas OS=Homo sapiens GN=NRAS PE=1 SV=1	5.32929	1	1.039	1
P02042	Hemoglobin subunit delta OS=Homo sapiens GN=HBD PE=1 SV=2	5.54833	2	1.669	2
P02452	Collagen alpha-1(I) chain OS=Homo sapiens GN=COL1A1 PE=1 SV=5	50.2073	13	0.843	13
P02511	Alpha-crystallin B chain OS=Homo sapiens GN=CRYAB PE=1 SV=2	25.1493	8	2.646	8
P02533	Keratin, type I cytoskeletal 14 OS=Homo sapiens GN=KRT14 PE=1 SV=4	14.7457	1	1.021	5
P02538	Keratin, type II cytoskeletal 6A OS=Homo sapiens GN=KRT6A PE=1 SV=3	11.4469	1	1.012	4
P02545	Prelamin-A/C OS=Homo sapiens GN=LMNA PE=1 SV=1	240.965	38	1.21	40
P02647	Apolipoprotein A-I OS=Homo sapiens GN=APOA1 PE=1 SV=1	5.05824	1	1.372	1
P02649	Apolipoprotein E OS=Homo sapiens GN=APOE PE=1 SV=1	7.17885	3	1.467	3
P02751	Fibronectin OS=Homo sapiens GN=FN1 PE=1 SV=4	258.574	51	1.467	51
P02768	Serum albumin OS=Homo sapiens GN=ALB PE=1 SV=2	7.7621	2	2.625	2
P02786	Transferrin receptor protein 1 OS=Homo sapiens GN=TFRC PE=1 SV=2	12.1854	3	0.757	3
P02792	Ferritin light chain OS=Homo sapiens GN=FTL PE=1 SV=2	6.68477	1	0.613	1
P02794	Ferritin heavy chain OS=Homo sapiens GN=FTH1 PE=1 SV=2	6.54113	2	0.829	2
P04004	Vitronectin OS=Homo sapiens GN=VTN PE=1 SV=1	14.2824	1	2.014	1
P04040	Catalase OS=Homo sapiens GN=CAT PE=1 SV=3	3.44394	1	0.818	1
P04080	Cystatin-B OS=Homo sapiens GN=CSTB PE=1 SV=2	9.05768	2	0.889	2
P04083	Annexin A1 OS=Homo sapiens GN=ANXA1 PE=1 SV=2	116.103	16	0.824	16
P04114	Apolipoprotein B-100 OS=Homo sapiens GN=APOB PE=1 SV=2	5.63521	2	1.445	2
P04181	Ornithine aminotransferase, mitochondrial OS=Homo sapiens GN=OAT PE=1 SV=1	13.55	3	1.108	3
P04264	Keratin, type II cytoskeletal 1 OS=Homo sapiens GN=KRT1 PE=1 SV=6	76.7667	15	1.38	17
P04406	Glyceraldehyde-3-phosphate dehydrogenase OS=Homo sapiens GN=GAPDH PE=1 SV=3	232.382	18	1.169	18
P04792	Heat shock protein beta-1 OS=Homo sapiens GN=HSPB1 PE=1 SV=2	61.4433	11	1.148	11
P04843	Dolichyl-diphosphooligosaccharide--protein glycosyltransferase subunit 1 OS=Homo sapiens GN=RPN1 PE=1 SV=1	92.2136	16	0.955	16
P04844	Dolichyl-diphosphooligosaccharide--protein glycosyltransferase subunit 2 OS=Homo sapiens GN=RPN2 PE=1 SV=3	39.5178	8	0.985	8
P04899	Guanine nucleotide-binding protein G(i) subunit alpha-2 OS=Homo sapiens GN=GNAI2 PE=1 SV=3	23.0309	3	0.839	4
P05023	Sodium/potassium-transporting ATPase subunit alpha-1 OS=Homo sapiens GN=ATP1A1 PE=1 SV=1	46.1958	12	1.394	12
P05067	Amyloid beta A4 protein OS=Homo sapiens GN=APP PE=1 SV=3	1.573	1	0.893	1
P05120	Plasminogen activator inhibitor 2 OS=Homo sapiens GN=SERPINB2 PE=1 SV=2	45.8378	11	3.661	11
P05121	Plasminogen activator inhibitor 1 OS=Homo sapiens GN=SERPINE1 PE=1 SV=1	25.5718	7	1.554	7
P05141	ADP/ATP translocase 2 OS=Homo sapiens GN=SLC25A5 PE=1 SV=7	42.4051	1	1.26	9
P05161	Ubiquitin-like protein ISG15 OS=Homo sapiens GN=ISG15 PE=1 SV=5	4.28599	2	1.465	2
P05198	Eukaryotic translation initiation factor 2 subunit 1 OS=Homo sapiens GN=EIF2S1 PE=1 SV=3	17.6983	3	0.86	3
P05204	Non-histone chromosomal protein HMG-17 OS=Homo sapiens GN=HMGN2 PE=1 SV=3	6.88597	2	0.876	2
P05386	60S acidic ribosomal protein P1 OS=Homo sapiens GN=RPLP1 PE=1 SV=1	6.17881	1	0.977	1
P05387	60S acidic ribosomal protein P2 OS=Homo sapiens GN=RPLP2 PE=1 SV=1	50.1924	5	1.005	5
P05388	60S acidic ribosomal protein P0 OS=Homo sapiens GN=RPLP0 PE=1 SV=1	33.9689	7	1.011	7
P05413	Fatty acid-binding protein, heart OS=Homo sapiens GN=FABP3 PE=1 SV=4	5.11657	1	2.425	1
P05452	Tetranectin OS=Homo sapiens GN=CLEC3B PE=1 SV=3	3.89008	1	1.513	1
P05455	Lupus La protein OS=Homo sapiens GN=SSB PE=1 SV=2	12.1697	3	1.404	3
P05556	Integrin beta-1 OS=Homo sapiens GN=ITGB1 PE=1 SV=2	39.9734	10	1.002	10
P06396	Gelsolin OS=Homo sapiens GN=GSN PE=1 SV=1	59.9402	13	1.051	13
P06576	ATP synthase subunit beta, mitochondrial OS=Homo sapiens GN=ATP5B PE=1 SV=3	143.441	17	1.071	17
P06702	Protein S100-A9 OS=Homo sapiens GN=S100A9 PE=1 SV=1	3.37008	1	1.247	1
P06703	Protein S100-A6 OS=Homo sapiens GN=S100A6 PE=1 SV=1	22.4554	6	0.484	6
P06733	Alpha-enolase OS=Homo sapiens GN=ENO1 PE=1 SV=2	118.381	18	0.782	19
P06748	Nucleophosmin OS=Homo sapiens GN=NPM1 PE=1 SV=2	44.7252	10	1.203	10
P06756	Integrin alpha-V OS=Homo sapiens GN=ITGAV PE=1 SV=2	17.6142	7	1.091	7
P06899	Histone H2B type 1-J OS=Homo sapiens GN=HIST1H2BJ PE=1 SV=3	49.286	1	0.789	6
P07093	Glia-derived nexin OS=Homo sapiens GN=SERPINE2 PE=1 SV=1	23.9313	6	0.443	6
P07099	Epoxide hydrolase 1 OS=Homo sapiens GN=EPHX1 PE=1 SV=1	13.9622	3	0.818	3
P07195	L-lactate dehydrogenase B chain OS=Homo sapiens GN=LDHB PE=1 SV=2	33.5032	9	0.989	9
P07197	Neurofilament medium polypeptide OS=Homo sapiens GN=NEFM PE=1 SV=3	10.1431	1	5.524	2
P07237	Protein disulfide-isomerase OS=Homo sapiens GN=P4HB PE=1 SV=3	121.515	28	1.043	28
P07305	Histone H1.0 OS=Homo sapiens GN=H1F0 PE=1 SV=3	3.46852	1	1.128	1
P07339	Cathepsin D OS=Homo sapiens GN=CTSD PE=1 SV=1	49.3988	8	1.645	8
P07355	Annexin A2 OS=Homo sapiens GN=ANXA2 PE=1 SV=2	171.623	25	0.838	25
P07384	Calpain-1 catalytic subunit OS=Homo sapiens GN=CAPN1 PE=1 SV=1	30.0304	8	0.97	8
P07437	Tubulin beta chain OS=Homo sapiens GN=TUBB PE=1 SV=2	164.492	5	1.2	18
P07686	Beta-hexosaminidase subunit beta OS=Homo sapiens GN=HEXB PE=1 SV=3	6.34092	2	1.153	2
P07737	Profilin-1 OS=Homo sapiens GN=PFN1 PE=1 SV=2	56.8718	8	0.94	8
P07741	Adenine phosphoribosyltransferase OS=Homo sapiens GN=APRT PE=1 SV=2	4.88051	2	0.858	2
P07814	Bifunctional glutamate/proline--tRNA ligase OS=Homo sapiens GN=EPRS PE=1 SV=5	52.3427	12	0.904	12
P07858	Cathepsin B OS=Homo sapiens GN=CTSB PE=1 SV=3	22.2496	2	1.022	2
P07900	Heat shock protein HSP 90-alpha OS=Homo sapiens GN=HSP90AA1 PE=1 SV=5	132.545	13	0.926	25
P07910	Heterogeneous nuclear ribonucleoproteins C1/C2 OS=Homo sapiens GN=HNRNPC PE=1 SV=4	31.0256	5	0.993	5
P07951	Tropomyosin beta chain OS=Homo sapiens GN=TPM2 PE=1 SV=1	100.83	1	1.218	13
P07954	Fumarate hydratase, mitochondrial OS=Homo sapiens GN=FH PE=1 SV=3	8.86817	3	1.185	3
P07996	Thrombospondin-1 OS=Homo sapiens GN=THBS1 PE=1 SV=2	59.1716	12	1.223	13
P08123	Collagen alpha-2(I) chain OS=Homo sapiens GN=COL1A2 PE=1 SV=7	36.7334	10	0.823	10
P08133	Annexin A6 OS=Homo sapiens GN=ANXA6 PE=1 SV=3	138.532	14	1.302	33
P08237	ATP-dependent 6-phosphofructokinase, muscle type OS=Homo sapiens GN=PFKM PE=1 SV=2	9.2643	1	1.101	4
P08238	Heat shock protein HSP 90-beta OS=Homo sapiens GN=HSP90AB1 PE=1 SV=4	156.539	13	1.062	27
P08240	Signal recognition particle receptor subunit alpha OS=Homo sapiens GN=SRPRA PE=1 SV=2	4.61736	2	1.059	2
P08243	Asparagine synthetase [glutamine-hydrolyzing] OS=Homo sapiens GN=ASNS PE=1 SV=4	3.68963	2	0.888	2
P08559	Pyruvate dehydrogenase E1 component subunit alpha, somatic form, mitochondrial OS=Homo sapiens GN=PDHA1 PE=1 SV=3	2.22834	1	1.068	1
P08572	Collagen alpha-2(IV) chain OS=Homo sapiens GN=COL4A2 PE=1 SV=4	3.77702	1	1.787	1
P08648	Integrin alpha-5 OS=Homo sapiens GN=ITGA5 PE=1 SV=2	14.7915	6	0.965	6
P08670	Vimentin OS=Homo sapiens GN=VIM PE=1 SV=4	610.734	42	0.818	48
P08708	40S ribosomal protein S17 OS=Homo sapiens GN=RPS17 PE=1 SV=2	16.7571	4	0.994	4
P08727	Keratin, type I cytoskeletal 19 OS=Homo sapiens GN=KRT19 PE=1 SV=4	20.9319	3	1.668	6
P08729	Keratin, type II cytoskeletal 7 OS=Homo sapiens GN=KRT7 PE=1 SV=5	36.7891	4	3.14	8
P08758	Annexin A5 OS=Homo sapiens GN=ANXA5 PE=1 SV=2	155.362	22	0.761	23
P08962	CD63 antigen OS=Homo sapiens GN=CD63 PE=1 SV=2	7.23873	2	0.911	2
P09012	U1 small nuclear ribonucleoprotein A OS=Homo sapiens GN=SNRPA PE=1 SV=3	1.55377	1	0.975	1
P09104	Gamma-enolase OS=Homo sapiens GN=ENO2 PE=1 SV=3	10.8789	2	1.511	3
P09110	3-ketoacyl-CoA thiolase, peroxisomal OS=Homo sapiens GN=ACAA1 PE=1 SV=2	2.69702	1	1.115	1
P09211	Glutathione S-transferase P OS=Homo sapiens GN=GSTP1 PE=1 SV=2	47.7127	6	0.819	6
P09382	Galectin-1 OS=Homo sapiens GN=LGALS1 PE=1 SV=2	51.4703	5	0.877	5
P09429	High mobility group protein B1 OS=Homo sapiens GN=HMGB1 PE=1 SV=3	2.16002	1	0.941	1
P09486	SPARC OS=Homo sapiens GN=SPARC PE=1 SV=1	5.31301	1	0.952	1
P09493	Tropomyosin alpha-1 chain OS=Homo sapiens GN=TPM1 PE=1 SV=2	98.2379	1	0.975	15
P09497	Clathrin light chain B OS=Homo sapiens GN=CLTB PE=1 SV=1	9.60223	5	1.184	5
P09525	Annexin A4 OS=Homo sapiens GN=ANXA4 PE=1 SV=4	44.844	8	0.716	9
P09601	Heme oxygenase 1 OS=Homo sapiens GN=HMOX1 PE=1 SV=1	1.206	1	0.598	1
P09619	Platelet-derived growth factor receptor beta OS=Homo sapiens GN=PDGFRB PE=1 SV=1	11.6872	3	0.816	3
P09622	Dihydrolipoyl dehydrogenase, mitochondrial OS=Homo sapiens GN=DLD PE=1 SV=2	14.472	4	1.166	4
P09651	Heterogeneous nuclear ribonucleoprotein A1 OS=Homo sapiens GN=HNRNPA1 PE=1 SV=5	38.063	5	1.004	7
P09669	Cytochrome c oxidase subunit 6C OS=Homo sapiens GN=COX6C PE=1 SV=2	1.28009	1		1
P09960	Leukotriene A-4 hydrolase OS=Homo sapiens GN=LTA4H PE=1 SV=2	5.7861	2	0.934	2
P0C0S5	Histone H2A.Z OS=Homo sapiens GN=H2AFZ PE=1 SV=2	31.7791	3	0.863	5
P10301	Ras-related protein R-Ras OS=Homo sapiens GN=RRAS PE=1 SV=1	21.2828	4	1.053	4
P10599	Thioredoxin OS=Homo sapiens GN=TXN PE=1 SV=3	15.7874	5	0.805	5
P10644	cAMP-dependent protein kinase type I-alpha regulatory subunit OS=Homo sapiens GN=PRKAR1A PE=1 SV=1	17.194	4	0.972	4
P10768	S-formylglutathione hydrolase OS=Homo sapiens GN=ESD PE=1 SV=2	9.13224	3	0.887	3
P10809	60 kDa heat shock protein, mitochondrial OS=Homo sapiens GN=HSPD1 PE=1 SV=2	72.1677	17	1.046	17
P10915	Hyaluronan and proteoglycan link protein 1 OS=Homo sapiens GN=HAPLN1 PE=2 SV=2	8.32585	2	1.069	2
P11021	78 kDa glucose-regulated protein OS=Homo sapiens GN=HSPA5 PE=1 SV=2	159.679	26	0.991	29
P11047	Laminin subunit gamma-1 OS=Homo sapiens GN=LAMC1 PE=1 SV=3	8.0341	2	1.153	2
P11142	Heat shock cognate 71 kDa protein OS=Homo sapiens GN=HSPA8 PE=1 SV=1	161.324	20	1.198	27
P11177	Pyruvate dehydrogenase E1 component subunit beta, mitochondrial OS=Homo sapiens GN=PDHB PE=1 SV=3	8.50402	2	1.044	2
P11216	Glycogen phosphorylase, brain form OS=Homo sapiens GN=PYGB PE=1 SV=5	35.6074	8	0.965	8
P11233	Ras-related protein Ral-A OS=Homo sapiens GN=RALA PE=1 SV=1	4.77417	1	0.692	1
P11274	Breakpoint cluster region protein OS=Homo sapiens GN=BCR PE=1 SV=2	2.39019	1	1.356	1
P11279	Lysosome-associated membrane glycoprotein 1 OS=Homo sapiens GN=LAMP1 PE=1 SV=3	8.89919	4	1.066	4
P11413	Glucose-6-phosphate 1-dehydrogenase OS=Homo sapiens GN=G6PD PE=1 SV=4	38.7345	8	1.044	8
P11766	Alcohol dehydrogenase class-3 OS=Homo sapiens GN=ADH5 PE=1 SV=4	6.04129	3	0.746	3
P11940	Polyadenylate-binding protein 1 OS=Homo sapiens GN=PABPC1 PE=1 SV=2	42.8295	11	0.997	12
P12081	Histidine--tRNA ligase, cytoplasmic OS=Homo sapiens GN=HARS PE=1 SV=2	10.2102	4	0.9	4
P12109	Collagen alpha-1(VI) chain OS=Homo sapiens GN=COL6A1 PE=1 SV=3	78.5358	12	0.828	12
P12110	Collagen alpha-2(VI) chain OS=Homo sapiens GN=COL6A2 PE=1 SV=4	37.5639	9	0.991	9
P12111	Collagen alpha-3(VI) chain OS=Homo sapiens GN=COL6A3 PE=1 SV=5	231.235	50	0.988	50
P12235	ADP/ATP translocase 1 OS=Homo sapiens GN=SLC25A4 PE=1 SV=4	31.2297	1	1.594	8
P12236	ADP/ATP translocase 3 OS=Homo sapiens GN=SLC25A6 PE=1 SV=4	48.4843	1	1.288	9
P12268	Inosine-5'-monophosphate dehydrogenase 2 OS=Homo sapiens GN=IMPDH2 PE=1 SV=2	15.9993	4	0.844	5
P12277	Creatine kinase B-type OS=Homo sapiens GN=CKB PE=1 SV=1	14.3974	2	0.689	2
P12814	Alpha-actinin-1 OS=Homo sapiens GN=ACTN1 PE=1 SV=2	242.981	18	1.427	32
P12955	Xaa-Pro dipeptidase OS=Homo sapiens GN=PEPD PE=1 SV=3	4.92696	2	0.835	2
P12956	X-ray repair cross-complementing protein 6 OS=Homo sapiens GN=XRCC6 PE=1 SV=2	41.4172	10	1.082	10
P13010	X-ray repair cross-complementing protein 5 OS=Homo sapiens GN=XRCC5 PE=1 SV=3	35.8482	7	0.992	7
P13073	Cytochrome c oxidase subunit 4 isoform 1, mitochondrial OS=Homo sapiens GN=COX4I1 PE=1 SV=1	8.54902	3	0.968	3
P13473	Lysosome-associated membrane glycoprotein 2 OS=Homo sapiens GN=LAMP2 PE=1 SV=2	17.5419	4	1.15	4
P13489	Ribonuclease inhibitor OS=Homo sapiens GN=RNH1 PE=1 SV=2	55.6075	6	0.557	6
P13639	Elongation factor 2 OS=Homo sapiens GN=EEF2 PE=1 SV=4	96.5224	18	0.908	19
P13645	Keratin, type I cytoskeletal 10 OS=Homo sapiens GN=KRT10 PE=1 SV=6	76.2213	15	1.41	18
P13667	Protein disulfide-isomerase A4 OS=Homo sapiens GN=PDIA4 PE=1 SV=2	40.3171	10	0.858	10
P13674	Prolyl 4-hydroxylase subunit alpha-1 OS=Homo sapiens GN=P4HA1 PE=1 SV=2	46.9849	9	1.191	9
P13797	Plastin-3 OS=Homo sapiens GN=PLS3 PE=1 SV=4	38.7769	11	1.433	11
P13804	Electron transfer flavoprotein subunit alpha, mitochondrial OS=Homo sapiens GN=ETFA PE=1 SV=1	15.6702	3	0.968	3
P13861	cAMP-dependent protein kinase type II-alpha regulatory subunit OS=Homo sapiens GN=PRKAR2A PE=1 SV=2	13.8595	3	1.21	3
P14209	CD99 antigen OS=Homo sapiens GN=CD99 PE=1 SV=1	8.13497	1	0.939	1
P14324	Farnesyl pyrophosphate synthase OS=Homo sapiens GN=FDPS PE=1 SV=4	4.2905	2	0.946	2
P14550	Alcohol dehydrogenase [NADP(+)] OS=Homo sapiens GN=AKR1A1 PE=1 SV=3	11.0272	3	1.033	3
P14618	Pyruvate kinase PKM OS=Homo sapiens GN=PKM PE=1 SV=4	180.771	10	0.913	24
P14625	Endoplasmin OS=Homo sapiens GN=HSP90B1 PE=1 SV=1	130.901	24	1.012	26
P14678	Small nuclear ribonucleoprotein-associated proteins B and B' OS=Homo sapiens GN=SNRPB PE=1 SV=2	1.32267	1	0.988	1
P14735	Insulin-degrading enzyme OS=Homo sapiens GN=IDE PE=1 SV=4	3.24171	2	1.007	2
P14854	Cytochrome c oxidase subunit 6B1 OS=Homo sapiens GN=COX6B1 PE=1 SV=2	1.37779	1	0.929	1
P14866	Heterogeneous nuclear ribonucleoprotein L OS=Homo sapiens GN=HNRNPL PE=1 SV=2	10.7873	3	1.153	3
P14868	Aspartate--tRNA ligase, cytoplasmic OS=Homo sapiens GN=DARS PE=1 SV=2	26.7172	7	0.93	7
P15121	Aldose reductase OS=Homo sapiens GN=AKR1B1 PE=1 SV=3	15.5746	5	0.831	5
P15144	Aminopeptidase N OS=Homo sapiens GN=ANPEP PE=1 SV=4	58.3984	17	0.479	17
P15559	NAD(P)H dehydrogenase [quinone] 1 OS=Homo sapiens GN=NQO1 PE=1 SV=1	24.7777	6	0.798	6
P15848	Arylsulfatase B OS=Homo sapiens GN=ARSB PE=1 SV=1	4.32753	1	1.42	1
P15880	40S ribosomal protein S2 OS=Homo sapiens GN=RPS2 PE=1 SV=2	27.2115	9	0.831	9
P15924	Desmoplakin OS=Homo sapiens GN=DSP PE=1 SV=3	11.3415	4	0.832	4
P16070	CD44 antigen OS=Homo sapiens GN=CD44 PE=1 SV=3	35.5387	6	0.864	6
P16083	Ribosyldihydronicotinamide dehydrogenase [quinone] OS=Homo sapiens GN=NQO2 PE=1 SV=5	1.80939	1	0.924	1
P16152	Carbonyl reductase [NADPH] 1 OS=Homo sapiens GN=CBR1 PE=1 SV=3	19.7049	7	0.867	7
P16278	Beta-galactosidase OS=Homo sapiens GN=GLB1 PE=1 SV=2	10.1247	2	1.21	2
P16298	Serine/threonine-protein phosphatase 2B catalytic subunit beta isoform OS=Homo sapiens GN=PPP3CB PE=1 SV=2	5.23923	2	0.952	2
P16401	Histone H1.5 OS=Homo sapiens GN=HIST1H1B PE=1 SV=3	15.2511	4	0.811	6
P16402	Histone H1.3 OS=Homo sapiens GN=HIST1H1D PE=1 SV=2	7.98691	2	0.961	4
P16615	Sarcoplasmic/endoplasmic reticulum calcium ATPase 2 OS=Homo sapiens GN=ATP2A2 PE=1 SV=1	22.498	5	1.08	5
P16930	Fumarylacetoacetase OS=Homo sapiens GN=FAH PE=1 SV=2	4.37924	1	0.795	1
P16949	Stathmin OS=Homo sapiens GN=STMN1 PE=1 SV=3	15.5499	3	0.943	3
P17096	High mobility group protein HMG-I/HMG-Y OS=Homo sapiens GN=HMGA1 PE=1 SV=3	5.2197	3	0.888	3
P17174	Aspartate aminotransferase, cytoplasmic OS=Homo sapiens GN=GOT1 PE=1 SV=3	9.61276	2	0.876	2
P17252	Protein kinase C alpha type OS=Homo sapiens GN=PRKCA PE=1 SV=4	1.8962	1	0.996	1
P17301	Integrin alpha-2 OS=Homo sapiens GN=ITGA2 PE=1 SV=1	1.73802	1	0.926	1
P17655	Calpain-2 catalytic subunit OS=Homo sapiens GN=CAPN2 PE=1 SV=6	41.3253	10	0.695	10
P17661	Desmin OS=Homo sapiens GN=DES PE=1 SV=3	85.7315	9	0.316	14
P17812	CTP synthase 1 OS=Homo sapiens GN=CTPS1 PE=1 SV=2	5.80727	2	1.15	2
P17813	Endoglin OS=Homo sapiens GN=ENG PE=1 SV=2	4.68423	2	1.337	2
P17858	ATP-dependent 6-phosphofructokinase, liver type OS=Homo sapiens GN=PFKL PE=1 SV=6	31.6934	3	1.097	6
P17931	Galectin-3 OS=Homo sapiens GN=LGALS3 PE=1 SV=5	4.57069	3	0.663	3
P17936	Insulin-like growth factor-binding protein 3 OS=Homo sapiens GN=IGFBP3 PE=1 SV=2	2.61066	1	0.172	1
P17980	26S protease regulatory subunit 6A OS=Homo sapiens GN=PSMC3 PE=1 SV=3	16.6304	4	0.932	4
P17987	T-complex protein 1 subunit alpha OS=Homo sapiens GN=TCP1 PE=1 SV=1	35.3989	9	0.969	9
P18065	Insulin-like growth factor-binding protein 2 OS=Homo sapiens GN=IGFBP2 PE=1 SV=2	2.68298	1	1.508	1
P18077	60S ribosomal protein L35a OS=Homo sapiens GN=RPL35A PE=1 SV=2	5.25976	2	1.023	2
P18084	Integrin beta-5 OS=Homo sapiens GN=ITGB5 PE=1 SV=1	14.4816	4	0.963	4
P18085	ADP-ribosylation factor 4 OS=Homo sapiens GN=ARF4 PE=1 SV=3	34.8319	2	1.051	6
P18124	60S ribosomal protein L7 OS=Homo sapiens GN=RPL7 PE=1 SV=1	18.7384	6	0.914	6
P18206	Vinculin OS=Homo sapiens GN=VCL PE=1 SV=4	194.157	43	1.09	43
P18669	Phosphoglycerate mutase 1 OS=Homo sapiens GN=PGAM1 PE=1 SV=2	41.9488	6	0.833	6
P19338	Nucleolin OS=Homo sapiens GN=NCL PE=1 SV=3	63.8597	14	0.98	14
P19367	Hexokinase-1 OS=Homo sapiens GN=HK1 PE=1 SV=3	37.0365	7	1.206	7
P19525	Interferon-induced, double-stranded RNA-activated protein kinase OS=Homo sapiens GN=EIF2AK2 PE=1 SV=2	2.21375	1	1.095	1
P19623	Spermidine synthase OS=Homo sapiens GN=SRM PE=1 SV=1	3.55878	1	1.086	1
P19823	Inter-alpha-trypsin inhibitor heavy chain H2 OS=Homo sapiens GN=ITIH2 PE=1 SV=2	3.45715	2	1.336	2
P20042	Eukaryotic translation initiation factor 2 subunit 2 OS=Homo sapiens GN=EIF2S2 PE=1 SV=2	5.77022	2	1.02	2
P20290	Transcription factor BTF3 OS=Homo sapiens GN=BTF3 PE=1 SV=1	1.1794	1	1.138	1
P20337	Ras-related protein Rab-3B OS=Homo sapiens GN=RAB3B PE=1 SV=2	13.7755	1	0.701	3
P20339	Ras-related protein Rab-5A OS=Homo sapiens GN=RAB5A PE=1 SV=2	15.4065	1	1.006	4
P20340	Ras-related protein Rab-6A OS=Homo sapiens GN=RAB6A PE=1 SV=3	22.6911	5	1.144	6
P20618	Proteasome subunit beta type-1 OS=Homo sapiens GN=PSMB1 PE=1 SV=2	19.9939	6	0.959	6
P20645	Cation-dependent mannose-6-phosphate receptor OS=Homo sapiens GN=M6PR PE=1 SV=1	2.59929	1	1.106	1
P20700	Lamin-B1 OS=Homo sapiens GN=LMNB1 PE=1 SV=2	11.2584	2	0.822	4
P20839	Inosine-5'-monophosphate dehydrogenase 1 OS=Homo sapiens GN=IMPDH1 PE=1 SV=2	3.85928	1	0.87	2
P20936	Ras GTPase-activating protein 1 OS=Homo sapiens GN=RASA1 PE=1 SV=1	4.70863	1	1.088	1
P20962	Parathymosin OS=Homo sapiens GN=PTMS PE=1 SV=2	7.39887	3	0.778	3
P21266	Glutathione S-transferase Mu 3 OS=Homo sapiens GN=GSTM3 PE=1 SV=3	5.8274	1	1.154	1
P21281	V-type proton ATPase subunit B, brain isoform OS=Homo sapiens GN=ATP6V1B2 PE=1 SV=3	27.3184	6	1.051	6
P21291	Cysteine and glycine-rich protein 1 OS=Homo sapiens GN=CSRP1 PE=1 SV=3	12.013	2	1.279	2
P21333	Filamin-A OS=Homo sapiens GN=FLNA PE=1 SV=4	449.714	70	1.123	80
P21399	Cytoplasmic aconitate hydratase OS=Homo sapiens GN=ACO1 PE=1 SV=3	18.489	5	1.294	5
P21589	5'-nucleotidase OS=Homo sapiens GN=NT5E PE=1 SV=1	42.1239	11	1.454	11
P21796	Voltage-dependent anion-selective channel protein 1 OS=Homo sapiens GN=VDAC1 PE=1 SV=2	57.2076	11	1.134	12
P21810	Biglycan OS=Homo sapiens GN=BGN PE=1 SV=2	8.79425	2	1.055	2
P21964	Catechol O-methyltransferase OS=Homo sapiens GN=COMT PE=1 SV=2	11.6846	2	1.023	2
P21980	Protein-glutamine gamma-glutamyltransferase 2 OS=Homo sapiens GN=TGM2 PE=1 SV=2	22.1586	5	1.282	5
P22059	Oxysterol-binding protein 1 OS=Homo sapiens GN=OSBP PE=1 SV=1	3.22723	2	1.077	2
P22102	Trifunctional purine biosynthetic protein adenosine-3 OS=Homo sapiens GN=GART PE=1 SV=1	8.63477	3	0.901	3
P22307	Non-specific lipid-transfer protein OS=Homo sapiens GN=SCP2 PE=1 SV=2	14.5905	5	0.997	5
P22314	Ubiquitin-like modifier-activating enzyme 1 OS=Homo sapiens GN=UBA1 PE=1 SV=3	111.643	17	0.834	17
P22626	Heterogeneous nuclear ribonucleoproteins A2/B1 OS=Homo sapiens GN=HNRNPA2B1 PE=1 SV=2	59.9929	11	1.047	13
P22695	Cytochrome b-c1 complex subunit 2, mitochondrial OS=Homo sapiens GN=UQCRC2 PE=1 SV=3	26.3716	4	1.137	4
P23142	Fibulin-1 OS=Homo sapiens GN=FBLN1 PE=1 SV=4	3.11368	1	1.967	1
P23229	Integrin alpha-6 OS=Homo sapiens GN=ITGA6 PE=1 SV=5	3.3919	1	0.903	1
P23246	Splicing factor, proline- and glutamine-rich OS=Homo sapiens GN=SFPQ PE=1 SV=2	14.0733	4	0.939	5
P23284	Peptidyl-prolyl cis-trans isomerase B OS=Homo sapiens GN=PPIB PE=1 SV=2	59.9647	9	0.794	9
P23381	Tryptophan--tRNA ligase, cytoplasmic OS=Homo sapiens GN=WARS PE=1 SV=2	9.30184	3	1.01	3
P23396	40S ribosomal protein S3 OS=Homo sapiens GN=RPS3 PE=1 SV=2	27.3205	7	1.049	7
P23458	Tyrosine-protein kinase JAK1 OS=Homo sapiens GN=JAK1 PE=1 SV=2	4.19976	1	0.993	1
P23526	Adenosylhomocysteinase OS=Homo sapiens GN=AHCY PE=1 SV=4	13.4813	5	0.994	5
P23634	Plasma membrane calcium-transporting ATPase 4 OS=Homo sapiens GN=ATP2B4 PE=1 SV=2	19.5579	4	1.114	4
P23921	Ribonucleoside-diphosphate reductase large subunit OS=Homo sapiens GN=RRM1 PE=1 SV=1	3.54821	1	0.933	1
P24390	ER lumen protein-retaining receptor 1 OS=Homo sapiens GN=KDELR1 PE=1 SV=1	7.17529	1	1.194	1
P24534	Elongation factor 1-beta OS=Homo sapiens GN=EEF1B2 PE=1 SV=3	14.318	4	1.087	4
P24539	ATP synthase F(0) complex subunit B1, mitochondrial OS=Homo sapiens GN=ATP5F1 PE=1 SV=2	2.21439	1	1.063	1
P24752	Acetyl-CoA acetyltransferase, mitochondrial OS=Homo sapiens GN=ACAT1 PE=1 SV=1	11.204	4	1.012	4
P24821	Tenascin OS=Homo sapiens GN=TNC PE=1 SV=3	55.4923	16	0.517	16
P24844	Myosin regulatory light polypeptide 9 OS=Homo sapiens GN=MYL9 PE=1 SV=4	32.806	1	1.546	6
P25398	40S ribosomal protein S12 OS=Homo sapiens GN=RPS12 PE=1 SV=3	6.8944	2	0.915	2
P25705	ATP synthase subunit alpha, mitochondrial OS=Homo sapiens GN=ATP5A1 PE=1 SV=1	96.4733	14	1.167	14
P25786	Proteasome subunit alpha type-1 OS=Homo sapiens GN=PSMA1 PE=1 SV=1	12.1384	4	0.997	4
P25788	Proteasome subunit alpha type-3 OS=Homo sapiens GN=PSMA3 PE=1 SV=2	20.5739	4	0.989	4
P25789	Proteasome subunit alpha type-4 OS=Homo sapiens GN=PSMA4 PE=1 SV=1	2.5177	1	0.948	1
P26006	Integrin alpha-3 OS=Homo sapiens GN=ITGA3 PE=1 SV=5	5.54812	3	1.378	3
P26022	Pentraxin-related protein PTX3 OS=Homo sapiens GN=PTX3 PE=1 SV=3	7.12102	1	1.558	1
P26038	Moesin OS=Homo sapiens GN=MSN PE=1 SV=3	114.796	18	1.011	23
P26368	Splicing factor U2AF 65 kDa subunit OS=Homo sapiens GN=U2AF2 PE=1 SV=4	2.63789	1	0.912	1
P26373	60S ribosomal protein L13 OS=Homo sapiens GN=RPL13 PE=1 SV=4	22.5076	5	0.79	5
P26447	Protein S100-A4 OS=Homo sapiens GN=S100A4 PE=1 SV=1	27.0688	5	0.764	5
P26572	Alpha-1,3-mannosyl-glycoprotein 2-beta-N-acetylglucosaminyltransferase OS=Homo sapiens GN=MGAT1 PE=1 SV=2	3.63601	1	1.118	1
P26639	Threonine--tRNA ligase, cytoplasmic OS=Homo sapiens GN=TARS PE=1 SV=3	11.0756	3	1.001	3
P26640	Valine--tRNA ligase OS=Homo sapiens GN=VARS PE=1 SV=4	19.7782	7	1.054	7
P26641	Elongation factor 1-gamma OS=Homo sapiens GN=EEF1G PE=1 SV=3	55.2325	11	1.095	11
P26885	Peptidyl-prolyl cis-trans isomerase FKBP2 OS=Homo sapiens GN=FKBP2 PE=1 SV=2	1.70202	1	0.931	1
P27105	Erythrocyte band 7 integral membrane protein OS=Homo sapiens GN=STOM PE=1 SV=3	1.64608	1	1.183	1
P27144	Adenylate kinase 4, mitochondrial OS=Homo sapiens GN=AK4 PE=1 SV=1	4.15595	2	1.162	2
P27348	14-3-3 protein theta OS=Homo sapiens GN=YWHAQ PE=1 SV=1	43.4973	3	0.706	8
P27635	60S ribosomal protein L10 OS=Homo sapiens GN=RPL10 PE=1 SV=4	25.1918	5	0.887	5
P27658	Collagen alpha-1(VIII) chain OS=Homo sapiens GN=COL8A1 PE=1 SV=2	1.96537	1	2.912	1
P27695	DNA-(apurinic or apyrimidinic site) lyase OS=Homo sapiens GN=APEX1 PE=1 SV=2	1.71942	1	1.073	1
P27708	CAD protein OS=Homo sapiens GN=CAD PE=1 SV=3	4.88769	2	0.904	2
P27797	Calreticulin OS=Homo sapiens GN=CALR PE=1 SV=1	39.9706	10	0.895	10
P27824	Calnexin OS=Homo sapiens GN=CANX PE=1 SV=2	17.4795	4	1.044	4
P28066	Proteasome subunit alpha type-5 OS=Homo sapiens GN=PSMA5 PE=1 SV=3	7.76607	2	0.873	2
P28070	Proteasome subunit beta type-4 OS=Homo sapiens GN=PSMB4 PE=1 SV=4	7.89894	1	0.913	1
P28072	Proteasome subunit beta type-6 OS=Homo sapiens GN=PSMB6 PE=1 SV=4	8.92831	3	0.947	3
P28288	ATP-binding cassette sub-family D member 3 OS=Homo sapiens GN=ABCD3 PE=1 SV=1	2.36452	1	0.682	1
P28300	Protein-lysine 6-oxidase OS=Homo sapiens GN=LOX PE=1 SV=2	3.83594	1	0.636	1
P28331	NADH-ubiquinone oxidoreductase 75 kDa subunit, mitochondrial OS=Homo sapiens GN=NDUFS1 PE=1 SV=3	7.1367	2	0.969	2
P28482	Mitogen-activated protein kinase 1 OS=Homo sapiens GN=MAPK1 PE=1 SV=3	5.48117	2	0.972	2
P28838	Cytosol aminopeptidase OS=Homo sapiens GN=LAP3 PE=1 SV=3	10.7756	4	1.008	4
P29279	Connective tissue growth factor OS=Homo sapiens GN=CTGF PE=1 SV=2	4.89619	2	1.716	2
P29373	Cellular retinoic acid-binding protein 2 OS=Homo sapiens GN=CRABP2 PE=1 SV=2	1.21467	1	0.599	1
P29401	Transketolase OS=Homo sapiens GN=TKT PE=1 SV=3	49.7803	10	0.818	10
P29536	Leiomodin-1 OS=Homo sapiens GN=LMOD1 PE=1 SV=3	5.75476	2	1.865	2
P29590	Protein PML OS=Homo sapiens GN=PML PE=1 SV=3	8.73779	3	1.218	3
P29966	Myristoylated alanine-rich C-kinase substrate OS=Homo sapiens GN=MARCKS PE=1 SV=4	21.7108	6	0.843	6
P29992	Guanine nucleotide-binding protein subunit alpha-11 OS=Homo sapiens GN=GNA11 PE=1 SV=2	6.41674	2	0.946	2
P30038	Delta-1-pyrroline-5-carboxylate dehydrogenase, mitochondrial OS=Homo sapiens GN=ALDH4A1 PE=1 SV=3	12.2044	2	1.101	2
P30040	Endoplasmic reticulum resident protein 29 OS=Homo sapiens GN=ERP29 PE=1 SV=4	14.8631	4	0.859	4
P30041	Peroxiredoxin-6 OS=Homo sapiens GN=PRDX6 PE=1 SV=3	48.6626	8	0.68	8
P30043	Flavin reductase (NADPH) OS=Homo sapiens GN=BLVRB PE=1 SV=3	12.4978	2	1.116	2
P30044	Peroxiredoxin-5, mitochondrial OS=Homo sapiens GN=PRDX5 PE=1 SV=4	35.3438	6	0.919	6
P30048	Thioredoxin-dependent peroxide reductase, mitochondrial OS=Homo sapiens GN=PRDX3 PE=1 SV=3	11.693	4	1.041	4
P30049	ATP synthase subunit delta, mitochondrial OS=Homo sapiens GN=ATP5D PE=1 SV=2	16.0759	3	1.106	3
P30050	60S ribosomal protein L12 OS=Homo sapiens GN=RPL12 PE=1 SV=1	18.499	4	1.002	4
P30085	UMP-CMP kinase OS=Homo sapiens GN=CMPK1 PE=1 SV=3	17.401	4	0.988	4
P30086	Phosphatidylethanolamine-binding protein 1 OS=Homo sapiens GN=PEBP1 PE=1 SV=3	13.9496	3	0.766	3
P30101	Protein disulfide-isomerase A3 OS=Homo sapiens GN=PDIA3 PE=1 SV=4	82.5043	17	0.904	20
P30153	Serine/threonine-protein phosphatase 2A 65 kDa regulatory subunit A alpha isoform OS=Homo sapiens GN=PPP2R1A PE=1 SV=4	20.9544	5	0.992	5
P30419	Glycylpeptide N-tetradecanoyltransferase 1 OS=Homo sapiens GN=NMT1 PE=1 SV=2	3.00767	1	0.917	1
P30536	Translocator protein OS=Homo sapiens GN=TSPO PE=1 SV=3	1.19983	1	1.041	1
P30837	Aldehyde dehydrogenase X, mitochondrial OS=Homo sapiens GN=ALDH1B1 PE=1 SV=3	2.75845	1		1
P31040	Succinate dehydrogenase [ubiquinone] flavoprotein subunit, mitochondrial OS=Homo sapiens GN=SDHA PE=1 SV=2	2.52724	1	0.984	1
P31150	Rab GDP dissociation inhibitor alpha OS=Homo sapiens GN=GDI1 PE=1 SV=2	48.1718	2	1.131	8
P31151	Protein S100-A7 OS=Homo sapiens GN=S100A7 PE=1 SV=4	2.33227	1	1.36	1
P31153	S-adenosylmethionine synthase isoform type-2 OS=Homo sapiens GN=MAT2A PE=1 SV=1	10.0826	3	0.944	3
P31431	Syndecan-4 OS=Homo sapiens GN=SDC4 PE=1 SV=2	1.22221	1	1.146	1
P31689	DnaJ homolog subfamily A member 1 OS=Homo sapiens GN=DNAJA1 PE=1 SV=2	6.69767	2	1.118	2
P31930	Cytochrome b-c1 complex subunit 1, mitochondrial OS=Homo sapiens GN=UQCRC1 PE=1 SV=3	8.74851	2	1.025	2
P31939	Bifunctional purine biosynthesis protein PURH OS=Homo sapiens GN=ATIC PE=1 SV=3	31.9029	6	0.892	6
P31946	14-3-3 protein beta/alpha OS=Homo sapiens GN=YWHAB PE=1 SV=3	51.4648	4	1.134	11
P31948	Stress-induced-phosphoprotein 1 OS=Homo sapiens GN=STIP1 PE=1 SV=1	14.0476	5	1.013	5
P31949	Protein S100-A11 OS=Homo sapiens GN=S100A11 PE=1 SV=2	27.9838	3	0.933	3
P32119	Peroxiredoxin-2 OS=Homo sapiens GN=PRDX2 PE=1 SV=5	30.9356	5	0.909	6
P32455	Guanylate-binding protein 1 OS=Homo sapiens GN=GBP1 PE=1 SV=2	5.14661	1	0.857	1
P32969	60S ribosomal protein L9 OS=Homo sapiens GN=RPL9 PE=1 SV=1	21.8365	5	1.025	5
P33176	Kinesin-1 heavy chain OS=Homo sapiens GN=KIF5B PE=1 SV=1	42.3785	12	1.1	12
P33993	DNA replication licensing factor MCM7 OS=Homo sapiens GN=MCM7 PE=1 SV=4	3.61618	1	1.109	1
P34897	Serine hydroxymethyltransferase, mitochondrial OS=Homo sapiens GN=SHMT2 PE=1 SV=3	15.9534	4	0.969	4
P34932	Heat shock 70 kDa protein 4 OS=Homo sapiens GN=HSPA4 PE=1 SV=4	46.6038	8	1.158	8
P35052	Glypican-1 OS=Homo sapiens GN=GPC1 PE=1 SV=2	16.6072	2	0.794	2
P35221	Catenin alpha-1 OS=Homo sapiens GN=CTNNA1 PE=1 SV=1	13.5556	5	1.189	5
P35222	Catenin beta-1 OS=Homo sapiens GN=CTNNB1 PE=1 SV=1	20.008	6	1.097	6
P35232	Prohibitin OS=Homo sapiens GN=PHB PE=1 SV=1	30.737	6	1.068	6
P35241	Radixin OS=Homo sapiens GN=RDX PE=1 SV=1	37.009	4	0.82	9
P35268	60S ribosomal protein L22 OS=Homo sapiens GN=RPL22 PE=1 SV=2	7.23121	1	1.06	1
P35527	Keratin, type I cytoskeletal 9 OS=Homo sapiens GN=KRT9 PE=1 SV=3	26.7427	5	1.431	6
P35573	Glycogen debranching enzyme OS=Homo sapiens GN=AGL PE=1 SV=3	1.81844	1	1.184	1
P35579	Myosin-9 OS=Homo sapiens GN=MYH9 PE=1 SV=4	746.129	86	1.558	101
P35580	Myosin-10 OS=Homo sapiens GN=MYH10 PE=1 SV=3	75.5803	5	0.554	16
P35606	Coatomer subunit beta' OS=Homo sapiens GN=COPB2 PE=1 SV=2	6.96238	2	1.063	2
P35609	Alpha-actinin-2 OS=Homo sapiens GN=ACTN2 PE=1 SV=1	98.2593	2		13
P35613	Basigin OS=Homo sapiens GN=BSG PE=1 SV=2	6.10535	2	1.182	2
P35625	Metalloproteinase inhibitor 3 OS=Homo sapiens GN=TIMP3 PE=1 SV=2	12.915	4	2.554	4
P35749	Myosin-11 OS=Homo sapiens GN=MYH11 PE=1 SV=3	120.758	8	9.048	21
P35754	Glutaredoxin-1 OS=Homo sapiens GN=GLRX PE=1 SV=2	7.93219	1	0.976	1
P35908	Keratin, type II cytoskeletal 2 epidermal OS=Homo sapiens GN=KRT2 PE=1 SV=2	52.9665	8	1.399	11
P35914	Hydroxymethylglutaryl-CoA lyase, mitochondrial OS=Homo sapiens GN=HMGCL PE=1 SV=2	2.58286	1	1.052	1
P35998	26S protease regulatory subunit 7 OS=Homo sapiens GN=PSMC2 PE=1 SV=3	10.4265	3	0.98	3
P36404	ADP-ribosylation factor-like protein 2 OS=Homo sapiens GN=ARL2 PE=1 SV=4	1.14972	1	1.021	1
P36405	ADP-ribosylation factor-like protein 3 OS=Homo sapiens GN=ARL3 PE=1 SV=2	5.36391	1	0.762	1
P36406	E3 ubiquitin-protein ligase TRIM23 OS=Homo sapiens GN=TRIM23 PE=1 SV=1	2.58236	1	0.95	1
P36542	ATP synthase subunit gamma, mitochondrial OS=Homo sapiens GN=ATP5C1 PE=1 SV=1	18.0299	6	1.114	6
P36543	V-type proton ATPase subunit E 1 OS=Homo sapiens GN=ATP6V1E1 PE=1 SV=1	14.6886	4	1.086	4
P36578	60S ribosomal protein L4 OS=Homo sapiens GN=RPL4 PE=1 SV=5	17.7925	5	0.881	5
P36776	Lon protease homolog, mitochondrial OS=Homo sapiens GN=LONP1 PE=1 SV=2	4.32418	2	1.143	2
P36871	Phosphoglucomutase-1 OS=Homo sapiens GN=PGM1 PE=1 SV=3	12.4154	4	0.935	4
P36957	Dihydrolipoyllysine-residue succinyltransferase component of 2-oxoglutarate dehydrogenase complex, mitochondrial OS=Homo sapiens GN=DLST PE=1 SV=4	19.5931	5	1.102	5
P37108	Signal recognition particle 14 kDa protein OS=Homo sapiens GN=SRP14 PE=1 SV=2	1.89757	1	0.819	1
P37802	Transgelin-2 OS=Homo sapiens GN=TAGLN2 PE=1 SV=3	81.4111	9	1.306	9
P37837	Transaldolase OS=Homo sapiens GN=TALDO1 PE=1 SV=2	33.7013	8	1.019	8
P38117	Electron transfer flavoprotein subunit beta OS=Homo sapiens GN=ETFB PE=1 SV=3	8.86197	3	0.855	3
P38159	RNA-binding motif protein, X chromosome OS=Homo sapiens GN=RBMX PE=1 SV=3	10.3913	3	0.978	3
P38606	V-type proton ATPase catalytic subunit A OS=Homo sapiens GN=ATP6V1A PE=1 SV=2	28.8171	6	1.138	6
P38646	Stress-70 protein, mitochondrial OS=Homo sapiens GN=HSPA9 PE=1 SV=2	61.0778	11	1.115	11
P38919	Eukaryotic initiation factor 4A-III OS=Homo sapiens GN=EIF4A3 PE=1 SV=4	9.96544	1	1.172	2
P39019	40S ribosomal protein S19 OS=Homo sapiens GN=RPS19 PE=1 SV=2	31.1864	8	1.031	8
P39023	60S ribosomal protein L3 OS=Homo sapiens GN=RPL3 PE=1 SV=2	28.404	8	0.904	8
P39656	Dolichyl-diphosphooligosaccharide--protein glycosyltransferase 48 kDa subunit OS=Homo sapiens GN=DDOST PE=1 SV=4	35.6819	7	1.012	7
P39687	Acidic leucine-rich nuclear phosphoprotein 32 family member A OS=Homo sapiens GN=ANP32A PE=1 SV=1	4.57303	2	1.005	2
P40121	Macrophage-capping protein OS=Homo sapiens GN=CAPG PE=1 SV=2	6.73305	2	0.456	2
P40227	T-complex protein 1 subunit zeta OS=Homo sapiens GN=CCT6A PE=1 SV=3	50.2843	12	0.679	12
P40261	Nicotinamide N-methyltransferase OS=Homo sapiens GN=NNMT PE=1 SV=1	8.58487	3	0.642	3
P40616	ADP-ribosylation factor-like protein 1 OS=Homo sapiens GN=ARL1 PE=1 SV=1	10.4913	3	0.957	3
P40763	Signal transducer and activator of transcription 3 OS=Homo sapiens GN=STAT3 PE=1 SV=2	8.05617	2	0.961	2
P40925	Malate dehydrogenase, cytoplasmic OS=Homo sapiens GN=MDH1 PE=1 SV=4	8.27438	2	0.863	2
P40926	Malate dehydrogenase, mitochondrial OS=Homo sapiens GN=MDH2 PE=1 SV=3	47.0994	9	1.136	9
P40939	Trifunctional enzyme subunit alpha, mitochondrial OS=Homo sapiens GN=HADHA PE=1 SV=2	46.9619	8	1.09	8
P41091	Eukaryotic translation initiation factor 2 subunit 3 OS=Homo sapiens GN=EIF2S3 PE=1 SV=3	12.2507	4	1.04	4
P41250	Glycine--tRNA ligase OS=Homo sapiens GN=GARS PE=1 SV=3	30.0275	10	0.973	10
P41252	Isoleucine--tRNA ligase, cytoplasmic OS=Homo sapiens GN=IARS PE=1 SV=2	20.1859	6	0.642	6
P42224	Signal transducer and activator of transcription 1-alpha/beta OS=Homo sapiens GN=STAT1 PE=1 SV=2	114.988	21	1.983	21
P42566	Epidermal growth factor receptor substrate 15 OS=Homo sapiens GN=EPS15 PE=1 SV=2	2.90833	1	1.101	1
P42704	Leucine-rich PPR motif-containing protein, mitochondrial OS=Homo sapiens GN=LRPPRC PE=1 SV=3	31.7124	9	1.024	9
P42765	3-ketoacyl-CoA thiolase, mitochondrial OS=Homo sapiens GN=ACAA2 PE=1 SV=2	9.04374	1	0.788	1
P42766	60S ribosomal protein L35 OS=Homo sapiens GN=RPL35 PE=1 SV=2	8.74009	2	0.779	2
P43034	Platelet-activating factor acetylhydrolase IB subunit alpha OS=Homo sapiens GN=PAFAH1B1 PE=1 SV=2	1.72979	1	1.001	1
P43121	Cell surface glycoprotein MUC18 OS=Homo sapiens GN=MCAM PE=1 SV=2	3.87452	1		1
P43686	26S protease regulatory subunit 6B OS=Homo sapiens GN=PSMC4 PE=1 SV=2	17.549	3	1.005	3
P45877	Peptidyl-prolyl cis-trans isomerase C OS=Homo sapiens GN=PPIC PE=1 SV=1	4.70642	1	0.697	1
P45880	Voltage-dependent anion-selective channel protein 2 OS=Homo sapiens GN=VDAC2 PE=1 SV=2	23.2908	6	1.26	6
P45974	Ubiquitin carboxyl-terminal hydrolase 5 OS=Homo sapiens GN=USP5 PE=1 SV=2	20.8646	4	1.011	4
P46060	Ran GTPase-activating protein 1 OS=Homo sapiens GN=RANGAP1 PE=1 SV=1	9.01582	2	1.218	2
P46063	ATP-dependent DNA helicase Q1 OS=Homo sapiens GN=RECQL PE=1 SV=3	2.79263	1	1.105	1
P46108	Adapter molecule crk OS=Homo sapiens GN=CRK PE=1 SV=2	11.2415	3	0.894	3
P46459	Vesicle-fusing ATPase OS=Homo sapiens GN=NSF PE=1 SV=3	5.77947	2	1.298	2
P46734	Dual specificity mitogen-activated protein kinase kinase 3 OS=Homo sapiens GN=MAP2K3 PE=1 SV=2	4.26672	1	0.991	1
P46776	60S ribosomal protein L27a OS=Homo sapiens GN=RPL27A PE=1 SV=2	7.45664	3	0.828	3
P46777	60S ribosomal protein L5 OS=Homo sapiens GN=RPL5 PE=1 SV=3	8.80464	3	0.986	3
P46778	60S ribosomal protein L21 OS=Homo sapiens GN=RPL21 PE=1 SV=2	9.21136	2	0.903	2
P46781	40S ribosomal protein S9 OS=Homo sapiens GN=RPS9 PE=1 SV=3	31.2528	10	0.86	10
P46782	40S ribosomal protein S5 OS=Homo sapiens GN=RPS5 PE=1 SV=4	8.37705	4	0.995	4
P46821	Microtubule-associated protein 1B OS=Homo sapiens GN=MAP1B PE=1 SV=2	61.1034	18	1.008	19
P46937	Transcriptional coactivator YAP1 OS=Homo sapiens GN=YAP1 PE=1 SV=2	1.35497	1	0.828	1
P46939	Utrophin OS=Homo sapiens GN=UTRN PE=1 SV=2	7.7922	3	1.075	3
P46940	Ras GTPase-activating-like protein IQGAP1 OS=Homo sapiens GN=IQGAP1 PE=1 SV=1	147.064	31	0.979	31
P46976	Glycogenin-1 OS=Homo sapiens GN=GYG1 PE=1 SV=4	3.55815	1	1.012	1
P46977	Dolichyl-diphosphooligosaccharide--protein glycosyltransferase subunit STT3A OS=Homo sapiens GN=STT3A PE=1 SV=2	14.4291	4	0.915	4
P47755	F-actin-capping protein subunit alpha-2 OS=Homo sapiens GN=CAPZA2 PE=1 SV=3	18.5062	2	1.007	3
P47897	Glutamine--tRNA ligase OS=Homo sapiens GN=QARS PE=1 SV=1	14.0524	5	1.014	5
P47914	60S ribosomal protein L29 OS=Homo sapiens GN=RPL29 PE=1 SV=2	4.52213	2	0.782	2
P47985	Cytochrome b-c1 complex subunit Rieske, mitochondrial OS=Homo sapiens GN=UQCRFS1 PE=1 SV=2	10.437	2	0.981	2
P48061	Stromal cell-derived factor 1 OS=Homo sapiens GN=CXCL12 PE=1 SV=1	2.7607	1	1.723	1
P48147	Prolyl endopeptidase OS=Homo sapiens GN=PREP PE=1 SV=2	1.34381	1	0.873	1
P48201	ATP synthase F(0) complex subunit C3, mitochondrial OS=Homo sapiens GN=ATP5G3 PE=2 SV=1	1.34151	1	1.244	1
P48509	CD151 antigen OS=Homo sapiens GN=CD151 PE=1 SV=3	2.79997	1	1.207	1
P48556	26S proteasome non-ATPase regulatory subunit 8 OS=Homo sapiens GN=PSMD8 PE=1 SV=2	9.34538	3	0.914	3
P48637	Glutathione synthetase OS=Homo sapiens GN=GSS PE=1 SV=1	12.2143	4	0.935	4
P48643	T-complex protein 1 subunit epsilon OS=Homo sapiens GN=CCT5 PE=1 SV=1	48.1904	13	0.915	13
P48681	Nestin OS=Homo sapiens GN=NES PE=1 SV=2	76.9708	17	2.724	17
P48735	Isocitrate dehydrogenase [NADP], mitochondrial OS=Homo sapiens GN=IDH2 PE=1 SV=2	9.25902	1	0.936	2
P49189	4-trimethylaminobutyraldehyde dehydrogenase OS=Homo sapiens GN=ALDH9A1 PE=1 SV=3	3.32689	1	0.819	1
P49207	60S ribosomal protein L34 OS=Homo sapiens GN=RPL34 PE=1 SV=3	2.93342	2	0.807	2
P49257	Protein ERGIC-53 OS=Homo sapiens GN=LMAN1 PE=1 SV=2	24.5271	5	1.045	5
P49327	Fatty acid synthase OS=Homo sapiens GN=FASN PE=1 SV=3	56.3243	12	0.677	12
P49354	Protein farnesyltransferase/geranylgeranyltransferase type-1 subunit alpha OS=Homo sapiens GN=FNTA PE=1 SV=1	5.84436	1	0.837	1
P49368	T-complex protein 1 subunit gamma OS=Homo sapiens GN=CCT3 PE=1 SV=4	40.498	9	0.926	9
P49411	Elongation factor Tu, mitochondrial OS=Homo sapiens GN=TUFM PE=1 SV=2	31.406	5	0.993	5
P49588	Alanine--tRNA ligase, cytoplasmic OS=Homo sapiens GN=AARS PE=1 SV=2	43.2262	8	0.799	8
P49720	Proteasome subunit beta type-3 OS=Homo sapiens GN=PSMB3 PE=1 SV=2	14.5802	3	0.965	3
P49721	Proteasome subunit beta type-2 OS=Homo sapiens GN=PSMB2 PE=1 SV=1	5.18692	2	1.073	2
P49748	Very long-chain specific acyl-CoA dehydrogenase, mitochondrial OS=Homo sapiens GN=ACADVL PE=1 SV=1	10.0009	4	1.077	4
P49753	Acyl-coenzyme A thioesterase 2, mitochondrial OS=Homo sapiens GN=ACOT2 PE=1 SV=6	5.21304	1	1.228	1
P49755	Transmembrane emp24 domain-containing protein 10 OS=Homo sapiens GN=TMED10 PE=1 SV=2	12.5439	4	0.978	4
P49773	Histidine triad nucleotide-binding protein 1 OS=Homo sapiens GN=HINT1 PE=1 SV=2	1.74352	1	0.932	1
P50238	Cysteine-rich protein 1 OS=Homo sapiens GN=CRIP1 PE=1 SV=3	1.33696	1	1.235	1
P50281	Matrix metalloproteinase-14 OS=Homo sapiens GN=MMP14 PE=1 SV=3	9.76958	2	0.754	2
P50395	Rab GDP dissociation inhibitor beta OS=Homo sapiens GN=GDI2 PE=1 SV=2	76.6353	8	0.889	14
P50402	Emerin OS=Homo sapiens GN=EMD PE=1 SV=1	5.31037	2	1.057	2
P50416	Carnitine O-palmitoyltransferase 1, liver isoform OS=Homo sapiens GN=CPT1A PE=1 SV=2	3.26432	1	1.204	1
P50454	Serpin H1 OS=Homo sapiens GN=SERPINH1 PE=1 SV=2	166.851	20	1.178	20
P50502	Hsc70-interacting protein OS=Homo sapiens GN=ST13 PE=1 SV=2	7.75578	3	0.943	3
P50552	Vasodilator-stimulated phosphoprotein OS=Homo sapiens GN=VASP PE=1 SV=3	18.4333	4	1.212	4
P50570	Dynamin-2 OS=Homo sapiens GN=DNM2 PE=1 SV=2	11.2466	3	0.98	3
P50583	Bis(5'-nucleosyl)-tetraphosphatase [asymmetrical] OS=Homo sapiens GN=NUDT2 PE=1 SV=3	4.04321	2	0.75	2
P50914	60S ribosomal protein L14 OS=Homo sapiens GN=RPL14 PE=1 SV=4	19.6002	2	0.897	2
P50990	T-complex protein 1 subunit theta OS=Homo sapiens GN=CCT8 PE=1 SV=4	41.7898	10	0.925	10
P50991	T-complex protein 1 subunit delta OS=Homo sapiens GN=CCT4 PE=1 SV=4	33.7697	8	0.943	8
P50995	Annexin A11 OS=Homo sapiens GN=ANXA11 PE=1 SV=1	28.6572	8	0.964	8
P51114	Fragile X mental retardation syndrome-related protein 1 OS=Homo sapiens GN=FXR1 PE=1 SV=3	15.1041	2	1.041	2
P51149	Ras-related protein Rab-7a OS=Homo sapiens GN=RAB7A PE=1 SV=1	42.4309	8	1.022	8
P51153	Ras-related protein Rab-13 OS=Homo sapiens GN=RAB13 PE=1 SV=1	17.1391	1	0.974	3
P51452	Dual specificity protein phosphatase 3 OS=Homo sapiens GN=DUSP3 PE=1 SV=1	4.71534	1	0.818	1
P51570	Galactokinase OS=Homo sapiens GN=GALK1 PE=1 SV=1	5.79425	1	0.804	1
P51571	Translocon-associated protein subunit delta OS=Homo sapiens GN=SSR4 PE=1 SV=1	15.2715	4	0.983	4
P51572	B-cell receptor-associated protein 31 OS=Homo sapiens GN=BCAP31 PE=1 SV=3	15.412	3	1.079	3
P51580	Thiopurine S-methyltransferase OS=Homo sapiens GN=TPMT PE=1 SV=1	1.30008	1	0.856	1
P51659	Peroxisomal multifunctional enzyme type 2 OS=Homo sapiens GN=HSD17B4 PE=1 SV=3	11.4238	3	1.118	3
P51692	Signal transducer and activator of transcription 5B OS=Homo sapiens GN=STAT5B PE=1 SV=2	1.49336	1	0.921	1
P51858	Hepatoma-derived growth factor OS=Homo sapiens GN=HDGF PE=1 SV=1	4.07972	2	0.893	2
P51991	Heterogeneous nuclear ribonucleoprotein A3 OS=Homo sapiens GN=HNRNPA3 PE=1 SV=2	20.8674	3	0.98	4
P52209	6-phosphogluconate dehydrogenase, decarboxylating OS=Homo sapiens GN=PGD PE=1 SV=3	16.8386	6	0.691	6
P52306	Rap1 GTPase-GDP dissociation stimulator 1 OS=Homo sapiens GN=RAP1GDS1 PE=1 SV=3	11.5897	4	0.863	4
P52597	Heterogeneous nuclear ribonucleoprotein F OS=Homo sapiens GN=HNRNPF PE=1 SV=3	24.4984	2	0.842	4
P52788	Spermine synthase OS=Homo sapiens GN=SMS PE=1 SV=2	2.07217	1	0.943	1
P52789	Hexokinase-2 OS=Homo sapiens GN=HK2 PE=1 SV=2	4.36002	1	1.52	1
P52907	F-actin-capping protein subunit alpha-1 OS=Homo sapiens GN=CAPZA1 PE=1 SV=3	20.3453	2	1.42	3
P53007	Tricarboxylate transport protein, mitochondrial OS=Homo sapiens GN=SLC25A1 PE=1 SV=2	8.53134	3	0.989	3
P53396	ATP-citrate synthase OS=Homo sapiens GN=ACLY PE=1 SV=3	79.6984	17	0.844	17
P53597	Succinate--CoA ligase [ADP/GDP-forming] subunit alpha, mitochondrial OS=Homo sapiens GN=SUCLG1 PE=1 SV=4	4.73826	1	0.871	1
P53618	Coatomer subunit beta OS=Homo sapiens GN=COPB1 PE=1 SV=3	56.2133	12	1.016	12
P53621	Coatomer subunit alpha OS=Homo sapiens GN=COPA PE=1 SV=2	51.3157	13	0.81	13
P53634	Dipeptidyl peptidase 1 OS=Homo sapiens GN=CTSC PE=1 SV=2	5.2257	1	0.889	1
P53985	Monocarboxylate transporter 1 OS=Homo sapiens GN=SLC16A1 PE=1 SV=3	3.85792	1	0.727	1
P53999	Activated RNA polymerase II transcriptional coactivator p15 OS=Homo sapiens GN=SUB1 PE=1 SV=3	7.65413	2	0.753	2
P54136	Arginine--tRNA ligase, cytoplasmic OS=Homo sapiens GN=RARS PE=1 SV=2	34.4088	8	0.938	8
P54577	Tyrosine--tRNA ligase, cytoplasmic OS=Homo sapiens GN=YARS PE=1 SV=4	9.72034	4	0.856	4
P54578	Ubiquitin carboxyl-terminal hydrolase 14 OS=Homo sapiens GN=USP14 PE=1 SV=3	21.2903	4	0.949	4
P54619	5'-AMP-activated protein kinase subunit gamma-1 OS=Homo sapiens GN=PRKAG1 PE=1 SV=1	3.64207	1	1.084	1
P54709	Sodium/potassium-transporting ATPase subunit beta-3 OS=Homo sapiens GN=ATP1B3 PE=1 SV=1	8.19023	2	1.427	2
P54725	UV excision repair protein RAD23 homolog A OS=Homo sapiens GN=RAD23A PE=1 SV=1	1.7734	1	0.969	1
P54727	UV excision repair protein RAD23 homolog B OS=Homo sapiens GN=RAD23B PE=1 SV=1	10.3315	4	0.716	4
P54802	Alpha-N-acetylglucosaminidase OS=Homo sapiens GN=NAGLU PE=1 SV=2	4.24635	2	1.352	2
P54819	Adenylate kinase 2, mitochondrial OS=Homo sapiens GN=AK2 PE=1 SV=2	16.9974	4	0.943	4
P54886	Delta-1-pyrroline-5-carboxylate synthase OS=Homo sapiens GN=ALDH18A1 PE=1 SV=2	13.7722	3	0.992	3
P54920	Alpha-soluble NSF attachment protein OS=Homo sapiens GN=NAPA PE=1 SV=3	18.4063	4	1.018	4
P55010	Eukaryotic translation initiation factor 5 OS=Homo sapiens GN=EIF5 PE=1 SV=2	3.3495	1	0.77	1
P55060	Exportin-2 OS=Homo sapiens GN=CSE1L PE=1 SV=3	25.5303	6	0.977	6
P55072	Transitional endoplasmic reticulum ATPase OS=Homo sapiens GN=VCP PE=1 SV=4	108.785	24	0.978	24
P55084	Trifunctional enzyme subunit beta, mitochondrial OS=Homo sapiens GN=HADHB PE=1 SV=3	18.309	6	1.02	6
P55209	Nucleosome assembly protein 1-like 1 OS=Homo sapiens GN=NAP1L1 PE=1 SV=1	41.2591	7	1.007	7
P55263	Adenosine kinase OS=Homo sapiens GN=ADK PE=1 SV=2	8.74651	4	1.106	4
P55265	Double-stranded RNA-specific adenosine deaminase OS=Homo sapiens GN=ADAR PE=1 SV=4	1.3534	1		1
P55287	Cadherin-11 OS=Homo sapiens GN=CDH11 PE=2 SV=2	2.98548	1	1.101	1
P55290	Cadherin-13 OS=Homo sapiens GN=CDH13 PE=1 SV=1	14.4202	5	2.52	5
P55786	Puromycin-sensitive aminopeptidase OS=Homo sapiens GN=NPEPPS PE=1 SV=2	14.836	3	0.887	3
P55795	Heterogeneous nuclear ribonucleoprotein H2 OS=Homo sapiens GN=HNRNPH2 PE=1 SV=1	20.8084	1	1.116	4
P55809	Succinyl-CoA:3-ketoacid coenzyme A transferase 1, mitochondrial OS=Homo sapiens GN=OXCT1 PE=1 SV=1	4.20312	2	1.202	2
P55884	Eukaryotic translation initiation factor 3 subunit B OS=Homo sapiens GN=EIF3B PE=1 SV=3	17.2887	5	0.968	5
P55957	BH3-interacting domain death agonist OS=Homo sapiens GN=BID PE=1 SV=1	2.49363	1	1.052	1
P56192	Methionine--tRNA ligase, cytoplasmic OS=Homo sapiens GN=MARS PE=1 SV=2	10.5108	3	0.998	3
P56381	ATP synthase subunit epsilon, mitochondrial OS=Homo sapiens GN=ATP5E PE=1 SV=2	2.47095	1	1	1
P56556	NADH dehydrogenase [ubiquinone] 1 alpha subcomplex subunit 6 OS=Homo sapiens GN=NDUFA6 PE=1 SV=3	1.68382	1	0.894	1
P57088	Transmembrane protein 33 OS=Homo sapiens GN=TMEM33 PE=1 SV=2	2.56976	1	1.123	1
P58546	Myotrophin OS=Homo sapiens GN=MTPN PE=1 SV=2	4.60891	2	0.903	2
P60174	Triosephosphate isomerase OS=Homo sapiens GN=TPI1 PE=1 SV=3	38.0451	9	0.974	9
P60228	Eukaryotic translation initiation factor 3 subunit E OS=Homo sapiens GN=EIF3E PE=1 SV=1	6.76058	2	1.098	2
P60709	Actin, cytoplasmic 1 OS=Homo sapiens GN=ACTB PE=1 SV=1	243.634	9	1.238	20
P60842	Eukaryotic initiation factor 4A-I OS=Homo sapiens GN=EIF4A1 PE=1 SV=1	58.7277	5	1.051	10
P60866	40S ribosomal protein S20 OS=Homo sapiens GN=RPS20 PE=1 SV=1	5.51855	2	1.073	2
P60891	Ribose-phosphate pyrophosphokinase 1 OS=Homo sapiens GN=PRPS1 PE=1 SV=2	29.8328	5	0.349	5
P60903	Protein S100-A10 OS=Homo sapiens GN=S100A10 PE=1 SV=2	2.56848	1		1
P60953	Cell division control protein 42 homolog OS=Homo sapiens GN=CDC42 PE=1 SV=2	21.0998	3	0.974	3
P60981	Destrin OS=Homo sapiens GN=DSTN PE=1 SV=3	17.1873	3	1.502	4
P61009	Signal peptidase complex subunit 3 OS=Homo sapiens GN=SPCS3 PE=1 SV=1	7.8627	3	1.162	3
P61019	Ras-related protein Rab-2A OS=Homo sapiens GN=RAB2A PE=1 SV=1	11.7889	2	0.956	2
P61020	Ras-related protein Rab-5B OS=Homo sapiens GN=RAB5B PE=1 SV=1	13.5427	1	1	4
P61026	Ras-related protein Rab-10 OS=Homo sapiens GN=RAB10 PE=1 SV=1	23.2965	2	0.871	4
P61086	Ubiquitin-conjugating enzyme E2 K OS=Homo sapiens GN=UBE2K PE=1 SV=3	18.5674	3	0.96	3
P61088	Ubiquitin-conjugating enzyme E2 N OS=Homo sapiens GN=UBE2N PE=1 SV=1	16.8613	4	1.005	4
P61106	Ras-related protein Rab-14 OS=Homo sapiens GN=RAB14 PE=1 SV=4	5.3381	1	1.135	2
P61158	Actin-related protein 3 OS=Homo sapiens GN=ACTR3 PE=1 SV=3	25.0126	6	1.052	6
P61160	Actin-related protein 2 OS=Homo sapiens GN=ACTR2 PE=1 SV=1	49.8247	7	1.054	7
P61163	Alpha-centractin OS=Homo sapiens GN=ACTR1A PE=1 SV=1	17.352	4	0.951	4
P61201	COP9 signalosome complex subunit 2 OS=Homo sapiens GN=COPS2 PE=1 SV=1	3.70372	2	0.936	2
P61204	ADP-ribosylation factor 3 OS=Homo sapiens GN=ARF3 PE=1 SV=2	56.576	5	1.057	10
P61224	Ras-related protein Rap-1b OS=Homo sapiens GN=RAP1B PE=1 SV=1	39.582	6	1.17	6
P61247	40S ribosomal protein S3a OS=Homo sapiens GN=RPS3A PE=1 SV=2	26.006	10	0.911	10
P61254	60S ribosomal protein L26 OS=Homo sapiens GN=RPL26 PE=1 SV=1	16.9413	7	0.87	7
P61289	Proteasome activator complex subunit 3 OS=Homo sapiens GN=PSME3 PE=1 SV=1	3.88472	1	1.029	1
P61313	60S ribosomal protein L15 OS=Homo sapiens GN=RPL15 PE=1 SV=2	21.2115	8	0.816	8
P61353	60S ribosomal protein L27 OS=Homo sapiens GN=RPL27 PE=1 SV=2	16.4107	4	0.968	4
P61513	60S ribosomal protein L37a OS=Homo sapiens GN=RPL37A PE=1 SV=2	3.0655	1	1.053	1
P61586	Transforming protein RhoA OS=Homo sapiens GN=RHOA PE=1 SV=1	22.6594	3	0.999	4
P61604	10 kDa heat shock protein, mitochondrial OS=Homo sapiens GN=HSPE1 PE=1 SV=2	15.1158	5	0.933	5
P61758	Prefoldin subunit 3 OS=Homo sapiens GN=VBP1 PE=1 SV=3	7.29933	1	1.078	1
P61960	Ubiquitin-fold modifier 1 OS=Homo sapiens GN=UFM1 PE=1 SV=1	2.62415	1	0.984	1
P61970	Nuclear transport factor 2 OS=Homo sapiens GN=NUTF2 PE=1 SV=1	9.94114	2	0.748	2
P61978	Heterogeneous nuclear ribonucleoprotein K OS=Homo sapiens GN=HNRNPK PE=1 SV=1	53.9435	11	0.957	11
P61981	14-3-3 protein gamma OS=Homo sapiens GN=YWHAG PE=1 SV=2	40.0804	4	1.027	9
P62081	40S ribosomal protein S7 OS=Homo sapiens GN=RPS7 PE=1 SV=1	33.0824	8	1.024	8
P62136	Serine/threonine-protein phosphatase PP1-alpha catalytic subunit OS=Homo sapiens GN=PPP1CA PE=1 SV=1	26.1274	5	0.895	5
P62191	26S protease regulatory subunit 4 OS=Homo sapiens GN=PSMC1 PE=1 SV=1	14.7023	6	0.998	6
P62195	26S protease regulatory subunit 8 OS=Homo sapiens GN=PSMC5 PE=1 SV=1	14.2655	4	1.027	4
P62241	40S ribosomal protein S8 OS=Homo sapiens GN=RPS8 PE=1 SV=2	33.3277	5	0.82	5
P62244	40S ribosomal protein S15a OS=Homo sapiens GN=RPS15A PE=1 SV=2	27.8517	2	1.049	6
P62249	40S ribosomal protein S16 OS=Homo sapiens GN=RPS16 PE=1 SV=2	41.2892	8	0.879	8
P62258	14-3-3 protein epsilon OS=Homo sapiens GN=YWHAE PE=1 SV=1	56.1524	7	0.871	10
P62263	40S ribosomal protein S14 OS=Homo sapiens GN=RPS14 PE=1 SV=3	18.3008	4	0.914	4
P62266	40S ribosomal protein S23 OS=Homo sapiens GN=RPS23 PE=1 SV=3	9.13852	3	0.885	3
P62269	40S ribosomal protein S18 OS=Homo sapiens GN=RPS18 PE=1 SV=3	32.7757	7	0.955	7
P62277	40S ribosomal protein S13 OS=Homo sapiens GN=RPS13 PE=1 SV=2	15.9878	4	0.946	4
P62280	40S ribosomal protein S11 OS=Homo sapiens GN=RPS11 PE=1 SV=3	12.6763	5	0.964	5
P62306	Small nuclear ribonucleoprotein F OS=Homo sapiens GN=SNRPF PE=1 SV=1	2.80438	1	0.99	1
P62314	Small nuclear ribonucleoprotein Sm D1 OS=Homo sapiens GN=SNRPD1 PE=1 SV=1	2.62729	1	1.124	1
P62316	Small nuclear ribonucleoprotein Sm D2 OS=Homo sapiens GN=SNRPD2 PE=1 SV=1	4.67986	2	0.972	2
P62318	Small nuclear ribonucleoprotein Sm D3 OS=Homo sapiens GN=SNRPD3 PE=1 SV=1	2.06641	1	0.921	1
P62328	Thymosin beta-4 OS=Homo sapiens GN=TMSB4X PE=1 SV=2	4.26415	2	0.683	2
P62424	60S ribosomal protein L7a OS=Homo sapiens GN=RPL7A PE=1 SV=2	20.6957	6	0.941	6
P62495	Eukaryotic peptide chain release factor subunit 1 OS=Homo sapiens GN=ETF1 PE=1 SV=3	12.7845	4	0.997	4
P62701	40S ribosomal protein S4, X isoform OS=Homo sapiens GN=RPS4X PE=1 SV=2	31.9336	7	0.915	7
P62714	Serine/threonine-protein phosphatase 2A catalytic subunit beta isoform OS=Homo sapiens GN=PPP2CB PE=1 SV=1	23.1332	5	0.938	5
P62736	Actin, aortic smooth muscle OS=Homo sapiens GN=ACTA2 PE=1 SV=1	191.244	5	1.983	16
P62745	Rho-related GTP-binding protein RhoB OS=Homo sapiens GN=RHOB PE=1 SV=1	12.6678	1	1.506	2
P62753	40S ribosomal protein S6 OS=Homo sapiens GN=RPS6 PE=1 SV=1	19.7419	4	0.861	4
P62805	Histone H4 OS=Homo sapiens GN=HIST1H4A PE=1 SV=2	46.5208	6	0.733	6
P62820	Ras-related protein Rab-1A OS=Homo sapiens GN=RAB1A PE=1 SV=3	34.1792	2	1.022	9
P62829	60S ribosomal protein L23 OS=Homo sapiens GN=RPL23 PE=1 SV=1	16.213	5	0.981	5
P62847	40S ribosomal protein S24 OS=Homo sapiens GN=RPS24 PE=1 SV=1	13.4401	2	0.954	2
P62851	40S ribosomal protein S25 OS=Homo sapiens GN=RPS25 PE=1 SV=1	9.36839	2	0.936	2
P62854	40S ribosomal protein S26 OS=Homo sapiens GN=RPS26 PE=1 SV=3	3.22069	1	0.853	1
P62857	40S ribosomal protein S28 OS=Homo sapiens GN=RPS28 PE=1 SV=1	13.9341	2	0.882	2
P62879	Guanine nucleotide-binding protein G(I)/G(S)/G(T) subunit beta-2 OS=Homo sapiens GN=GNB2 PE=1 SV=3	11.5281	5	0.948	5
P62888	60S ribosomal protein L30 OS=Homo sapiens GN=RPL30 PE=1 SV=2	1.5397	1	1.116	1
P62899	60S ribosomal protein L31 OS=Homo sapiens GN=RPL31 PE=1 SV=1	14.4655	6	0.667	6
P62906	60S ribosomal protein L10a OS=Homo sapiens GN=RPL10A PE=1 SV=2	15.8636	5	0.981	5
P62913	60S ribosomal protein L11 OS=Homo sapiens GN=RPL11 PE=1 SV=2	12.0524	4	1.014	4
P62917	60S ribosomal protein L8 OS=Homo sapiens GN=RPL8 PE=1 SV=2	19.7669	9	0.945	9
P62937	Peptidyl-prolyl cis-trans isomerase A OS=Homo sapiens GN=PPIA PE=1 SV=2	38.7885	7	0.829	7
P62979	Ubiquitin-40S ribosomal protein S27a OS=Homo sapiens GN=RPS27A PE=1 SV=2	32.5277	6	1.046	6
P62993	Growth factor receptor-bound protein 2 OS=Homo sapiens GN=GRB2 PE=1 SV=1	2.38764	1	0.971	1
P63000	Ras-related C3 botulinum toxin substrate 1 OS=Homo sapiens GN=RAC1 PE=1 SV=1	6.5366	2	1.116	2
P63010	AP-2 complex subunit beta OS=Homo sapiens GN=AP2B1 PE=1 SV=1	50.5621	5	1.063	8
P63151	Serine/threonine-protein phosphatase 2A 55 kDa regulatory subunit B alpha isoform OS=Homo sapiens GN=PPP2R2A PE=1 SV=1	1.49309	1	0.942	1
P63173	60S ribosomal protein L38 OS=Homo sapiens GN=RPL38 PE=1 SV=2	3.93549	2	1.021	2
P63208	S-phase kinase-associated protein 1 OS=Homo sapiens GN=SKP1 PE=1 SV=2	12.3809	4	0.985	4
P63220	40S ribosomal protein S21 OS=Homo sapiens GN=RPS21 PE=1 SV=1	7.99545	2	0.913	2
P63244	Receptor of activated protein C kinase 1 OS=Homo sapiens GN=RACK1 PE=1 SV=3	27.0874	6	0.928	6
P67809	Nuclease-sensitive element-binding protein 1 OS=Homo sapiens GN=YBX1 PE=1 SV=3	20.4902	4	0.929	4
P67812	Signal peptidase complex catalytic subunit SEC11A OS=Homo sapiens GN=SEC11A PE=1 SV=1	3.80267	2	1.076	2
P67936	Tropomyosin alpha-4 chain OS=Homo sapiens GN=TPM4 PE=1 SV=3	102.883	5	1.111	16
P68036	Ubiquitin-conjugating enzyme E2 L3 OS=Homo sapiens GN=UBE2L3 PE=1 SV=1	24.6646	5	0.947	5
P68104	Elongation factor 1-alpha 1 OS=Homo sapiens GN=EEF1A1 PE=1 SV=1	86.648	11	1.111	11
P68363	Tubulin alpha-1B chain OS=Homo sapiens GN=TUBA1B PE=1 SV=1	101.526	4	1.033	16
P68366	Tubulin alpha-4A chain OS=Homo sapiens GN=TUBA4A PE=1 SV=1	78.8863	2	1.253	14
P68371	Tubulin beta-4B chain OS=Homo sapiens GN=TUBB4B PE=1 SV=1	140.843	3	0.948	17
P68431	Histone H3.1 OS=Homo sapiens GN=HIST1H3A PE=1 SV=2	8.22125	3	0.756	3
P69905	Hemoglobin subunit alpha OS=Homo sapiens GN=HBA1 PE=1 SV=2	19.3514	5	1.375	5
P78356	Phosphatidylinositol 5-phosphate 4-kinase type-2 beta OS=Homo sapiens GN=PIP4K2B PE=1 SV=1	1.25877	1	1.017	1
P78371	T-complex protein 1 subunit beta OS=Homo sapiens GN=CCT2 PE=1 SV=4	95.3049	14	0.904	14
P78417	Glutathione S-transferase omega-1 OS=Homo sapiens GN=GSTO1 PE=1 SV=2	2.78399	2	0.882	2
P78527	DNA-dependent protein kinase catalytic subunit OS=Homo sapiens GN=PRKDC PE=1 SV=3	26.1754	8	0.964	8
P80723	Brain acid soluble protein 1 OS=Homo sapiens GN=BASP1 PE=1 SV=2	8.42368	2	0.936	2
P81605	Dermcidin OS=Homo sapiens GN=DCD PE=1 SV=2	1.48705	1	1.4	1
P82909	28S ribosomal protein S36, mitochondrial OS=Homo sapiens GN=MRPS36 PE=1 SV=2	4.67264	1	1.291	1
P82932	28S ribosomal protein S6, mitochondrial OS=Homo sapiens GN=MRPS6 PE=1 SV=3	1.80382	1	1.139	1
P83436	Conserved oligomeric Golgi complex subunit 7 OS=Homo sapiens GN=COG7 PE=1 SV=1	7.02512	1	1.024	1
P83731	60S ribosomal protein L24 OS=Homo sapiens GN=RPL24 PE=1 SV=1	14.896	4	0.827	4
P84085	ADP-ribosylation factor 5 OS=Homo sapiens GN=ARF5 PE=1 SV=2	40.0227	2	0.83	7
P84095	Rho-related GTP-binding protein RhoG OS=Homo sapiens GN=RHOG PE=1 SV=1	2.39588	1	1.038	1
P84098	60S ribosomal protein L19 OS=Homo sapiens GN=RPL19 PE=1 SV=1	5.29621	2	0.787	2
P84103	Serine/arginine-rich splicing factor 3 OS=Homo sapiens GN=SRSF3 PE=1 SV=1	3.29166	1	0.959	1
P98095	Fibulin-2 OS=Homo sapiens GN=FBLN2 PE=1 SV=2	3.87877	1		1
P98160	Basement membrane-specific heparan sulfate proteoglycan core protein OS=Homo sapiens GN=HSPG2 PE=1 SV=4	50.2688	12	1.182	12
P98179	RNA-binding protein 3 OS=Homo sapiens GN=RBM3 PE=1 SV=1	10.5007	2	1.009	2
P99999	Cytochrome c OS=Homo sapiens GN=CYCS PE=1 SV=2	6.94388	2	1.138	2
Q00325	Phosphate carrier protein, mitochondrial OS=Homo sapiens GN=SLC25A3 PE=1 SV=2	10.6376	4	1.128	4
Q00688	Peptidyl-prolyl cis-trans isomerase FKBP3 OS=Homo sapiens GN=FKBP3 PE=1 SV=1	2.5382	1		1
Q00765	Receptor expression-enhancing protein 5 OS=Homo sapiens GN=REEP5 PE=1 SV=3	1.22069	1	1.23	1
Q00839	Heterogeneous nuclear ribonucleoprotein U OS=Homo sapiens GN=HNRNPU PE=1 SV=6	26.6803	8	0.974	8
Q01081	Splicing factor U2AF 35 kDa subunit OS=Homo sapiens GN=U2AF1 PE=1 SV=3	4.1185	1	1.016	1
Q01105	Protein SET OS=Homo sapiens GN=SET PE=1 SV=3	28.1832	5	0.859	5
Q01130	Serine/arginine-rich splicing factor 2 OS=Homo sapiens GN=SRSF2 PE=1 SV=4	1.34352	1	0.659	1
Q01469	Fatty acid-binding protein, epidermal OS=Homo sapiens GN=FABP5 PE=1 SV=3	1.78781	1	0.96	1
Q01518	Adenylyl cyclase-associated protein 1 OS=Homo sapiens GN=CAP1 PE=1 SV=5	42.8668	5	1.014	8
Q01650	Large neutral amino acids transporter small subunit 1 OS=Homo sapiens GN=SLC7A5 PE=1 SV=2	2.25305	1		1
Q01813	ATP-dependent 6-phosphofructokinase, platelet type OS=Homo sapiens GN=PFKP PE=1 SV=2	40.7216	8	1.263	10
Q01970	1-phosphatidylinositol 4,5-bisphosphate phosphodiesterase beta-3 OS=Homo sapiens GN=PLCB3 PE=1 SV=2	7.18697	2	1.229	2
Q01995	Transgelin OS=Homo sapiens GN=TAGLN PE=1 SV=4	108.941	15	1.269	15
Q02543	60S ribosomal protein L18a OS=Homo sapiens GN=RPL18A PE=1 SV=2	5.9183	3	0.861	3
Q02750	Dual specificity mitogen-activated protein kinase kinase 1 OS=Homo sapiens GN=MAP2K1 PE=1 SV=2	6.89346	2	1.075	2
Q02809	Procollagen-lysine,2-oxoglutarate 5-dioxygenase 1 OS=Homo sapiens GN=PLOD1 PE=1 SV=2	49.9934	9	1.174	9
Q02818	Nucleobindin-1 OS=Homo sapiens GN=NUCB1 PE=1 SV=4	22.7668	3	0.934	3
Q02878	60S ribosomal protein L6 OS=Homo sapiens GN=RPL6 PE=1 SV=3	26.799	7	0.984	7
Q02952	A-kinase anchor protein 12 OS=Homo sapiens GN=AKAP12 PE=1 SV=4	12.2067	3	1.281	3
Q02978	Mitochondrial 2-oxoglutarate/malate carrier protein OS=Homo sapiens GN=SLC25A11 PE=1 SV=3	2.00165	1	1.321	1
Q03001	Dystonin OS=Homo sapiens GN=DST PE=1 SV=4	1.45568	1	0.853	1
Q03135	Caveolin-1 OS=Homo sapiens GN=CAV1 PE=1 SV=4	16.9703	6	0.926	6
Q03252	Lamin-B2 OS=Homo sapiens GN=LMNB2 PE=1 SV=4	19.829	3	0.83	5
Q03405	Urokinase plasminogen activator surface receptor OS=Homo sapiens GN=PLAUR PE=1 SV=1	3.77134	1	0.559	1
Q04446	1,4-alpha-glucan-branching enzyme OS=Homo sapiens GN=GBE1 PE=1 SV=3	38.9708	7	1.172	7
Q04637	Eukaryotic translation initiation factor 4 gamma 1 OS=Homo sapiens GN=EIF4G1 PE=1 SV=4	24.5696	8	1.047	8
Q04760	Lactoylglutathione lyase OS=Homo sapiens GN=GLO1 PE=1 SV=4	11.619	3	0.882	3
Q04828	Aldo-keto reductase family 1 member C1 OS=Homo sapiens GN=AKR1C1 PE=1 SV=1	11.9839	5	0.462	5
Q04837	Single-stranded DNA-binding protein, mitochondrial OS=Homo sapiens GN=SSBP1 PE=1 SV=1	11.0671	3	0.923	3
Q04917	14-3-3 protein eta OS=Homo sapiens GN=YWHAH PE=1 SV=4	41.8257	4	1.319	8
Q06033	Inter-alpha-trypsin inhibitor heavy chain H3 OS=Homo sapiens GN=ITIH3 PE=1 SV=2	7.11439	2	0.822	2
Q06124	Tyrosine-protein phosphatase non-receptor type 11 OS=Homo sapiens GN=PTPN11 PE=1 SV=2	4.59431	1	0.909	1
Q06210	Glutamine--fructose-6-phosphate aminotransferase [isomerizing] 1 OS=Homo sapiens GN=GFPT1 PE=1 SV=3	57.3576	12	1.237	12
Q06323	Proteasome activator complex subunit 1 OS=Homo sapiens GN=PSME1 PE=1 SV=1	9.04276	3	1.236	3
Q06830	Peroxiredoxin-1 OS=Homo sapiens GN=PRDX1 PE=1 SV=1	37.2525	8	0.718	11
Q07021	Complement component 1 Q subcomponent-binding protein, mitochondrial OS=Homo sapiens GN=C1QBP PE=1 SV=1	4.88738	2	0.835	2
Q07065	Cytoskeleton-associated protein 4 OS=Homo sapiens GN=CKAP4 PE=1 SV=2	125.658	25	1.33	25
Q07666	KH domain-containing, RNA-binding, signal transduction-associated protein 1 OS=Homo sapiens GN=KHDRBS1 PE=1 SV=1	3.55238	1	0.977	1
Q07812	Apoptosis regulator BAX OS=Homo sapiens GN=BAX PE=1 SV=1	1.34775	1	1.249	1
Q07817	Bcl-2-like protein 1 OS=Homo sapiens GN=BCL2L1 PE=1 SV=1	3.78304	1	1.261	1
Q07954	Prolow-density lipoprotein receptor-related protein 1 OS=Homo sapiens GN=LRP1 PE=1 SV=2	43.3651	11	0.869	11
Q07960	Rho GTPase-activating protein 1 OS=Homo sapiens GN=ARHGAP1 PE=1 SV=1	25.7245	4	1.088	4
Q08211	ATP-dependent RNA helicase A OS=Homo sapiens GN=DHX9 PE=1 SV=4	32.9809	7	1.079	7
Q08378	Golgin subfamily A member 3 OS=Homo sapiens GN=GOLGA3 PE=1 SV=2	4.78622	1	1.123	1
Q08379	Golgin subfamily A member 2 OS=Homo sapiens GN=GOLGA2 PE=1 SV=3	4.6702	1	1.099	1
Q08380	Galectin-3-binding protein OS=Homo sapiens GN=LGALS3BP PE=1 SV=1	3.5867	1	1.086	1
Q08431	Lactadherin OS=Homo sapiens GN=MFGE8 PE=1 SV=2	28.6726	7	2.364	7
Q08752	Peptidyl-prolyl cis-trans isomerase D OS=Homo sapiens GN=PPID PE=1 SV=3	3.62562	1	1.1	1
Q09028	Histone-binding protein RBBP4 OS=Homo sapiens GN=RBBP4 PE=1 SV=3	1.92263	1	1.241	1
Q09666	Neuroblast differentiation-associated protein AHNAK OS=Homo sapiens GN=AHNAK PE=1 SV=2	415.624	107	0.788	108
Q0VGL1	Ragulator complex protein LAMTOR4 OS=Homo sapiens GN=LAMTOR4 PE=1 SV=1	6.14357	1		1
Q0ZGT2	Nexilin OS=Homo sapiens GN=NEXN PE=1 SV=1	17.4081	5	2.054	5
Q10567	AP-1 complex subunit beta-1 OS=Homo sapiens GN=AP1B1 PE=1 SV=2	24.7258	2	1.092	5
Q10713	Mitochondrial-processing peptidase subunit alpha OS=Homo sapiens GN=PMPCA PE=1 SV=2	8.01678	2	1.019	2
Q12765	Secernin-1 OS=Homo sapiens GN=SCRN1 PE=1 SV=2	3.61744	1	1.027	1
Q12768	WASH complex subunit strumpellin OS=Homo sapiens GN=KIAA0196 PE=1 SV=1	5.16172	1	0.883	1
Q12792	Twinfilin-1 OS=Homo sapiens GN=TWF1 PE=1 SV=3	1.50738	1	0.848	1
Q12797	Aspartyl/asparaginyl beta-hydroxylase OS=Homo sapiens GN=ASPH PE=1 SV=3	13.447	4	0.674	4
Q12841	Follistatin-related protein 1 OS=Homo sapiens GN=FSTL1 PE=1 SV=1	2.03203	1	0.775	1
Q12884	Prolyl endopeptidase FAP OS=Homo sapiens GN=FAP PE=1 SV=5	7.69161	2	1.1	2
Q12904	Aminoacyl tRNA synthase complex-interacting multifunctional protein 1 OS=Homo sapiens GN=AIMP1 PE=1 SV=2	4.03579	1	0.944	1
Q12905	Interleukin enhancer-binding factor 2 OS=Homo sapiens GN=ILF2 PE=1 SV=2	17.2981	5	0.925	5
Q12906	Interleukin enhancer-binding factor 3 OS=Homo sapiens GN=ILF3 PE=1 SV=3	26.8833	7	1.035	7
Q12907	Vesicular integral-membrane protein VIP36 OS=Homo sapiens GN=LMAN2 PE=1 SV=1	9.55938	2	1.01	2
Q12929	Epidermal growth factor receptor kinase substrate 8 OS=Homo sapiens GN=EPS8 PE=1 SV=1	5.28912	1	1.285	1
Q12965	Unconventional myosin-Ie OS=Homo sapiens GN=MYO1E PE=1 SV=2	4.01731	2	1.06	2
Q13045	Protein flightless-1 homolog OS=Homo sapiens GN=FLII PE=1 SV=2	19.8578	5	1.018	5
Q13084	39S ribosomal protein L28, mitochondrial OS=Homo sapiens GN=MRPL28 PE=1 SV=4	4.4318	1	0.835	1
Q13151	Heterogeneous nuclear ribonucleoprotein A0 OS=Homo sapiens GN=HNRNPA0 PE=1 SV=1	6.44185	1	0.985	2
Q13162	Peroxiredoxin-4 OS=Homo sapiens GN=PRDX4 PE=1 SV=1	12.8221	3	1.158	5
Q13177	Serine/threonine-protein kinase PAK 2 OS=Homo sapiens GN=PAK2 PE=1 SV=3	2.75597	1	0.831	1
Q13200	26S proteasome non-ATPase regulatory subunit 2 OS=Homo sapiens GN=PSMD2 PE=1 SV=3	21.6585	4	1.127	4
Q13283	Ras GTPase-activating protein-binding protein 1 OS=Homo sapiens GN=G3BP1 PE=1 SV=1	15.4506	4	1.027	4
Q13310	Polyadenylate-binding protein 4 OS=Homo sapiens GN=PABPC4 PE=1 SV=1	5.21339	1	1.208	2
Q13409	Cytoplasmic dynein 1 intermediate chain 2 OS=Homo sapiens GN=DYNC1I2 PE=1 SV=3	9.87892	2	0.861	2
Q13423	NAD(P) transhydrogenase, mitochondrial OS=Homo sapiens GN=NNT PE=1 SV=3	9.97287	3	0.93	3
Q13435	Splicing factor 3B subunit 2 OS=Homo sapiens GN=SF3B2 PE=1 SV=2	5.25197	2	1.002	2
Q13492	Phosphatidylinositol-binding clathrin assembly protein OS=Homo sapiens GN=PICALM PE=1 SV=2	16.8488	4	1.053	4
Q13510	Acid ceramidase OS=Homo sapiens GN=ASAH1 PE=1 SV=5	6.29182	2	2.211	2
Q13526	Peptidyl-prolyl cis-trans isomerase NIMA-interacting 1 OS=Homo sapiens GN=PIN1 PE=1 SV=1	4.95156	1	1.15	1
Q13541	Eukaryotic translation initiation factor 4E-binding protein 1 OS=Homo sapiens GN=EIF4EBP1 PE=1 SV=3	2.5812	1	0.918	1
Q13561	Dynactin subunit 2 OS=Homo sapiens GN=DCTN2 PE=1 SV=4	18.7335	5	0.917	5
Q13563	Polycystin-2 OS=Homo sapiens GN=PKD2 PE=1 SV=3	4.63808	1	1.643	1
Q13564	NEDD8-activating enzyme E1 regulatory subunit OS=Homo sapiens GN=NAE1 PE=1 SV=1	1.62434	1	0.97	1
Q13596	Sorting nexin-1 OS=Homo sapiens GN=SNX1 PE=1 SV=3	24.6147	3	0.846	3
Q13618	Cullin-3 OS=Homo sapiens GN=CUL3 PE=1 SV=2	2.73684	1	1.199	1
Q13620	Cullin-4B OS=Homo sapiens GN=CUL4B PE=1 SV=4	8.71123	2	0.893	2
Q13636	Ras-related protein Rab-31 OS=Homo sapiens GN=RAB31 PE=1 SV=1	1.53224	1	0.938	1
Q13643	Four and a half LIM domains protein 3 OS=Homo sapiens GN=FHL3 PE=1 SV=4	4.2186	1	0.975	1
Q13683	Integrin alpha-7 OS=Homo sapiens GN=ITGA7 PE=1 SV=3	2.47782	1		1
Q13724	Mannosyl-oligosaccharide glucosidase OS=Homo sapiens GN=MOGS PE=1 SV=5	14.7424	3	1.243	3
Q13740	CD166 antigen OS=Homo sapiens GN=ALCAM PE=1 SV=2	16.1226	2	1.304	2
Q13838	Spliceosome RNA helicase DDX39B OS=Homo sapiens GN=DDX39B PE=1 SV=1	19.9304	7	1.121	7
Q13885	Tubulin beta-2A chain OS=Homo sapiens GN=TUBB2A PE=1 SV=1	126.267	2	1.01	15
Q14004	Cyclin-dependent kinase 13 OS=Homo sapiens GN=CDK13 PE=1 SV=2	2.40252	1	0.98	1
Q14019	Coactosin-like protein OS=Homo sapiens GN=COTL1 PE=1 SV=3	4.33785	3	0.672	3
Q14108	Lysosome membrane protein 2 OS=Homo sapiens GN=SCARB2 PE=1 SV=2	14.9062	4	1.206	4
Q14152	Eukaryotic translation initiation factor 3 subunit A OS=Homo sapiens GN=EIF3A PE=1 SV=1	23.7344	9	0.998	9
Q14157	Ubiquitin-associated protein 2-like OS=Homo sapiens GN=UBAP2L PE=1 SV=2	9.16458	2	0.902	2
Q14161	ARF GTPase-activating protein GIT2 OS=Homo sapiens GN=GIT2 PE=1 SV=2	3.68089	1	1.111	1
Q14165	Malectin OS=Homo sapiens GN=MLEC PE=1 SV=1	3.58236	1	1.009	1
Q14166	Tubulin--tyrosine ligase-like protein 12 OS=Homo sapiens GN=TTLL12 PE=1 SV=2	1.1346	1	0.72	1
Q14195	Dihydropyrimidinase-related protein 3 OS=Homo sapiens GN=DPYSL3 PE=1 SV=1	15.9986	1	0.672	4
Q14203	Dynactin subunit 1 OS=Homo sapiens GN=DCTN1 PE=1 SV=3	31.2641	8	0.952	8
Q14204	Cytoplasmic dynein 1 heavy chain 1 OS=Homo sapiens GN=DYNC1H1 PE=1 SV=5	250.876	57	0.969	57
Q14240	Eukaryotic initiation factor 4A-II OS=Homo sapiens GN=EIF4A2 PE=1 SV=2	33.5247	1	1.159	6
Q14247	Src substrate cortactin OS=Homo sapiens GN=CTTN PE=1 SV=2	11.6282	2	0.841	2
Q14257	Reticulocalbin-2 OS=Homo sapiens GN=RCN2 PE=1 SV=1	12.538	2	1.129	2
Q14315	Filamin-C OS=Homo sapiens GN=FLNC PE=1 SV=3	291.355	53	0.576	64
Q14318	Peptidyl-prolyl cis-trans isomerase FKBP8 OS=Homo sapiens GN=FKBP8 PE=1 SV=2	1.92154	1	0.889	1
Q14444	Caprin-1 OS=Homo sapiens GN=CAPRIN1 PE=1 SV=2	10.9682	4	1.009	4
Q14697	Neutral alpha-glucosidase AB OS=Homo sapiens GN=GANAB PE=1 SV=3	78.5221	18	0.934	18
Q14699	Raftlin OS=Homo sapiens GN=RFTN1 PE=1 SV=4	4.63865	1	0.974	1
Q14738	Serine/threonine-protein phosphatase 2A 56 kDa regulatory subunit delta isoform OS=Homo sapiens GN=PPP2R5D PE=1 SV=1	2.82787	2	0.874	2
Q14764	Major vault protein OS=Homo sapiens GN=MVP PE=1 SV=4	114.839	25	0.976	25
Q14847	LIM and SH3 domain protein 1 OS=Homo sapiens GN=LASP1 PE=1 SV=2	23.7946	6	1.405	6
Q14914	Prostaglandin reductase 1 OS=Homo sapiens GN=PTGR1 PE=1 SV=2	14.3596	4	0.838	4
Q14956	Transmembrane glycoprotein NMB OS=Homo sapiens GN=GPNMB PE=1 SV=2	3.04263	1	1.415	1
Q14974	Importin subunit beta-1 OS=Homo sapiens GN=KPNB1 PE=1 SV=2	35.3434	7	1.019	7
Q15008	26S proteasome non-ATPase regulatory subunit 6 OS=Homo sapiens GN=PSMD6 PE=1 SV=1	19.9095	5	0.995	5
Q15019	Septin-2 OS=Homo sapiens GN=SEPT2 PE=1 SV=1	85.5024	8	1.078	9
Q15029	116 kDa U5 small nuclear ribonucleoprotein component OS=Homo sapiens GN=EFTUD2 PE=1 SV=1	14.0105	3	1.042	4
Q15035	Translocating chain-associated membrane protein 2 OS=Homo sapiens GN=TRAM2 PE=1 SV=1	1.72862	1	0.808	1
Q15036	Sorting nexin-17 OS=Homo sapiens GN=SNX17 PE=1 SV=1	1.14074	1	1.057	1
Q15042	Rab3 GTPase-activating protein catalytic subunit OS=Homo sapiens GN=RAB3GAP1 PE=1 SV=3	5.89526	2	1.215	2
Q15046	Lysine--tRNA ligase OS=Homo sapiens GN=KARS PE=1 SV=3	5.03924	1	0.936	1
Q15056	Eukaryotic translation initiation factor 4H OS=Homo sapiens GN=EIF4H PE=1 SV=5	13.7857	5	0.876	5
Q15057	Arf-GAP with coiled-coil, ANK repeat and PH domain-containing protein 2 OS=Homo sapiens GN=ACAP2 PE=1 SV=3	2.73542	1	1.053	1
Q15063	Periostin OS=Homo sapiens GN=POSTN PE=1 SV=2	1.2321	1	1.498	1
Q15075	Early endosome antigen 1 OS=Homo sapiens GN=EEA1 PE=1 SV=2	7.25978	2	0.983	2
Q15084	Protein disulfide-isomerase A6 OS=Homo sapiens GN=PDIA6 PE=1 SV=1	79.571	11	0.816	11
Q15121	Astrocytic phosphoprotein PEA-15 OS=Homo sapiens GN=PEA15 PE=1 SV=2	25.4294	5	0.866	5
Q15126	Phosphomevalonate kinase OS=Homo sapiens GN=PMVK PE=1 SV=3	6.02067	1	0.947	1
Q15147	1-phosphatidylinositol 4,5-bisphosphate phosphodiesterase beta-4 OS=Homo sapiens GN=PLCB4 PE=1 SV=3	8.23793	2	1.344	2
Q15149	Plectin OS=Homo sapiens GN=PLEC PE=1 SV=3	839.691	176	0.833	177
Q15181	Inorganic pyrophosphatase OS=Homo sapiens GN=PPA1 PE=1 SV=2	4.59312	1	0.88	1
Q15233	Non-POU domain-containing octamer-binding protein OS=Homo sapiens GN=NONO PE=1 SV=4	8.52254	2	1.229	3
Q15257	Serine/threonine-protein phosphatase 2A activator OS=Homo sapiens GN=PPP2R4 PE=1 SV=3	4.43472	2	0.962	2
Q15293	Reticulocalbin-1 OS=Homo sapiens GN=RCN1 PE=1 SV=1	41.4598	8	0.833	8
Q15363	Transmembrane emp24 domain-containing protein 2 OS=Homo sapiens GN=TMED2 PE=1 SV=1	8.31788	2	1.011	2
Q15365	Poly(rC)-binding protein 1 OS=Homo sapiens GN=PCBP1 PE=1 SV=2	29.5578	4	0.867	6
Q15366	Poly(rC)-binding protein 2 OS=Homo sapiens GN=PCBP2 PE=1 SV=1	27.7965	5	0.883	7
Q15388	Mitochondrial import receptor subunit TOM20 homolog OS=Homo sapiens GN=TOMM20 PE=1 SV=1	9.31441	2	0.999	2
Q15393	Splicing factor 3B subunit 3 OS=Homo sapiens GN=SF3B3 PE=1 SV=4	5.82681	1	1.002	1
Q15404	Ras suppressor protein 1 OS=Homo sapiens GN=RSU1 PE=1 SV=3	19.6211	5	0.891	5
Q15417	Calponin-3 OS=Homo sapiens GN=CNN3 PE=1 SV=1	21.6482	4	1.144	4
Q15427	Splicing factor 3B subunit 4 OS=Homo sapiens GN=SF3B4 PE=1 SV=1	3.57479	1	0.981	1
Q15435	Protein phosphatase 1 regulatory subunit 7 OS=Homo sapiens GN=PPP1R7 PE=1 SV=1	12.5167	2	0.938	2
Q15436	Protein transport protein Sec23A OS=Homo sapiens GN=SEC23A PE=1 SV=2	32.9913	5	1.016	5
Q15459	Splicing factor 3A subunit 1 OS=Homo sapiens GN=SF3A1 PE=1 SV=1	2.20073	1	1.044	1
Q15582	Transforming growth factor-beta-induced protein ig-h3 OS=Homo sapiens GN=TGFBI PE=1 SV=1	96.7256	18	0.524	18
Q15628	Tumor necrosis factor receptor type 1-associated DEATH domain protein OS=Homo sapiens GN=TRADD PE=1 SV=2	4.63865	1	0.817	1
Q15631	Translin OS=Homo sapiens GN=TSN PE=1 SV=1	4.63733	1		1
Q15654	Thyroid receptor-interacting protein 6 OS=Homo sapiens GN=TRIP6 PE=1 SV=3	10.2498	2	0.938	2
Q15691	Microtubule-associated protein RP/EB family member 1 OS=Homo sapiens GN=MAPRE1 PE=1 SV=3	10.6702	4	1.092	4
Q15717	ELAV-like protein 1 OS=Homo sapiens GN=ELAVL1 PE=1 SV=2	5.85949	1	1.098	1
Q15746	Myosin light chain kinase, smooth muscle OS=Homo sapiens GN=MYLK PE=1 SV=4	19.5265	6	1.134	6
Q15758	Neutral amino acid transporter B(0) OS=Homo sapiens GN=SLC1A5 PE=1 SV=2	2.04182	1	0.752	1
Q15785	Mitochondrial import receptor subunit TOM34 OS=Homo sapiens GN=TOMM34 PE=1 SV=2	2.69594	1	0.753	1
Q15847	Adipogenesis regulatory factor OS=Homo sapiens GN=ADIRF PE=1 SV=1	5.90464	2	0.774	2
Q15904	V-type proton ATPase subunit S1 OS=Homo sapiens GN=ATP6AP1 PE=1 SV=2	1.50362	1	1.296	1
Q15907	Ras-related protein Rab-11B OS=Homo sapiens GN=RAB11B PE=1 SV=4	22.7867	7	1.113	7
Q15942	Zyxin OS=Homo sapiens GN=ZYX PE=1 SV=1	49.611	7	1.264	7
Q16222	UDP-N-acetylhexosamine pyrophosphorylase OS=Homo sapiens GN=UAP1 PE=1 SV=3	5.95533	3	0.692	3
Q16401	26S proteasome non-ATPase regulatory subunit 5 OS=Homo sapiens GN=PSMD5 PE=1 SV=3	7.09531	3	0.883	3
Q16531	DNA damage-binding protein 1 OS=Homo sapiens GN=DDB1 PE=1 SV=1	16.6489	5	0.975	5
Q16537	Serine/threonine-protein phosphatase 2A 56 kDa regulatory subunit epsilon isoform OS=Homo sapiens GN=PPP2R5E PE=1 SV=1	4.68466	1	1.031	1
Q16543	Hsp90 co-chaperone Cdc37 OS=Homo sapiens GN=CDC37 PE=1 SV=1	20.7027	5	1.032	5
Q16563	Synaptophysin-like protein 1 OS=Homo sapiens GN=SYPL1 PE=1 SV=1	5.49241	1	0.997	1
Q16585	Beta-sarcoglycan OS=Homo sapiens GN=SGCB PE=1 SV=1	1.63489	1		1
Q16630	Cleavage and polyadenylation specificity factor subunit 6 OS=Homo sapiens GN=CPSF6 PE=1 SV=2	2.70597	1	1.097	1
Q16643	Drebrin OS=Homo sapiens GN=DBN1 PE=1 SV=4	26.6721	7	0.66	7
Q16647	Prostacyclin synthase OS=Homo sapiens GN=PTGIS PE=1 SV=1	2.46017	1	0.605	1
Q16658	Fascin OS=Homo sapiens GN=FSCN1 PE=1 SV=3	32.8111	9	0.806	9
Q16706	Alpha-mannosidase 2 OS=Homo sapiens GN=MAN2A1 PE=1 SV=2	1.52086	1	1.3	1
Q16718	NADH dehydrogenase [ubiquinone] 1 alpha subcomplex subunit 5 OS=Homo sapiens GN=NDUFA5 PE=1 SV=3	2.14856	1	0.813	1
Q16822	Phosphoenolpyruvate carboxykinase [GTP], mitochondrial OS=Homo sapiens GN=PCK2 PE=1 SV=3	8.32002	1	0.648	1
Q16864	V-type proton ATPase subunit F OS=Homo sapiens GN=ATP6V1F PE=1 SV=2	8.47466	2	1.33	2
Q16881	Thioredoxin reductase 1, cytoplasmic OS=Homo sapiens GN=TXNRD1 PE=1 SV=3	14.7241	3	0.972	3
Q16891	MICOS complex subunit MIC60 OS=Homo sapiens GN=IMMT PE=1 SV=1	7.99098	3	1.31	3
Q1KMD3	Heterogeneous nuclear ribonucleoprotein U-like protein 2 OS=Homo sapiens GN=HNRNPUL2 PE=1 SV=1	5.61172	1		1
Q27J81	Inverted formin-2 OS=Homo sapiens GN=INF2 PE=1 SV=2	23.396	4	0.991	4
Q2QD12	Ribulose-phosphate 3-epimerase-like protein 1 OS=Homo sapiens GN=RPEL1 PE=2 SV=1	1.28904	1	0.868	1
Q32MZ4	Leucine-rich repeat flightless-interacting protein 1 OS=Homo sapiens GN=LRRFIP1 PE=1 SV=2	1.3869	1	1.073	1
Q32P28	Prolyl 3-hydroxylase 1 OS=Homo sapiens GN=P3H1 PE=1 SV=2	22.074	6	1.087	6
Q32Q12	Nucleoside diphosphate kinase OS=Homo sapiens GN=NME1-NME2 PE=1 SV=1	36.2042	9	0.822	9
Q3SY69	Mitochondrial 10-formyltetrahydrofolate dehydrogenase OS=Homo sapiens GN=ALDH1L2 PE=1 SV=2	19.0868	5	0.854	5
Q4V9L6	Transmembrane protein 119 OS=Homo sapiens GN=TMEM119 PE=1 SV=1	1.97757	1	0.856	1
Q53GQ0	Very-long-chain 3-oxoacyl-CoA reductase OS=Homo sapiens GN=HSD17B12 PE=1 SV=2	5.12024	3	1.302	3
Q53TN4	Cytochrome b reductase 1 OS=Homo sapiens GN=CYBRD1 PE=1 SV=1	3.9838	1	0.964	1
Q5EBL4	RILP-like protein 1 OS=Homo sapiens GN=RILPL1 PE=1 SV=1	2.32185	1	0.01	1
Q5GLZ8	Probable E3 ubiquitin-protein ligase HERC4 OS=Homo sapiens GN=HERC4 PE=1 SV=1	8.18524	2		2
Q5HYB6	Epididymis luminal protein 189 OS=Homo sapiens GN=DKFZp686J1372 PE=1 SV=1	90.824	11	1.2	17
Q5JRA6	Melanoma inhibitory activity protein 3 OS=Homo sapiens GN=MIA3 PE=1 SV=1	4.46256	1	0.896	1
Q5JRX3	Presequence protease, mitochondrial OS=Homo sapiens GN=PITRM1 PE=1 SV=3	7.30005	2	0.518	2
Q5JWF2	Guanine nucleotide-binding protein G(s) subunit alpha isoforms XLas OS=Homo sapiens GN=GNAS PE=1 SV=2	12.4147	1	0.859	2
Q5JXI8	Four and a half LIM domains protein 1 (Fragment) OS=Homo sapiens GN=FHL1 PE=1 SV=1	12.862	4	1.198	4
Q5SSJ5	Heterochromatin protein 1-binding protein 3 OS=Homo sapiens GN=HP1BP3 PE=1 SV=1	9.08589	2	0.856	2
Q5T0R9	Adenylyl cyclase-associated protein 1 (Fragment) OS=Homo sapiens GN=CAP1 PE=1 SV=8	16.678	1	1.138	4
Q5T1A1	DC-STAMP domain-containing protein 2 OS=Homo sapiens GN=DCST2 PE=2 SV=2	1.27901	1	1.277	1
Q5T5C7	Serine--tRNA ligase, cytoplasmic OS=Homo sapiens GN=SARS PE=1 SV=1	7.36732	2	1.247	2
Q5T9B7	Adenylate kinase isoenzyme 1 OS=Homo sapiens GN=AK1 PE=1 SV=1	12.9881	3	0.704	3
Q5TCU3	Tropomyosin beta chain OS=Homo sapiens GN=TPM2 PE=1 SV=1	102.995	1	1.361	13
Q5TH30	NDRG family member 3, isoform CRA_c OS=Homo sapiens GN=NDRG3 PE=1 SV=1	2.25696	1	1.128	1
Q5VV89	Microsomal glutathione S-transferase 3 OS=Homo sapiens GN=MGST3 PE=1 SV=1	1.40176	1	1.032	1
Q5VZU9	Tripeptidyl-peptidase 2 OS=Homo sapiens GN=TPP2 PE=1 SV=1	3.76346	1	1.112	1
Q63ZY3	KN motif and ankyrin repeat domain-containing protein 2 OS=Homo sapiens GN=KANK2 PE=1 SV=1	1.60432	1	0.775	1
Q68EM7	Rho GTPase-activating protein 17 OS=Homo sapiens GN=ARHGAP17 PE=1 SV=1	2.12645	1	1.135	1
Q6DD88	Atlastin-3 OS=Homo sapiens GN=ATL3 PE=1 SV=1	33.1615	6	0.977	6
Q6DKJ4	Nucleoredoxin OS=Homo sapiens GN=NXN PE=1 SV=2	1.78225	1	0.705	1
Q6EMK4	Vasorin OS=Homo sapiens GN=VASN PE=1 SV=1	5.06469	1	1.068	1
Q6FI13	Histone H2A type 2-A OS=Homo sapiens GN=HIST2H2AA3 PE=1 SV=3	31.2759	1	0.849	5
Q6IAA8	Ragulator complex protein LAMTOR1 OS=Homo sapiens GN=LAMTOR1 PE=1 SV=2	4.242	1	1.091	1
Q6IBS0	Twinfilin-2 OS=Homo sapiens GN=TWF2 PE=1 SV=2	7.76255	2	0.907	2
Q6NUK1	Calcium-binding mitochondrial carrier protein SCaMC-1 OS=Homo sapiens GN=SLC25A24 PE=1 SV=2	6.47991	1	1.067	1
Q6NUQ4	Transmembrane protein 214 OS=Homo sapiens GN=TMEM214 PE=1 SV=2	1.33602	1	0.978	1
Q6NZI2	Polymerase I and transcript release factor OS=Homo sapiens GN=PTRF PE=1 SV=1	66.1791	13	1.094	13
Q6P587	Acylpyruvase FAHD1, mitochondrial OS=Homo sapiens GN=FAHD1 PE=1 SV=2	1.79263	1	0.913	1
Q6P9B6	TLD domain-containing protein 1 OS=Homo sapiens GN=TLDC1 PE=1 SV=2	9.93105	2	0.79	2
Q6PKG0	La-related protein 1 OS=Homo sapiens GN=LARP1 PE=1 SV=2	5.14424	1	0.939	1
Q6UVK1	Chondroitin sulfate proteoglycan 4 OS=Homo sapiens GN=CSPG4 PE=1 SV=2	45.0103	8	1.704	8
Q6UVY6	DBH-like monooxygenase protein 1 OS=Homo sapiens GN=MOXD1 PE=1 SV=1	1.80024	1	0.666	1
Q6WCQ1	Myosin phosphatase Rho-interacting protein OS=Homo sapiens GN=MPRIP PE=1 SV=3	9.05299	2	1.419	2
Q6YHK3	CD109 antigen OS=Homo sapiens GN=CD109 PE=1 SV=2	11.7204	4	0.83	4
Q6YN16	Hydroxysteroid dehydrogenase-like protein 2 OS=Homo sapiens GN=HSDL2 PE=1 SV=1	8.94379	2	1.135	2
Q6ZN40	Tropomyosin 1 (Alpha), isoform CRA_f OS=Homo sapiens GN=TPM1 PE=1 SV=1	103.82	3	1.091	18
Q6ZVM7	TOM1-like protein 2 OS=Homo sapiens GN=TOM1L2 PE=1 SV=1	2.98506	1	1.435	1
Q6ZXV5	Transmembrane and TPR repeat-containing protein 3 OS=Homo sapiens GN=TMTC3 PE=1 SV=2	3.03967	1	0.88	1
Q70UQ0	Inhibitor of nuclear factor kappa-B kinase-interacting protein OS=Homo sapiens GN=IKBIP PE=1 SV=1	14.5429	5	0.928	5
Q76M96	Coiled-coil domain-containing protein 80 OS=Homo sapiens GN=CCDC80 PE=1 SV=1	32.8033	9	0.258	9
Q7KZ85	Transcription elongation factor SPT6 OS=Homo sapiens GN=SUPT6H PE=1 SV=2	1.67407	1	1.462	1
Q7KZF4	Staphylococcal nuclease domain-containing protein 1 OS=Homo sapiens GN=SND1 PE=1 SV=1	67.3721	16	1.133	16
Q7L1Q6	Basic leucine zipper and W2 domain-containing protein 1 OS=Homo sapiens GN=BZW1 PE=1 SV=1	3.69552	2	1.044	2
Q7L2H7	Eukaryotic translation initiation factor 3 subunit M OS=Homo sapiens GN=EIF3M PE=1 SV=1	1.81502	1		1
Q7L523	Ras-related GTP-binding protein A OS=Homo sapiens GN=RRAGA PE=1 SV=1	7.4588	1	1.117	1
Q7L576	Cytoplasmic FMR1-interacting protein 1 OS=Homo sapiens GN=CYFIP1 PE=1 SV=1	18.7161	5	0.928	5
Q7L5D6	Golgi to ER traffic protein 4 homolog OS=Homo sapiens GN=GET4 PE=1 SV=1	5.83476	1	0.866	1
Q7L9L4	MOB kinase activator 1B OS=Homo sapiens GN=MOB1B PE=1 SV=3	4.43938	1		1
Q7RTV2	Glutathione S-transferase A5 OS=Homo sapiens GN=GSTA5 PE=1 SV=1	2.47444	1	0.899	1
Q7Z4H8	KDEL motif-containing protein 2 OS=Homo sapiens GN=KDELC2 PE=1 SV=2	2.46967	1	1.115	1
Q86UE4	Protein LYRIC OS=Homo sapiens GN=MTDH PE=1 SV=2	7.82302	2	1.165	2
Q86UP2	Kinectin OS=Homo sapiens GN=KTN1 PE=1 SV=1	12.1843	2	0.965	2
Q86UU1	Pleckstrin homology-like domain family B member 1 OS=Homo sapiens GN=PHLDB1 PE=1 SV=1	7.36472	2	1.236	2
Q86V48	Leucine zipper protein 1 OS=Homo sapiens GN=LUZP1 PE=1 SV=2	1.36041	1	1.072	1
Q86VP6	Cullin-associated NEDD8-dissociated protein 1 OS=Homo sapiens GN=CAND1 PE=1 SV=2	25.3047	7	0.994	7
Q86W92	Liprin-beta-1 OS=Homo sapiens GN=PPFIBP1 PE=1 SV=2	4.39502	1	0.985	1
Q86WV6	Stimulator of interferon genes protein OS=Homo sapiens GN=TMEM173 PE=1 SV=1	2.59312	1	1.26	1
Q86Y82	Syntaxin-12 OS=Homo sapiens GN=STX12 PE=1 SV=1	3.84194	1	1.415	1
Q8IVF2	Protein AHNAK2 OS=Homo sapiens GN=AHNAK2 PE=1 SV=2	3.25632	2	0.685	2
Q8IVM0	Coiled-coil domain-containing protein 50 OS=Homo sapiens GN=CCDC50 PE=1 SV=1	5.56864	1	1.374	1
Q8IWE2	Protein NOXP20 OS=Homo sapiens GN=FAM114A1 PE=1 SV=2	17.6087	3	0.996	3
Q8IWT3	Cullin-9 OS=Homo sapiens GN=CUL9 PE=1 SV=2	1.15902	1	1.211	1
Q8IWU6	Extracellular sulfatase Sulf-1 OS=Homo sapiens GN=SULF1 PE=1 SV=1	17.0793	5	0.732	5
Q8IX30	Signal peptide, CUB and EGF-like domain-containing protein 3 OS=Homo sapiens GN=SCUBE3 PE=1 SV=1	1.17672	1	2.106	1
Q8IXM2	Chromatin complexes subunit BAP18 OS=Homo sapiens GN=BAP18 PE=1 SV=1	2.19491	1	0.957	1
Q8IYD1	Eukaryotic peptide chain release factor GTP-binding subunit ERF3B OS=Homo sapiens GN=GSPT2 PE=1 SV=2	1.85886	1	1.016	1
Q8N163	Cell cycle and apoptosis regulator protein 2 OS=Homo sapiens GN=CCAR2 PE=1 SV=2	4.29132	1	1.053	1
Q8N1G4	Leucine-rich repeat-containing protein 47 OS=Homo sapiens GN=LRRC47 PE=1 SV=1	4.57296	2	0.862	2
Q8N241	Heat shock 27kDa protein family, member 7 (Cardiovascular), isoform CRA_c OS=Homo sapiens GN=HSPB7 PE=1 SV=1	8.99363	3	0.97	3
Q8N3F8	MICAL-like protein 1 OS=Homo sapiens GN=MICALL1 PE=1 SV=2	5.9784	1	0.853	1
Q8N556	Actin filament-associated protein 1 OS=Homo sapiens GN=AFAP1 PE=1 SV=2	3.16349	1	1.472	1
Q8N6G6	ADAMTS-like protein 1 OS=Homo sapiens GN=ADAMTSL1 PE=1 SV=4	10.6485	3	0.796	3
Q8N6L0	Protein KASH5 OS=Homo sapiens GN=CCDC155 PE=1 SV=2	1.28912	1		1
Q8N766	ER membrane protein complex subunit 1 OS=Homo sapiens GN=EMC1 PE=1 SV=1	8.97305	3	1.127	3
Q8NBJ5	Procollagen galactosyltransferase 1 OS=Homo sapiens GN=COLGALT1 PE=1 SV=1	3.95861	1	1.132	1
Q8NBS9	Thioredoxin domain-containing protein 5 OS=Homo sapiens GN=TXNDC5 PE=1 SV=2	30.3385	8	1.008	8
Q8NC51	Plasminogen activator inhibitor 1 RNA-binding protein OS=Homo sapiens GN=SERBP1 PE=1 SV=2	9.74205	3	0.873	3
Q8NCA5	Protein FAM98A OS=Homo sapiens GN=FAM98A PE=1 SV=1	6.02706	1	1.069	1
Q8NE71	ATP-binding cassette sub-family F member 1 OS=Homo sapiens GN=ABCF1 PE=1 SV=2	1.71738	1		1
Q8NEU8	DCC-interacting protein 13-beta OS=Homo sapiens GN=APPL2 PE=1 SV=3	13.337	4	0.802	4
Q8NHP8	Putative phospholipase B-like 2 OS=Homo sapiens GN=PLBD2 PE=1 SV=2	7.23386	2	1.46	2
Q8TAT6	Nuclear protein localization protein 4 homolog OS=Homo sapiens GN=NPLOC4 PE=1 SV=3	6.49851	2	1.091	2
Q8TC12	Retinol dehydrogenase 11 OS=Homo sapiens GN=RDH11 PE=1 SV=2	8.44525	2	1.044	2
Q8TCJ2	Dolichyl-diphosphooligosaccharide--protein glycosyltransferase subunit STT3B OS=Homo sapiens GN=STT3B PE=1 SV=1	1.2395	1	1.11	1
Q8TCT9	Minor histocompatibility antigen H13 OS=Homo sapiens GN=HM13 PE=1 SV=1	8.85633	3	0.895	3
Q8TDX7	Serine/threonine-protein kinase Nek7 OS=Homo sapiens GN=NEK7 PE=1 SV=1	8.73775	2	0.884	2
Q8TED1	Probable glutathione peroxidase 8 OS=Homo sapiens GN=GPX8 PE=1 SV=2	2.06068	1	1.001	1
Q8WU90	Zinc finger CCCH domain-containing protein 15 OS=Homo sapiens GN=ZC3H15 PE=1 SV=1	1.77057	1	1.054	1
Q8WUJ3	Cell migration-inducing and hyaluronan-binding protein OS=Homo sapiens GN=CEMIP PE=1 SV=2	5.80582	3	2.004	3
Q8WUM4	Programmed cell death 6-interacting protein OS=Homo sapiens GN=PDCD6IP PE=1 SV=1	51.9728	10	0.891	10
Q8WVM8	Sec1 family domain-containing protein 1 OS=Homo sapiens GN=SCFD1 PE=1 SV=4	12.5527	3	1.072	3
Q8WWI1	LIM domain only protein 7 OS=Homo sapiens GN=LMO7 PE=1 SV=3	80.2535	20	1.241	20
Q8WX93	Palladin OS=Homo sapiens GN=PALLD PE=1 SV=3	17.9032	6	1.467	6
Q92499	ATP-dependent RNA helicase DDX1 OS=Homo sapiens GN=DDX1 PE=1 SV=2	20.7611	5	1.016	5
Q92504	Zinc transporter SLC39A7 OS=Homo sapiens GN=SLC39A7 PE=1 SV=2	11.2059	1	1.266	1
Q92520	Protein FAM3C OS=Homo sapiens GN=FAM3C PE=1 SV=1	2.44539	1	1.41	1
Q92542	Nicastrin OS=Homo sapiens GN=NCSTN PE=1 SV=2	6.41906	1	1.111	1
Q92544	Transmembrane 9 superfamily member 4 OS=Homo sapiens GN=TM9SF4 PE=1 SV=2	3.16002	1	1.092	1
Q92556	Engulfment and cell motility protein 1 OS=Homo sapiens GN=ELMO1 PE=1 SV=2	2.29508	1	1.052	1
Q92598	Heat shock protein 105 kDa OS=Homo sapiens GN=HSPH1 PE=1 SV=1	4.86519	1	1.32	1
Q92614	Unconventional myosin-XVIIIa OS=Homo sapiens GN=MYO18A PE=1 SV=3	4.83091	1	0.867	1
Q92616	eIF-2-alpha kinase activator GCN1 OS=Homo sapiens GN=GCN1 PE=1 SV=6	36.989	11	1.072	11
Q92629	Delta-sarcoglycan OS=Homo sapiens GN=SGCD PE=1 SV=2	6.43534	3	0.992	3
Q92734	Protein TFG OS=Homo sapiens GN=TFG PE=1 SV=2	8.74696	2	1.078	2
Q92743	Serine protease HTRA1 OS=Homo sapiens GN=HTRA1 PE=1 SV=1	25.8524	5	1.141	5
Q92791	Synaptonemal complex protein SC65 OS=Homo sapiens GN=P3H4 PE=1 SV=1	1.83684	1	1.05	1
Q92804	TATA-binding protein-associated factor 2N OS=Homo sapiens GN=TAF15 PE=1 SV=1	1.93256	1	1.111	1
Q92882	Osteoclast-stimulating factor 1 OS=Homo sapiens GN=OSTF1 PE=1 SV=2	1.74594	1	1.125	1
Q92890	Ubiquitin fusion degradation protein 1 homolog OS=Homo sapiens GN=UFD1L PE=1 SV=3	5.08927	1	1.096	1
Q92896	Golgi apparatus protein 1 OS=Homo sapiens GN=GLG1 PE=1 SV=2	5.54591	2	0.848	2
Q92900	Regulator of nonsense transcripts 1 OS=Homo sapiens GN=UPF1 PE=1 SV=2	5.25247	2	0.939	2
Q92973	Transportin-1 OS=Homo sapiens GN=TNPO1 PE=1 SV=2	12.0468	3	1.049	3
Q93008	Probable ubiquitin carboxyl-terminal hydrolase FAF-X OS=Homo sapiens GN=USP9X PE=1 SV=3	4.11753	1	0.989	1
Q969M3	Protein YIPF5 OS=Homo sapiens GN=YIPF5 PE=1 SV=1	2.46433	1	1.172	1
Q969V3	Nicalin OS=Homo sapiens GN=NCLN PE=1 SV=2	1.61744	1	1.142	1
Q969X5	Endoplasmic reticulum-Golgi intermediate compartment protein 1 OS=Homo sapiens GN=ERGIC1 PE=1 SV=1	20.6774	3	0.987	3
Q96AB3	Isochorismatase domain-containing protein 2 OS=Homo sapiens GN=ISOC2 PE=1 SV=1	6.45469	1	0.907	1
Q96AC1	Fermitin family homolog 2 OS=Homo sapiens GN=FERMT2 PE=1 SV=1	13.6482	3	1.219	3
Q96AG4	Leucine-rich repeat-containing protein 59 OS=Homo sapiens GN=LRRC59 PE=1 SV=1	9.333	3	0.959	3
Q96AK3	DNA dC->dU-editing enzyme APOBEC-3D OS=Homo sapiens GN=APOBEC3D PE=1 SV=1	4.59193	1	0.903	1
Q96AY3	Peptidyl-prolyl cis-trans isomerase FKBP10 OS=Homo sapiens GN=FKBP10 PE=1 SV=1	42.9363	8	1.02	8
Q96BM9	ADP-ribosylation factor-like protein 8A OS=Homo sapiens GN=ARL8A PE=1 SV=1	5.31605	1	1.222	1
Q96C19	EF-hand domain-containing protein D2 OS=Homo sapiens GN=EFHD2 PE=1 SV=1	4.32644	2	1.138	2
Q96C90	Protein phosphatase 1 regulatory subunit 14B OS=Homo sapiens GN=PPP1R14B PE=1 SV=3	10.493	1	0.779	1
Q96CS3	FAS-associated factor 2 OS=Homo sapiens GN=FAF2 PE=1 SV=2	4.31319	1	1.012	1
Q96CT7	Coiled-coil domain-containing protein 124 OS=Homo sapiens GN=CCDC124 PE=1 SV=1	1.15416	1	0.857	1
Q96CV9	Optineurin OS=Homo sapiens GN=OPTN PE=1 SV=2	6.7371	2	1.262	2
Q96D15	Reticulocalbin-3 OS=Homo sapiens GN=RCN3 PE=1 SV=1	49.8434	8	0.772	8
Q96DB5	Regulator of microtubule dynamics protein 1 OS=Homo sapiens GN=RMDN1 PE=1 SV=1	5.43952	2	1.193	2
Q96EY1	DnaJ homolog subfamily A member 3, mitochondrial OS=Homo sapiens GN=DNAJA3 PE=1 SV=2	3.93293	1	1.109	1
Q96FQ6	Protein S100-A16 OS=Homo sapiens GN=S100A16 PE=1 SV=1	4.02448	1	0.313	1
Q96HC4	PDZ and LIM domain protein 5 OS=Homo sapiens GN=PDLIM5 PE=1 SV=5	19.3528	7	2.12	7
Q96HE7	ERO1-like protein alpha OS=Homo sapiens GN=ERO1A PE=1 SV=2	6.25389	2	1.251	2
Q96HS1	Serine/threonine-protein phosphatase PGAM5, mitochondrial OS=Homo sapiens GN=PGAM5 PE=1 SV=2	3.49539	1	1.159	1
Q96HY6	DDRGK domain-containing protein 1 OS=Homo sapiens GN=DDRGK1 PE=1 SV=2	1.24466	1	1.26	1
Q96I99	Succinate--CoA ligase [GDP-forming] subunit beta, mitochondrial OS=Homo sapiens GN=SUCLG2 PE=1 SV=2	1.80911	1		1
Q96IU4	Protein ABHD14B OS=Homo sapiens GN=ABHD14B PE=1 SV=1	4.50321	1	0.84	1
Q96IZ0	PRKC apoptosis WT1 regulator protein OS=Homo sapiens GN=PAWR PE=1 SV=1	1.5779	1	0.966	1
Q96JJ7	Protein disulfide-isomerase TMX3 OS=Homo sapiens GN=TMX3 PE=1 SV=2	10.4233	5	1.164	5
Q96JY6	PDZ and LIM domain protein 2 OS=Homo sapiens GN=PDLIM2 PE=1 SV=1	7.84541	2	0.867	2
Q96KG9	N-terminal kinase-like protein OS=Homo sapiens GN=SCYL1 PE=1 SV=1	1.37986	1	1.054	1
Q96KP4	Cytosolic non-specific dipeptidase OS=Homo sapiens GN=CNDP2 PE=1 SV=2	6.94104	2	0.722	2
Q96M27	Protein PRRC1 OS=Homo sapiens GN=PRRC1 PE=1 SV=1	9.53589	2	1.043	2
Q96PM5	RING finger and CHY zinc finger domain-containing protein 1 OS=Homo sapiens GN=RCHY1 PE=1 SV=1	1.25019	1	1.085	1
Q96QK1	Vacuolar protein sorting-associated protein 35 OS=Homo sapiens GN=VPS35 PE=1 SV=2	17.0478	5	0.981	5
Q96RF0	Sorting nexin-18 OS=Homo sapiens GN=SNX18 PE=1 SV=2	4.35311	1	1.256	1
Q96S97	Myeloid-associated differentiation marker OS=Homo sapiens GN=MYADM PE=1 SV=2	7.03064	2	1.314	2
Q96TA1	Niban-like protein 1 OS=Homo sapiens GN=FAM129B PE=1 SV=3	22.4751	5	0.949	5
Q96TC7	Regulator of microtubule dynamics protein 3 OS=Homo sapiens GN=RMDN3 PE=1 SV=2	4.6482	1	1.17	1
Q99426	Tubulin-folding cofactor B OS=Homo sapiens GN=TBCB PE=1 SV=2	2.67985	1	0.94	1
Q99436	Proteasome subunit beta type-7 OS=Homo sapiens GN=PSMB7 PE=1 SV=1	6.96816	2	0.938	2
Q99460	26S proteasome non-ATPase regulatory subunit 1 OS=Homo sapiens GN=PSMD1 PE=1 SV=2	22.9014	5	0.996	5
Q99471	Prefoldin subunit 5 OS=Homo sapiens GN=PFDN5 PE=1 SV=2	2.68677	1	0.584	1
Q99497	Protein deglycase DJ-1 OS=Homo sapiens GN=PARK7 PE=1 SV=2	21.9062	5	0.847	5
Q99536	Synaptic vesicle membrane protein VAT-1 homolog OS=Homo sapiens GN=VAT1 PE=1 SV=2	14.5609	5	0.884	5
Q99538	Legumain OS=Homo sapiens GN=LGMN PE=1 SV=1	4.61386	1	1.036	1
Q99584	Protein S100-A13 OS=Homo sapiens GN=S100A13 PE=1 SV=1	14.5346	3	0.554	3
Q99613	Eukaryotic translation initiation factor 3 subunit C OS=Homo sapiens GN=EIF3C PE=1 SV=1	24.4612	7	1.015	7
Q99622	Protein C10 OS=Homo sapiens GN=C12orf57 PE=1 SV=1	2.04755	1	0.871	1
Q99623	Prohibitin-2 OS=Homo sapiens GN=PHB2 PE=1 SV=2	31.2986	8	1.024	8
Q99627	COP9 signalosome complex subunit 8 OS=Homo sapiens GN=COPS8 PE=1 SV=1	5.47664	1	1.057	1
Q99714	3-hydroxyacyl-CoA dehydrogenase type-2 OS=Homo sapiens GN=HSD17B10 PE=1 SV=3	1.90274	1	1.1	1
Q99715	Collagen alpha-1(XII) chain OS=Homo sapiens GN=COL12A1 PE=1 SV=2	26.3615	5	0.508	5
Q99729	Heterogeneous nuclear ribonucleoprotein A/B OS=Homo sapiens GN=HNRNPAB PE=1 SV=2	2.83565	1	1.154	1
Q99805	Transmembrane 9 superfamily member 2 OS=Homo sapiens GN=TM9SF2 PE=1 SV=1	6.06303	2	1.048	2
Q99832	T-complex protein 1 subunit eta OS=Homo sapiens GN=CCT7 PE=1 SV=2	38.9317	7	0.92	7
Q99943	1-acyl-sn-glycerol-3-phosphate acyltransferase alpha OS=Homo sapiens GN=AGPAT1 PE=1 SV=2	1.81304	1	1.656	1
Q99961	Endophilin-A2 OS=Homo sapiens GN=SH3GL1 PE=1 SV=1	7.45503	2	1.053	2
Q99988	Growth/differentiation factor 15 OS=Homo sapiens GN=GDF15 PE=1 SV=3	2.68048	1	4.706	1
Q9BPX5	Actin-related protein 2/3 complex subunit 5-like protein OS=Homo sapiens GN=ARPC5L PE=1 SV=1	4.32069	2	0.942	2
Q9BR76	Coronin-1B OS=Homo sapiens GN=CORO1B PE=1 SV=1	8.94363	3	1.014	3
Q9BRA2	Thioredoxin domain-containing protein 17 OS=Homo sapiens GN=TXNDC17 PE=1 SV=1	2.2081	1	0.98	1
Q9BRF8	Serine/threonine-protein phosphatase CPPED1 OS=Homo sapiens GN=CPPED1 PE=1 SV=3	3.64474	1	0.88	1
Q9BRK5	45 kDa calcium-binding protein OS=Homo sapiens GN=SDF4 PE=1 SV=1	4.10919	1	1.029	1
Q9BRX2	Protein pelota homolog OS=Homo sapiens GN=PELO PE=1 SV=2	1.12471	1	1.132	1
Q9BS26	Endoplasmic reticulum resident protein 44 OS=Homo sapiens GN=ERP44 PE=1 SV=1	20.3397	4	0.969	4
Q9BSJ8	Extended synaptotagmin-1 OS=Homo sapiens GN=ESYT1 PE=1 SV=1	55.2216	12	1.183	12
Q9BT09	Protein canopy homolog 3 OS=Homo sapiens GN=CNPY3 PE=1 SV=1	1.9594	1	0.767	1
Q9BT40	Inositol polyphosphate 5-phosphatase K OS=Homo sapiens GN=INPP5K PE=1 SV=3	1.93892	1	1.043	1
Q9BTT0	Acidic leucine-rich nuclear phosphoprotein 32 family member E OS=Homo sapiens GN=ANP32E PE=1 SV=1	5.9594	1	1.125	1
Q9BTV4	Transmembrane protein 43 OS=Homo sapiens GN=TMEM43 PE=1 SV=1	15.3984	3	0.913	3
Q9BU23	Lipase maturation factor 2 OS=Homo sapiens GN=LMF2 PE=1 SV=2	2.56671	1	1.038	1
Q9BUF5	Tubulin beta-6 chain OS=Homo sapiens GN=TUBB6 PE=1 SV=1	95.9042	6	0.764	14
Q9BUL8	Programmed cell death protein 10 OS=Homo sapiens GN=PDCD10 PE=1 SV=1	3.87063	1	1.037	1
Q9BUN8	Derlin-1 OS=Homo sapiens GN=DERL1 PE=1 SV=1	2.47211	1	0.985	1
Q9BUQ8	Probable ATP-dependent RNA helicase DDX23 OS=Homo sapiens GN=DDX23 PE=1 SV=3	1.37582	1	0.962	1
Q9BV38	WD repeat-containing protein 18 OS=Homo sapiens GN=WDR18 PE=1 SV=2	2.38132	1	1.131	1
Q9BVC6	Transmembrane protein 109 OS=Homo sapiens GN=TMEM109 PE=1 SV=1	6.94264	1	1.195	1
Q9BVP2	Guanine nucleotide-binding protein-like 3 OS=Homo sapiens GN=GNL3 PE=1 SV=2	5.30821	1	1.084	1
Q9BWF3	RNA-binding protein 4 OS=Homo sapiens GN=RBM4 PE=1 SV=1	4.00152	1	1.025	1
Q9BWM7	Sideroflexin-3 OS=Homo sapiens GN=SFXN3 PE=1 SV=2	12.3459	2	1.323	3
Q9BWS9	Chitinase domain-containing protein 1 OS=Homo sapiens GN=CHID1 PE=1 SV=1	1.90728	1	0.893	1
Q9BXJ9	N-alpha-acetyltransferase 15, NatA auxiliary subunit OS=Homo sapiens GN=NAA15 PE=1 SV=1	9.43253	2	0.982	2
Q9BZF9	Uveal autoantigen with coiled-coil domains and ankyrin repeats OS=Homo sapiens GN=UACA PE=1 SV=2	3.45075	1	1.226	1
Q9BZZ5	Apoptosis inhibitor 5 OS=Homo sapiens GN=API5 PE=1 SV=3	9.22414	1	0.951	1
Q9C0C2	182 kDa tankyrase-1-binding protein OS=Homo sapiens GN=TNKS1BP1 PE=1 SV=4	3.55486	1	0.998	1
Q9C0E8	Protein lunapark OS=Homo sapiens GN=LNP PE=1 SV=2	2.99439	1	0.854	1
Q9C0H2	Protein tweety homolog 3 OS=Homo sapiens GN=TTYH3 PE=1 SV=3	1.23642	1		1
Q9GZS3	WD repeat-containing protein 61 OS=Homo sapiens GN=WDR61 PE=1 SV=1	17.5109	2	0.963	2
Q9GZT4	Serine racemase OS=Homo sapiens GN=SRR PE=1 SV=1	3.89415	1	0.855	1
Q9H0C8	Integrin-linked kinase-associated serine/threonine phosphatase 2C OS=Homo sapiens GN=ILKAP PE=1 SV=1	1.97675	1	1.155	1
Q9H0U4	Ras-related protein Rab-1B OS=Homo sapiens GN=RAB1B PE=1 SV=1	39.9951	2	1.041	9
Q9H1E3	Nuclear ubiquitous casein and cyclin-dependent kinase substrate 1 OS=Homo sapiens GN=NUCKS1 PE=1 SV=1	1.22403	1	0.79	1
Q9H269	Vacuolar protein sorting-associated protein 16 homolog OS=Homo sapiens GN=VPS16 PE=1 SV=2	8.00379	1	0.957	1
Q9H299	SH3 domain-binding glutamic acid-rich-like protein 3 OS=Homo sapiens GN=SH3BGRL3 PE=1 SV=1	15.5046	4	0.781	4
Q9H2D6	TRIO and F-actin-binding protein OS=Homo sapiens GN=TRIOBP PE=1 SV=3	2.81023	1	1.178	1
Q9H2M9	Rab3 GTPase-activating protein non-catalytic subunit OS=Homo sapiens GN=RAB3GAP2 PE=1 SV=1	1.98213	1	1.45	1
Q9H2U2	Inorganic pyrophosphatase 2, mitochondrial OS=Homo sapiens GN=PPA2 PE=1 SV=2	2.41027	1	0.99	1
Q9H3H3	UPF0696 protein C11orf68 OS=Homo sapiens GN=C11orf68 PE=1 SV=2	2.11588	1	0.885	1
Q9H3N1	Thioredoxin-related transmembrane protein 1 OS=Homo sapiens GN=TMX1 PE=1 SV=1	5.18329	1	1.141	1
Q9H3P7	Golgi resident protein GCP60 OS=Homo sapiens GN=ACBD3 PE=1 SV=4	1.97716	1	1.07	1
Q9H3S7	Tyrosine-protein phosphatase non-receptor type 23 OS=Homo sapiens GN=PTPN23 PE=1 SV=1	1.3999	1	0.881	1
Q9H3U1	Protein unc-45 homolog A OS=Homo sapiens GN=UNC45A PE=1 SV=1	4.24741	1	0.945	1
Q9H425	Uncharacterized protein C1orf198 OS=Homo sapiens GN=C1orf198 PE=1 SV=1	2.31034	1	1.195	1
Q9H488	GDP-fucose protein O-fucosyltransferase 1 OS=Homo sapiens GN=POFUT1 PE=1 SV=1	2.21021	1	1.031	1
Q9H4A4	Aminopeptidase B OS=Homo sapiens GN=RNPEP PE=1 SV=2	10.7283	2	0.847	2
Q9H4A6	Golgi phosphoprotein 3 OS=Homo sapiens GN=GOLPH3 PE=1 SV=1	5.3363	1	0.999	1
Q9H4L5	Oxysterol-binding protein-related protein 3 OS=Homo sapiens GN=OSBPL3 PE=1 SV=1	1.63489	1	0.929	1
Q9H6S3	Epidermal growth factor receptor kinase substrate 8-like protein 2 OS=Homo sapiens GN=EPS8L2 PE=1 SV=2	1.3781	1	0.526	1
Q9H8M2	Bromodomain-containing protein 9 OS=Homo sapiens GN=BRD9 PE=1 SV=2	3.35741	1	2.521	1
Q9H8Y8	Golgi reassembly-stacking protein 2 OS=Homo sapiens GN=GORASP2 PE=1 SV=3	10.0126	3	1.092	3
Q9H9A6	Leucine-rich repeat-containing protein 40 OS=Homo sapiens GN=LRRC40 PE=1 SV=1	3.727	1	0.938	1
Q9H9B4	Sideroflexin-1 OS=Homo sapiens GN=SFXN1 PE=1 SV=4	4.81319	1	1.408	2
Q9HAV7	GrpE protein homolog 1, mitochondrial OS=Homo sapiens GN=GRPEL1 PE=1 SV=2	2.60398	1	1.021	1
Q9HB71	Calcyclin-binding protein OS=Homo sapiens GN=CACYBP PE=1 SV=2	12.7408	2	1.165	2
Q9HBL0	Tensin-1 OS=Homo sapiens GN=TNS1 PE=1 SV=2	2.02687	1	0.932	1
Q9HCU0	Endosialin OS=Homo sapiens GN=CD248 PE=1 SV=1	9.70567	4	0.823	4
Q9HDC9	Adipocyte plasma membrane-associated protein OS=Homo sapiens GN=APMAP PE=1 SV=2	9.28844	2	0.974	2
Q9NP79	Vacuolar protein sorting-associated protein VTA1 homolog OS=Homo sapiens GN=VTA1 PE=1 SV=1	1.22344	1	0.787	1
Q9NPA0	ER membrane protein complex subunit 7 OS=Homo sapiens GN=EMC7 PE=1 SV=1	4.51399	1	1.069	1
Q9NPQ8	Synembryn-A OS=Homo sapiens GN=RIC8A PE=1 SV=3	8.03024	1	0.916	1
Q9NQ88	Fructose-2,6-bisphosphatase TIGAR OS=Homo sapiens GN=TIGAR PE=1 SV=1	3.58087	2	0.895	2
Q9NQW7	Xaa-Pro aminopeptidase 1 OS=Homo sapiens GN=XPNPEP1 PE=1 SV=3	4.58603	1	1.014	1
Q9NR12	PDZ and LIM domain protein 7 OS=Homo sapiens GN=PDLIM7 PE=1 SV=1	25.808	6	1.408	6
Q9NR28	Diablo homolog, mitochondrial OS=Homo sapiens GN=DIABLO PE=1 SV=1	10.3645	3	1.186	3
Q9NR31	GTP-binding protein SAR1a OS=Homo sapiens GN=SAR1A PE=1 SV=1	19.1077	6	0.94	6
Q9NRV9	Heme-binding protein 1 OS=Homo sapiens GN=HEBP1 PE=1 SV=1	2.11306	1		1
Q9NRY4	Rho GTPase-activating protein 35 OS=Homo sapiens GN=ARHGAP35 PE=1 SV=3	5.17434	1	1.081	2
Q9NRY6	Phospholipid scramblase 3 OS=Homo sapiens GN=PLSCR3 PE=1 SV=2	3.96059	1		1
Q9NSD9	Phenylalanine--tRNA ligase beta subunit OS=Homo sapiens GN=FARSB PE=1 SV=3	8.11439	3	0.993	3
Q9NSE4	Isoleucine--tRNA ligase, mitochondrial OS=Homo sapiens GN=IARS2 PE=1 SV=2	6.9043	2	1.153	2
Q9NTJ5	Phosphatidylinositide phosphatase SAC1 OS=Homo sapiens GN=SACM1L PE=1 SV=2	10.0429	4	1.124	4
Q9NUJ1	Mycophenolic acid acyl-glucuronide esterase, mitochondrial OS=Homo sapiens GN=ABHD10 PE=1 SV=1	7.92077	2	0.789	2
Q9NV70	Exocyst complex component 1 OS=Homo sapiens GN=EXOC1 PE=1 SV=4	2.50335	1	0.979	1
Q9NVI7	ATPase family AAA domain-containing protein 3A OS=Homo sapiens GN=ATAD3A PE=1 SV=2	23.9268	5	1.018	5
Q9NVJ2	ADP-ribosylation factor-like protein 8B OS=Homo sapiens GN=ARL8B PE=1 SV=1	8.81262	1	0.947	1
Q9NVS9	Pyridoxine-5'-phosphate oxidase OS=Homo sapiens GN=PNPO PE=1 SV=1	2.65131	1	1.1	1
Q9NWV4	UPF0587 protein C1orf123 OS=Homo sapiens GN=C1orf123 PE=1 SV=1	2.50501	1	0.803	1
Q9NX40	OCIA domain-containing protein 1 OS=Homo sapiens GN=OCIAD1 PE=1 SV=1	1.8671	1	1.24	1
Q9NX46	Poly(ADP-ribose) glycohydrolase ARH3 OS=Homo sapiens GN=ADPRHL2 PE=1 SV=1	1.69293	1	1.107	1
Q9NYL9	Tropomodulin-3 OS=Homo sapiens GN=TMOD3 PE=1 SV=1	5.31278	2	1.008	2
Q9NYU2	UDP-glucose:glycoprotein glucosyltransferase 1 OS=Homo sapiens GN=UGGT1 PE=1 SV=3	20.0699	7	1.047	7
Q9NZ01	Very-long-chain enoyl-CoA reductase OS=Homo sapiens GN=TECR PE=1 SV=1	1.63903	1	0.889	1
Q9NZ32	Actin-related protein 10 OS=Homo sapiens GN=ACTR10 PE=1 SV=1	1.41364	1	0.909	1
Q9NZB2	Constitutive coactivator of PPAR-gamma-like protein 1 OS=Homo sapiens GN=FAM120A PE=1 SV=2	6.06172	2	0.845	2
Q9NZL9	Methionine adenosyltransferase 2 subunit beta OS=Homo sapiens GN=MAT2B PE=1 SV=1	3.62562	1		1
Q9NZM1	Myoferlin OS=Homo sapiens GN=MYOF PE=1 SV=1	153.477	40	1.252	40
Q9NZN3	EH domain-containing protein 3 OS=Homo sapiens GN=EHD3 PE=1 SV=2	22.3274	1	1.894	7
Q9NZN4	EH domain-containing protein 2 OS=Homo sapiens GN=EHD2 PE=1 SV=2	36.0726	9	0.967	10
Q9NZR1	Tropomodulin-2 OS=Homo sapiens GN=TMOD2 PE=1 SV=1	3.18449	1	1.157	1
Q9NZU5	LIM and cysteine-rich domains protein 1 OS=Homo sapiens GN=LMCD1 PE=1 SV=1	1.23958	1	0.747	1
Q9P0J7	E3 ubiquitin-protein ligase KCMF1 OS=Homo sapiens GN=KCMF1 PE=1 SV=2	1.2656	1	1.259	1
Q9P0K7	Ankycorbin OS=Homo sapiens GN=RAI14 PE=1 SV=2	15.1956	4	1.306	4
Q9P0L0	Vesicle-associated membrane protein-associated protein A OS=Homo sapiens GN=VAPA PE=1 SV=3	3.12108	1	0.999	1
Q9P2B4	CTTNBP2 N-terminal-like protein OS=Homo sapiens GN=CTTNBP2NL PE=1 SV=2	3.88706	1	1.039	1
Q9P2E9	Ribosome-binding protein 1 OS=Homo sapiens GN=RRBP1 PE=1 SV=4	117.917	30	0.947	30
Q9P2J5	Leucine--tRNA ligase, cytoplasmic OS=Homo sapiens GN=LARS PE=1 SV=2	15.6052	5	0.974	5
Q9P2X0	Dolichol-phosphate mannosyltransferase subunit 3 OS=Homo sapiens GN=DPM3 PE=1 SV=2	2.33649	1		1
Q9UBG0	C-type mannose receptor 2 OS=Homo sapiens GN=MRC2 PE=1 SV=2	7.5561	2	0.769	2
Q9UBI6	Guanine nucleotide-binding protein G(I)/G(S)/G(O) subunit gamma-12 OS=Homo sapiens GN=GNG12 PE=1 SV=3	8.41603	2	0.922	2
Q9UBQ5	Eukaryotic translation initiation factor 3 subunit K OS=Homo sapiens GN=EIF3K PE=1 SV=1	4.34457	1	0.974	1
Q9UBS4	DnaJ homolog subfamily B member 11 OS=Homo sapiens GN=DNAJB11 PE=1 SV=1	8.15678	2	0.949	2
Q9UBW8	COP9 signalosome complex subunit 7a OS=Homo sapiens GN=COPS7A PE=1 SV=1	6.83476	1	0.974	1
Q9UDW1	Cytochrome b-c1 complex subunit 9 OS=Homo sapiens GN=UQCR10 PE=1 SV=3	1.57365	1	1.352	1
Q9UEU0	Vesicle transport through interaction with t-SNAREs homolog 1B OS=Homo sapiens GN=VTI1B PE=1 SV=3	5.51371	1	1.006	1
Q9UFN0	Protein NipSnap homolog 3A OS=Homo sapiens GN=NIPSNAP3A PE=1 SV=2	5.36927	1	1.138	1
Q9UGP8	Translocation protein SEC63 homolog OS=Homo sapiens GN=SEC63 PE=1 SV=2	5.32486	1	1.077	1
Q9UH62	Armadillo repeat-containing X-linked protein 3 OS=Homo sapiens GN=ARMCX3 PE=1 SV=1	1.44261	1	1.171	1
Q9UH65	Switch-associated protein 70 OS=Homo sapiens GN=SWAP70 PE=1 SV=1	14.8202	3	1.023	3
Q9UHB6	LIM domain and actin-binding protein 1 OS=Homo sapiens GN=LIMA1 PE=1 SV=1	19.2778	4	0.763	4
Q9UHD8	Septin-9 OS=Homo sapiens GN=SEPT9 PE=1 SV=2	21.3324	5	1.11	5
Q9UHD9	Ubiquilin-2 OS=Homo sapiens GN=UBQLN2 PE=1 SV=2	7.4056	2	1.051	2
Q9UHG3	Prenylcysteine oxidase 1 OS=Homo sapiens GN=PCYOX1 PE=1 SV=3	10.8949	3	1.063	3
Q9UHI8	A disintegrin and metalloproteinase with thrombospondin motifs 1 OS=Homo sapiens GN=ADAMTS1 PE=1 SV=4	3.66559	2	1.828	2
Q9UHL4	Dipeptidyl peptidase 2 OS=Homo sapiens GN=DPP7 PE=1 SV=3	8.36462	1	1.514	1
Q9UI09	NADH dehydrogenase [ubiquinone] 1 alpha subcomplex subunit 12 OS=Homo sapiens GN=NDUFA12 PE=1 SV=1	3.76981	1	1.1	1
Q9UI12	V-type proton ATPase subunit H OS=Homo sapiens GN=ATP6V1H PE=1 SV=1	13.1433	2	1.057	2
Q9UI30	Multifunctional methyltransferase subunit TRM112-like protein OS=Homo sapiens GN=TRMT112 PE=1 SV=1	5.39083	1	0.93	1
Q9UII2	ATPase inhibitor, mitochondrial OS=Homo sapiens GN=ATPIF1 PE=1 SV=1	2.52232	2	1.122	2
Q9UIJ7	GTP:AMP phosphotransferase AK3, mitochondrial OS=Homo sapiens GN=AK3 PE=1 SV=4	7.16766	2	1.176	2
Q9UIW2	Plexin-A1 OS=Homo sapiens GN=PLXNA1 PE=1 SV=3	2.21382	1	1.075	1
Q9UJ70	N-acetyl-D-glucosamine kinase OS=Homo sapiens GN=NAGK PE=1 SV=4	17.8686	4	0.923	4
Q9UJU6	Drebrin-like protein OS=Homo sapiens GN=DBNL PE=1 SV=1	22.8468	4	1.061	4
Q9UJZ1	Stomatin-like protein 2, mitochondrial OS=Homo sapiens GN=STOML2 PE=1 SV=1	10.8715	2	0.931	2
Q9UKI2	Cdc42 effector protein 3 OS=Homo sapiens GN=CDC42EP3 PE=1 SV=1	12.0947	1	1.054	1
Q9UKM9	RNA-binding protein Raly OS=Homo sapiens GN=RALY PE=1 SV=1	1.16431	1	1.108	1
Q9UKX5	Integrin alpha-11 OS=Homo sapiens GN=ITGA11 PE=1 SV=2	5.04172	2	0.86	2
Q9UKY7	Protein CDV3 homolog OS=Homo sapiens GN=CDV3 PE=1 SV=1	2.13656	1	0.853	1
Q9UL25	Ras-related protein Rab-21 OS=Homo sapiens GN=RAB21 PE=1 SV=3	7.12943	2	1.06	2
Q9ULC4	Malignant T-cell-amplified sequence 1 OS=Homo sapiens GN=MCTS1 PE=1 SV=1	5.0536	1	0.962	1
Q9ULV4	Coronin-1C OS=Homo sapiens GN=CORO1C PE=1 SV=1	23.5811	6	1.054	6
Q9UMX5	Neudesin OS=Homo sapiens GN=NENF PE=1 SV=1	3.35311	1	0.981	1
Q9UN86	Ras GTPase-activating protein-binding protein 2 OS=Homo sapiens GN=G3BP2 PE=1 SV=2	1.85667	1		1
Q9UNF0	Protein kinase C and casein kinase substrate in neurons protein 2 OS=Homo sapiens GN=PACSIN2 PE=1 SV=2	3.86519	1	0.962	1
Q9UNF1	Melanoma-associated antigen D2 OS=Homo sapiens GN=MAGED2 PE=1 SV=2	6.89126	2	1.279	2
Q9UNL2	Translocon-associated protein subunit gamma OS=Homo sapiens GN=SSR3 PE=1 SV=1	12.201	1	0.9	1
Q9UNZ2	NSFL1 cofactor p47 OS=Homo sapiens GN=NSFL1C PE=1 SV=2	8.32196	3	1.202	3
Q9UPT5	Exocyst complex component 7 OS=Homo sapiens GN=EXOC7 PE=1 SV=3	2.90658	1	1.379	1
Q9UPY6	Wiskott-Aldrich syndrome protein family member 3 OS=Homo sapiens GN=WASF3 PE=1 SV=2	1.18695	1	0.845	1
Q9UQ80	Proliferation-associated protein 2G4 OS=Homo sapiens GN=PA2G4 PE=1 SV=3	2.22768	1	0.507	1
Q9Y224	UPF0568 protein C14orf166 OS=Homo sapiens GN=C14orf166 PE=1 SV=1	16.5987	4	1.084	4
Q9Y230	RuvB-like 2 OS=Homo sapiens GN=RUVBL2 PE=1 SV=3	15.3799	3	0.85	3
Q9Y261	Hepatocyte nuclear factor 3-beta OS=Homo sapiens GN=FOXA2 PE=1 SV=1	1.55799	1		1
Q9Y265	RuvB-like 1 OS=Homo sapiens GN=RUVBL1 PE=1 SV=1	17.5653	4	0.931	4
Q9Y266	Nuclear migration protein nudC OS=Homo sapiens GN=NUDC PE=1 SV=1	7.91718	3	0.977	3
Q9Y277	Voltage-dependent anion-selective channel protein 3 OS=Homo sapiens GN=VDAC3 PE=1 SV=1	11.3174	2	1.091	3
Q9Y281	Cofilin-2 OS=Homo sapiens GN=CFL2 PE=1 SV=1	25.5484	2	0.814	6
Q9Y295	Developmentally-regulated GTP-binding protein 1 OS=Homo sapiens GN=DRG1 PE=1 SV=1	4.48267	1	1.048	1
Q9Y2A7	Nck-associated protein 1 OS=Homo sapiens GN=NCKAP1 PE=1 SV=1	4.65841	2	0.926	2
Q9Y2D5	A-kinase anchor protein 2 OS=Homo sapiens GN=AKAP2 PE=1 SV=3	12.2456	2	1.364	2
Q9Y2Q3	Glutathione S-transferase kappa 1 OS=Homo sapiens GN=GSTK1 PE=1 SV=3	4.12419	1	0.96	1
Q9Y2R0	Cytochrome c oxidase assembly factor 3 homolog, mitochondrial OS=Homo sapiens GN=COA3 PE=1 SV=1	2.02845	1	0.904	1
Q9Y2W1	Thyroid hormone receptor-associated protein 3 OS=Homo sapiens GN=THRAP3 PE=1 SV=2	8.73635	2	0.861	2
Q9Y2X3	Nucleolar protein 58 OS=Homo sapiens GN=NOP58 PE=1 SV=1	7.15218	1	0.923	1
Q9Y2Z0	Protein SGT1 homolog OS=Homo sapiens GN=SUGT1 PE=1 SV=3	5.03173	2	1.021	2
Q9Y305	Acyl-coenzyme A thioesterase 9, mitochondrial OS=Homo sapiens GN=ACOT9 PE=1 SV=2	4.9751	1	1.097	1
Q9Y315	Deoxyribose-phosphate aldolase OS=Homo sapiens GN=DERA PE=1 SV=2	4.00975	1	0.932	1
Q9Y333	U6 snRNA-associated Sm-like protein LSm2 OS=Homo sapiens GN=LSM2 PE=1 SV=1	3.00979	1	1.022	1
Q9Y3A6	Transmembrane emp24 domain-containing protein 5 OS=Homo sapiens GN=TMED5 PE=1 SV=1	3.80743	1	1.227	1
Q9Y3B3	Transmembrane emp24 domain-containing protein 7 OS=Homo sapiens GN=TMED7 PE=1 SV=2	4.69856	2	1.099	2
Q9Y3B8	Oligoribonuclease, mitochondrial OS=Homo sapiens GN=REXO2 PE=1 SV=3	12.4943	2	0.811	2
Q9Y3D6	Mitochondrial fission 1 protein OS=Homo sapiens GN=FIS1 PE=1 SV=2	4.32892	1	0.933	1
Q9Y3E0	Vesicle transport protein GOT1B OS=Homo sapiens GN=GOLT1B PE=1 SV=1	3.96297	1	1.235	1
Q9Y3F4	Serine-threonine kinase receptor-associated protein OS=Homo sapiens GN=STRAP PE=1 SV=1	2.40329	1	1.008	1
Q9Y3I0	tRNA-splicing ligase RtcB homolog OS=Homo sapiens GN=RTCB PE=1 SV=1	16.0553	5	1.054	5
Q9Y3U8	60S ribosomal protein L36 OS=Homo sapiens GN=RPL36 PE=1 SV=3	5.48879	1	0.588	1
Q9Y3Z3	Deoxynucleoside triphosphate triphosphohydrolase SAMHD1 OS=Homo sapiens GN=SAMHD1 PE=1 SV=2	7.22124	2	1.266	2
Q9Y450	HBS1-like protein OS=Homo sapiens GN=HBS1L PE=1 SV=1	4.21832	1	1.088	1
Q9Y490	Talin-1 OS=Homo sapiens GN=TLN1 PE=1 SV=3	269.046	49	0.954	57
Q9Y4E8	Ubiquitin carboxyl-terminal hydrolase 15 OS=Homo sapiens GN=USP15 PE=1 SV=3	2.93704	1	1.188	1
Q9Y4G6	Talin-2 OS=Homo sapiens GN=TLN2 PE=1 SV=4	40.5916	2	0.851	11
Q9Y4L1	Hypoxia up-regulated protein 1 OS=Homo sapiens GN=HYOU1 PE=1 SV=1	27.1099	7	1.129	7
Q9Y570	Protein phosphatase methylesterase 1 OS=Homo sapiens GN=PPME1 PE=1 SV=3	7.34114	2	1.212	2
Q9Y5K8	V-type proton ATPase subunit D OS=Homo sapiens GN=ATP6V1D PE=1 SV=1	13.6497	2	0.792	2
Q9Y5L4	Mitochondrial import inner membrane translocase subunit Tim13 OS=Homo sapiens GN=TIMM13 PE=1 SV=1	5.6457	1	1.21	1
Q9Y5M8	Signal recognition particle receptor subunit beta OS=Homo sapiens GN=SRPRB PE=1 SV=3	15.5021	3	0.977	3
Q9Y5S1	Transient receptor potential cation channel subfamily V member 2 OS=Homo sapiens GN=TRPV2 PE=1 SV=1	1.35655	1	1.799	1
Q9Y5S2	Serine/threonine-protein kinase MRCK beta OS=Homo sapiens GN=CDC42BPB PE=1 SV=2	5.01873	1	1.029	1
Q9Y5Z4	Heme-binding protein 2 OS=Homo sapiens GN=HEBP2 PE=1 SV=1	5.96537	1	0.823	1
Q9Y608	Leucine-rich repeat flightless-interacting protein 2 OS=Homo sapiens GN=LRRFIP2 PE=1 SV=1	15.5481	4	0.814	4
Q9Y617	Phosphoserine aminotransferase OS=Homo sapiens GN=PSAT1 PE=1 SV=2	16.094	5	0.633	5
Q9Y639	Neuroplastin OS=Homo sapiens GN=NPTN PE=1 SV=2	7.77256	3	1.311	3
Q9Y678	Coatomer subunit gamma-1 OS=Homo sapiens GN=COPG1 PE=1 SV=1	29.501	8	0.947	8
Q9Y696	Chloride intracellular channel protein 4 OS=Homo sapiens GN=CLIC4 PE=1 SV=4	16.5198	3	0.822	3
Q9Y6C9	Mitochondrial carrier homolog 2 OS=Homo sapiens GN=MTCH2 PE=1 SV=1	1.49444	1	0.884	1
Q9Y6I3	Epsin-1 OS=Homo sapiens GN=EPN1 PE=1 SV=2	2.94462	1	0.966	1
Q9Y6K8	Adenylate kinase isoenzyme 5 OS=Homo sapiens GN=AK5 PE=1 SV=2	2.59568	1	0.668	1
Q9Y6N5	Sulfide:quinone oxidoreductase, mitochondrial OS=Homo sapiens GN=SQRDL PE=1 SV=1	4.41646	1	1.965	1
S4R435	Protein RPS10-NUDT3 (Fragment) OS=Homo sapiens GN=RPS10-NUDT3 PE=4 SV=1	7.63514	3	0.964	3
U3KQK0	Histone H2B OS=Homo sapiens GN=HIST1H2BN PE=1 SV=1	51.3713	1	0.751	6
U3KQV3	Uncharacterized protein (Fragment) OS=Homo sapiens PE=4 SV=8	12.817	1	0.907	2
X6R8A1	Carboxypeptidase OS=Homo sapiens GN=CTSA PE=1 SV=1	8.28637	3	1.038	3

## Sheet: iTRAQ2
Accession	Description	Sum PEP Score	# Unique Peptides	Abundance Ratio: (HGPS) / (Control)	# Peptides Sequest HT
A0A024R4E5	High density lipoprotein binding protein (Vigilin), isoform CRA_a OS=Homo sapiens GN=HDLBP PE=1 SV=1	71.2989	13	0.923	13
A0A024R571	EH domain-containing protein 1 OS=Homo sapiens GN=EHD1 PE=1 SV=1	17.5771	2	1.293	6
A0A024RA52	Proteasome subunit alpha type OS=Homo sapiens GN=PSMA2 PE=1 SV=1	27.2255	5	1.063	5
A0A087WSV8	Nucleobindin 2, isoform CRA_b OS=Homo sapiens GN=NUCB2 PE=1 SV=1	2.89177	1	1.066	1
A0A087WT44	Heme oxygenase 2 OS=Homo sapiens GN=HMOX2 PE=1 SV=1	4.27173	1	1.08	1
A0A087WU53	Magnesium transporter protein 1 OS=Homo sapiens GN=MAGT1 PE=1 SV=1	5.19286	2	0.901	2
A0A087WUL9	26S proteasome non-ATPase regulatory subunit 13 OS=Homo sapiens GN=PSMD13 PE=1 SV=1	10.7361	4	0.959	4
A0A087WUZ3	Spectrin beta chain, non-erythrocytic 1 OS=Homo sapiens GN=SPTBN1 PE=1 SV=1	162.316	32	1.073	32
A0A087WVQ6	Clathrin heavy chain OS=Homo sapiens GN=CLTC PE=1 SV=1	278.294	42	1.058	42
A0A087WW66	26S proteasome non-ATPase regulatory subunit 1 OS=Homo sapiens GN=PSMD1 PE=1 SV=1	22.2975	5	0.999	5
A0A087WX97	Bcl-2-like protein 13 OS=Homo sapiens GN=BCL2L13 PE=1 SV=1	2.68235	1	1.007	1
A0A087WXU3	Extended synaptotagmin-2 OS=Homo sapiens GN=ESYT2 PE=1 SV=1	11.1132	3	1.174	3
A0A087WXW9	Collagen alpha-1(V) chain OS=Homo sapiens GN=COL5A1 PE=1 SV=1	4.54806	1	0.904	1
A0A087WYR3	Tumor protein D54 OS=Homo sapiens GN=TPD52L2 PE=1 SV=1	28.8117	4	1.073	4
A0A087WYT3	Prostaglandin E synthase 3 OS=Homo sapiens GN=PTGES3 PE=1 SV=1	3.6994	1	0.917	1
A0A087X020	Ribosome maturation protein SBDS OS=Homo sapiens GN=SBDS PE=1 SV=1	6.02817	2	1.303	2
A0A087X0R6	Sorting nexin-12 OS=Homo sapiens GN=SNX12 PE=1 SV=1	12.9026	1	0.972	1
A0A087X0X3	Heterogeneous nuclear ribonucleoprotein M OS=Homo sapiens GN=HNRNPM PE=1 SV=1	19.8061	7	0.951	7
A0A087X1I8	LisH domain-containing protein ARMC9 OS=Homo sapiens GN=ARMC9 PE=1 SV=1	1.27901	1		1
A0A087X1N8	Serpin B6 OS=Homo sapiens GN=SERPINB6 PE=1 SV=1	27.3596	6	1.197	6
A0A087X1Z3	Proteasome activator complex subunit 2 OS=Homo sapiens GN=PSME2 PE=1 SV=1	16.2343	2	1.164	2
A0A087X2I1	26S protease regulatory subunit 10B OS=Homo sapiens GN=PSMC6 PE=1 SV=1	13.2874	2	0.973	2
A0A096LPC5	WASH complex subunit FAM21C OS=Homo sapiens GN=FAM21C PE=1 SV=1	13.3674	2	1.089	2
A0A096LPI6	Uncharacterized protein (Fragment) OS=Homo sapiens PE=4 SV=2	8.73072	1	0.999	1
A0A0A0MQX8	Muscleblind-like protein 1 OS=Homo sapiens GN=MBNL1 PE=1 SV=1	2.29031	1	0.959	1
A0A0A0MRI2	Sorting nexin OS=Homo sapiens GN=SNX6 PE=1 SV=1	11.3916	4	0.851	4
A0A0A0MRJ7	Coagulation factor V OS=Homo sapiens GN=F5 PE=1 SV=1	6.74322	3	1.332	3
A0A0A0MS54	cAMP-dependent protein kinase catalytic subunit beta OS=Homo sapiens GN=PRKACB PE=1 SV=1	4.13643	2	1.062	2
A0A0A0MSG2	Four and a half LIM domains protein 2 OS=Homo sapiens GN=FHL2 PE=1 SV=1	5.12186	2	1.094	2
A0A0A0MSS8	Aldo-keto reductase family 1 member C3 OS=Homo sapiens GN=AKR1C3 PE=1 SV=1	10.8951	4	0.45	4
A0A0A0MT64	NADPH:adrenodoxin oxidoreductase, mitochondrial OS=Homo sapiens GN=FDXR PE=1 SV=1	1.54318	1	0.866	1
A0A0A0MT83	Isovaleryl-CoA dehydrogenase, mitochondrial OS=Homo sapiens GN=IVD PE=1 SV=1	3.2613	1		1
A0A0A0MTH3	Integrin-linked protein kinase OS=Homo sapiens GN=ILK PE=1 SV=1	7.0345	3	1.082	3
A0A0A0MTI5	Acyl-CoA-binding protein OS=Homo sapiens GN=DBI PE=1 SV=1	1.4707	1	0.852	1
A0A0A0MTJ9	Neutral cholesterol ester hydrolase 1 OS=Homo sapiens GN=NCEH1 PE=1 SV=1	6.744	1	1.228	1
A0A0A0MTS2	Glucose-6-phosphate isomerase (Fragment) OS=Homo sapiens GN=GPI PE=1 SV=1	38.9815	9	1.311	9
A0A0A6YYL6	Protein RPL17-C18orf32 OS=Homo sapiens GN=RPL17-C18orf32 PE=3 SV=1	12.1775	5	0.895	5
A0A0C4DFN3	Monoglyceride lipase OS=Homo sapiens GN=MGLL PE=1 SV=1	4.27157	1	2.13	1
A0A0C4DFR6	Protein SEC13 homolog OS=Homo sapiens GN=SEC13 PE=1 SV=1	2.0651	1		1
A0A0C4DFU2	Superoxide dismutase OS=Homo sapiens GN=SOD2 PE=1 SV=1	11.5896	1	1.592	1
A0A0C4DFX3	EMILIN-1 OS=Homo sapiens GN=EMILIN1 PE=1 SV=1	31.8212	10	1.375	10
A0A0C4DG17	40S ribosomal protein SA OS=Homo sapiens GN=RPSA PE=1 SV=1	41.9118	6	0.968	6
A0A0C4DGB5	Calpastatin OS=Homo sapiens GN=CAST PE=1 SV=1	10.2576	2	0.829	2
A0A0C4DGQ5	Calpain small subunit 1 OS=Homo sapiens GN=CAPNS1 PE=1 SV=1	16.3709	2	0.801	2
A0A0D9SF53	ATP-dependent RNA helicase DDX3X OS=Homo sapiens GN=DDX3X PE=1 SV=1	39.263	1	1.111	9
A0A0D9SGF6	Spectrin alpha chain, non-erythrocytic 1 OS=Homo sapiens GN=SPTAN1 PE=1 SV=1	180.042	40	1.084	40
A0A0G2JH68	Protein diaphanous homolog 1 OS=Homo sapiens GN=DIAPH1 PE=1 SV=1	18.8689	3	1.247	3
A0A0G2JHC2	Phostensin OS=Homo sapiens GN=PPP1R18 PE=1 SV=1	17.6351	4	1.064	4
A0A0G2JIW1	Heat shock 70 kDa protein 1B OS=Homo sapiens GN=HSPA1B PE=1 SV=1	140.34	14	0.541	20
A0A0G2JLB3	Glucosylceramidase OS=Homo sapiens GN=GBA PE=1 SV=1	12.3351	2	1.147	2
A0A0G2JPD3	HLA class I histocompatibility antigen, A-3 alpha chain OS=Homo sapiens GN=HLA-A PE=1 SV=1	19.9036	2	1.293	3
A0A0G2JPQ3	HLA class I histocompatibility antigen, alpha chain G OS=Homo sapiens GN=HLA-G PE=1 SV=1	1.93367	1	1.418	1
A0A0G2JPR0	Complement C4-A OS=Homo sapiens GN=C4A PE=1 SV=1	2.9165	1	0.926	1
A0A0U1RR16	V-type proton ATPase subunit C 2 OS=Homo sapiens GN=ATP6V1C2 PE=1 SV=1	2.37882	1	1.227	1
A0A0U1RRB6	Exocyst complex component 6B OS=Homo sapiens GN=EXOC6B PE=1 SV=1	4.18796	1	0.859	1
A0A0U1RRH7	Histone H2A OS=Homo sapiens PE=3 SV=1	39.4891	1	0.888	4
A0A0U1RRM4	Polypyrimidine tract-binding protein 1 OS=Homo sapiens GN=PTBP1 PE=1 SV=1	51.1277	8	0.982	8
A0A0U1RRM6	Protein enabled homolog OS=Homo sapiens GN=ENAH PE=1 SV=1	9.41473	3	1.04	3
A0A140T9B3	HLA class I histocompatibility antigen, Cw-6 alpha chain OS=Homo sapiens GN=HLA-C PE=1 SV=1	20.1992	2	1.876	3
A0A1B0GTU4	Paxillin OS=Homo sapiens GN=PXN PE=1 SV=1	3.51513	1	0.9	1
A0A1B0GUL7	Uncharacterized protein OS=Homo sapiens PE=1 SV=1	4.09302	1	1.148	1
A0A1B0GW77	Alpha-aminoadipic semialdehyde dehydrogenase OS=Homo sapiens GN=ALDH7A1 PE=1 SV=1	7.21101	2	0.803	2
A0A1C7CYX9	Dihydropyrimidinase-related protein 2 OS=Homo sapiens GN=DPYSL2 PE=1 SV=1	44.833	9	0.963	9
A2A274	Aconitate hydratase, mitochondrial OS=Homo sapiens GN=ACO2 PE=1 SV=1	13.1926	2	1.01	2
A5D8V6	Vacuolar protein sorting-associated protein 37C OS=Homo sapiens GN=VPS37C PE=1 SV=2	2.35028	1	1.342	1
A5YKK6	CCR4-NOT transcription complex subunit 1 OS=Homo sapiens GN=CNOT1 PE=1 SV=2	4.95311	1	0.915	1
A6NC48	ADP-ribosyl cyclase/cyclic ADP-ribose hydrolase 2 OS=Homo sapiens GN=BST1 PE=1 SV=1	8.03793	2	1.725	2
A6NCE7	Microtubule-associated proteins 1A/1B light chain 3 beta 2 OS=Homo sapiens GN=MAP1LC3B2 PE=2 SV=1	2.73277	2	1.119	2
A6NDG6	Glycerol-3-phosphate phosphatase OS=Homo sapiens GN=PGP PE=1 SV=1	5.68006	1	1.102	1
A6NFX8	ADP-sugar pyrophosphatase OS=Homo sapiens GN=NUDT5 PE=1 SV=1	2.94386	1	0.885	1
A6NIJ9	Olfactory receptor 6C70 OS=Homo sapiens GN=OR6C70 PE=3 SV=1	1.39115	1	1.305	1
A6NMH8	Tetraspanin OS=Homo sapiens GN=CD81 PE=1 SV=1	4.54839	1	0.646	1
A8K070	COP9 signalosome complex subunit 1 OS=Homo sapiens GN=GPS1 PE=1 SV=1	1.20957	1	1.008	1
A8K878	Mesencephalic astrocyte-derived neurotrophic factor OS=Homo sapiens GN=MANF PE=1 SV=1	4.93033	1	1.143	1
A8MU27	Small ubiquitin-related modifier 3 OS=Homo sapiens GN=SUMO3 PE=1 SV=1	1.91009	1	1.082	1
A8MUH2	ATP synthase-coupling factor 6, mitochondrial OS=Homo sapiens GN=ATP5J PE=1 SV=1	7.81673	1	1.029	1
A8MUS3	60S ribosomal protein L23a OS=Homo sapiens GN=RPL23A PE=1 SV=1	13.1854	6	0.918	6
A8MWX3	Putative WAS protein family homolog 4 OS=Homo sapiens GN=WASH4P PE=5 SV=1	1.96537	1	1.729	1
A8MXP9	Matrin-3 OS=Homo sapiens GN=MATR3 PE=1 SV=1	18.692	5	1.099	5
B0QY89	Eukaryotic translation initiation factor 3 subunit L OS=Homo sapiens GN=EIF3L PE=1 SV=1	15.0631	2	1.022	2
B0QZ18	Copine-1 OS=Homo sapiens GN=CPNE1 PE=1 SV=1	12.5543	3	0.978	3
B0QZ40	COMM domain-containing protein 6 OS=Homo sapiens GN=COMMD6 PE=1 SV=1	1.87095	1	1.032	1
B0YIW6	Archain 1, isoform CRA_a OS=Homo sapiens GN=ARCN1 PE=1 SV=1	27.9021	5	1.016	5
B1AHD1	NHP2-like protein 1 OS=Homo sapiens GN=SNU13 PE=1 SV=1	2.35605	1	1.008	1
B1AK88	Capping protein (Actin filament) muscle Z-line, beta, isoform CRA_d OS=Homo sapiens GN=CAPZB PE=1 SV=1	23.2263	8	0.954	8
B1AKJ5	Nardilysin OS=Homo sapiens GN=NRDC PE=1 SV=1	3.80303	2	0.917	2
B1AKR6	Dynein light chain roadblock-type 1 OS=Homo sapiens GN=DYNLRB1 PE=1 SV=1	5.60844	2	0.979	2
B1ALY0	Protein PALM2-AKAP2 (Fragment) OS=Homo sapiens GN=PALM2-AKAP2 PE=1 SV=1	2.05779	1		1
B3KS98	Eukaryotic translation initiation factor 3 subunit H OS=Homo sapiens GN=EIF3H PE=1 SV=1	12.7708	4	1.081	4
B4DLN1	Uncharacterized protein OS=Homo sapiens PE=2 SV=1	9.40175	3	1.011	3
B4DR61	Protein transport protein Sec61 subunit alpha isoform 1 OS=Homo sapiens GN=SEC61A1 PE=1 SV=1	7.36755	4	1.107	4
B4DUT8	Calponin OS=Homo sapiens GN=CNN2 PE=1 SV=1	21.2057	4	0.951	5
B5MBZ0	Echinoderm microtubule-associated protein-like 4 OS=Homo sapiens GN=EML4 PE=1 SV=3	1.2383	1	1.039	1
B5MC82	D-dopachrome decarboxylase OS=Homo sapiens GN=DDT PE=4 SV=2	2.32258	1	0.916	1
B5MCP4	Protein LBH OS=Homo sapiens GN=LBH PE=1 SV=1	2.30496	1	0.838	1
B7Z2R4	Epsilon-sarcoglycan OS=Homo sapiens GN=SGCE PE=1 SV=1	3.04489	1	1.012	1
B7Z6Z4	Myosin light polypeptide 6 OS=Homo sapiens GN=MYL6 PE=1 SV=1	45.7333	7	1.266	7
B7ZKJ8	ITIH4 protein OS=Homo sapiens GN=ITIH4 PE=1 SV=1	1.83357	1	1.284	1
C9IZQ1	Translocon-associated protein subunit alpha OS=Homo sapiens GN=SSR1 PE=1 SV=1	13.2302	2	1.04	2
C9J2C0	Tubulin alpha chain (Fragment) OS=Homo sapiens GN=TUBA8 PE=1 SV=1	60.0871	1	0.923	9
C9JA08	60S ribosomal export protein NMD3 OS=Homo sapiens GN=NMD3 PE=1 SV=1	2.31158	1		1
C9JIF9	Acylamino-acid-releasing enzyme OS=Homo sapiens GN=APEH PE=1 SV=1	9.76706	2	1.019	2
C9JME2	FERM, RhoGEF and pleckstrin domain-containing protein 1 OS=Homo sapiens GN=FARP1 PE=1 SV=2	7.78962	3	1.225	3
C9JV77	Alpha-2-HS-glycoprotein OS=Homo sapiens GN=AHSG PE=1 SV=1	1.33143	1	1.646	1
C9JVQ0	Small nuclear ribonucleoprotein G OS=Homo sapiens GN=SNRPG PE=1 SV=1	2.12907	1	1	1
C9K0J5	Ras association (RalGDS/AF-6) and pleckstrin homology domains 1, isoform CRA_b OS=Homo sapiens GN=RAPH1 PE=1 SV=1	5.59244	1		1
D3DQV9	Eukaryotic translation initiation factor 4 gamma 2 (Fragment) OS=Homo sapiens GN=EIF4G2 PE=1 SV=1	5.26966	3	0.986	3
D6R956	Ubiquitin carboxyl-terminal hydrolase OS=Homo sapiens GN=UCHL1 PE=1 SV=1	4.58179	2	1.357	2
D6RBW1	Eukaryotic translation initiation factor 4E OS=Homo sapiens GN=EIF4E PE=1 SV=1	1.49703	1	0.945	1
D6RE79	Major facilitator superfamily domain-containing protein 10 OS=Homo sapiens GN=MFSD10 PE=1 SV=1	5.07795	1	1.141	1
D6RER5	Septin-11 OS=Homo sapiens GN=SEPT11 PE=1 SV=1	11.156	2	0.996	3
D6REX3	Protein transport protein Sec31A OS=Homo sapiens GN=SEC31A PE=1 SV=1	16.5095	7	1.029	7
D6RFF8	Glucosamine-6-phosphate isomerase (Fragment) OS=Homo sapiens GN=GNPDA1 PE=1 SV=1	4.31614	1	0.904	1
D6W5Y5	Cold inducible RNA binding protein, isoform CRA_c OS=Homo sapiens GN=CIRBP PE=1 SV=1	3.69336	1	1.142	1
E5RGA9	Neurocalcin-delta OS=Homo sapiens GN=NCALD PE=1 SV=1	1.59074	1	0.95	1
E5RJD8	Tubulin-specific chaperone A OS=Homo sapiens GN=TBCA PE=1 SV=1	3.11295	1	0.948	1
E7EMB3	Calmodulin OS=Homo sapiens GN=CALM2 PE=1 SV=1	17.3845	5	1.025	5
E7EPK1	Septin-7 OS=Homo sapiens GN=SEPT7 PE=1 SV=2	35.2851	6	1.101	8
E7EPT4	NADH dehydrogenase [ubiquinone] flavoprotein 2, mitochondrial OS=Homo sapiens GN=NDUFV2 PE=1 SV=1	11.2892	1	0.928	1
E7EQR4	Ezrin OS=Homo sapiens GN=EZR PE=1 SV=3	59.4226	11	0.708	15
E7ERK9	Translation initiation factor eIF-2B subunit delta OS=Homo sapiens GN=EIF2B4 PE=1 SV=1	5.43604	1	1.031	1
E7EUC7	UTP--glucose-1-phosphate uridylyltransferase OS=Homo sapiens GN=UGP2 PE=1 SV=1	28.4383	5	0.941	5
E7EVA0	Microtubule-associated protein OS=Homo sapiens GN=MAP4 PE=1 SV=1	26.6118	6	1.051	6
E7EVH7	Uncharacterized protein OS=Homo sapiens PE=4 SV=1	12.9522	4	1.099	4
E7EX17	Eukaryotic translation initiation factor 4B OS=Homo sapiens GN=EIF4B PE=1 SV=1	11.0667	3	0.958	3
E7EX29	14-3-3 protein zeta/delta (Fragment) OS=Homo sapiens GN=YWHAZ PE=1 SV=1	52.0945	2	0.881	7
E7EX88	Aggrecan core protein OS=Homo sapiens GN=ACAN PE=1 SV=2	9.30531	1	1.643	1
E9PAV3	Nascent polypeptide-associated complex subunit alpha, muscle-specific form OS=Homo sapiens GN=NACA PE=1 SV=1	3.72148	1	0.967	1
E9PB61	THO complex subunit 4 OS=Homo sapiens GN=ALYREF PE=1 SV=1	3.08244	1	0.94	1
E9PCR7	2-oxoglutarate dehydrogenase, mitochondrial OS=Homo sapiens GN=OGDH PE=1 SV=1	7.67934	3	1.414	3
E9PEB5	Far upstream element-binding protein 1 OS=Homo sapiens GN=FUBP1 PE=1 SV=1	3.10679	1	0.977	1
E9PF82	Calcium/calmodulin-dependent protein kinase type II subunit delta OS=Homo sapiens GN=CAMK2D PE=1 SV=1	13.0204	4	0.848	4
E9PFW3	AP-2 complex subunit mu OS=Homo sapiens GN=AP2M1 PE=1 SV=1	9.47055	3	1.04	3
E9PGC8	Microtubule-associated protein 1A OS=Homo sapiens GN=MAP1A PE=1 SV=1	26.6468	7	1.044	7
E9PGZ1	Caldesmon OS=Homo sapiens GN=CALD1 PE=1 SV=1	130.582	23	1.522	23
E9PI68	Signal peptidase complex subunit 2 OS=Homo sapiens GN=SPCS2 PE=1 SV=1	1.86296	1	1.052	1
E9PK25	Cofilin-1 OS=Homo sapiens GN=CFL1 PE=1 SV=1	35.924	3	0.858	7
E9PL57	Protein NEDD8-MDP1 (Fragment) OS=Homo sapiens GN=NEDD8-MDP1 PE=4 SV=1	9.7206	2	1.024	2
E9PNQ8	Thy-1 membrane glycoprotein (Fragment) OS=Homo sapiens GN=THY1 PE=1 SV=1	45.2888	3	0.616	3
E9PQA6	Multivesicular body subunit 12A OS=Homo sapiens GN=MVB12A PE=1 SV=1	5.65857	1	1.029	1
E9PR17	CD59 glycoprotein OS=Homo sapiens GN=CD59 PE=1 SV=1	4.153	1	1.228	1
E9PR30	40S ribosomal protein S30 OS=Homo sapiens GN=FAU PE=1 SV=1	4.76637	1	0.828	1
E9PRY8	Elongation factor 1-delta OS=Homo sapiens GN=EEF1D PE=1 SV=1	34.6775	6	1.112	6
F5GYJ8	Ubiquitin thioesterase OTUB1 OS=Homo sapiens GN=OTUB1 PE=1 SV=1	14.174	4	0.939	4
F5GYQ1	V-type proton ATPase subunit d 1 OS=Homo sapiens GN=ATP6V0D1 PE=1 SV=1	3.35144	1	1.287	1
F5H2F4	C-1-tetrahydrofolate synthase, cytoplasmic OS=Homo sapiens GN=MTHFD1 PE=1 SV=1	30.1207	7	0.971	7
F6S8M0	N-acetylglucosamine-6-sulfatase OS=Homo sapiens GN=GNS PE=1 SV=1	9.29246	2	1.119	2
F6TLX2	Glyoxalase domain-containing protein 4 OS=Homo sapiens GN=GLOD4 PE=1 SV=1	3.37551	1	0.898	1
F6WQW2	Ran-specific GTPase-activating protein OS=Homo sapiens GN=RANBP1 PE=1 SV=1	1.64995	1	0.933	1
F6XZQ7	Glutathione S-transferase OS=Homo sapiens GN=GSTM2 PE=1 SV=1	8.87176	1	0.833	2
F8VQD4	Overexpressed in colon carcinoma 1 protein (Fragment) OS=Homo sapiens GN=C12orf75 PE=1 SV=2	4.85418	2	1.08	2
F8VVA7	Coatomer subunit zeta-1 OS=Homo sapiens GN=COPZ1 PE=1 SV=1	11.2223	2	1.039	2
F8VW96	Cysteine and glycine-rich protein 2 OS=Homo sapiens GN=CSRP2 PE=1 SV=1	6.21452	2	1.06	2
F8VXC8	SWI/SNF complex subunit SMARCC2 OS=Homo sapiens GN=SMARCC2 PE=1 SV=1	6.51145	1	0.995	1
F8VXU5	Vacuolar protein sorting-associated protein 29 OS=Homo sapiens GN=VPS29 PE=1 SV=1	5.30199	1	0.978	1
F8W031	Uncharacterized protein (Fragment) OS=Homo sapiens PE=1 SV=1	14.194	2	0.928	3
F8W6G1	Nuclear receptor-binding protein OS=Homo sapiens GN=NRBP1 PE=1 SV=1	5.68513	2	0.995	2
F8W6H6	Unconventional myosin-Va OS=Homo sapiens GN=MYO5A PE=1 SV=2	5.34679	1	0.931	1
F8W727	60S ribosomal protein L32 OS=Homo sapiens GN=RPL32 PE=1 SV=1	2.97413	2	1.024	2
F8W914	Reticulon OS=Homo sapiens GN=RTN4 PE=1 SV=1	55.3537	6	1.146	6
F8WAH6	Elastin OS=Homo sapiens GN=ELN PE=1 SV=2	2.41714	1	1.296	1
F8WAR4	MICOS complex subunit OS=Homo sapiens GN=CHCHD3 PE=1 SV=1	3.72469	1	1.076	1
F8WCF6	Actin-related protein 2/3 complex subunit 4 OS=Homo sapiens GN=ARPC4-TTLL3 PE=3 SV=1	19.3577	5	1.007	5
F8WF69	Clathrin light chain A OS=Homo sapiens GN=CLTA PE=1 SV=1	4.7403	2	1.011	2
G3V0E4	Mitochondrial-processing peptidase subunit beta OS=Homo sapiens GN=PMPCB PE=1 SV=1	3.74739	1	0.851	1
G3V180	Dipeptidyl peptidase 3 OS=Homo sapiens GN=DPP3 PE=1 SV=1	7.86388	2	0.911	2
G3V1L9	Tight junction protein 1 (Zona occludens 1), isoform CRA_a OS=Homo sapiens GN=TJP1 PE=1 SV=1	3.66145	2	1.274	2
G3V2S9	SRA stem-loop-interacting RNA-binding protein, mitochondrial OS=Homo sapiens GN=SLIRP PE=1 SV=1	4.61386	1	0.988	1
G3V4P8	Glia maturation factor beta (Fragment) OS=Homo sapiens GN=GMFB PE=1 SV=1	14.0118	2	0.947	2
G3V5Z7	Proteasome subunit alpha type OS=Homo sapiens GN=PSMA6 PE=1 SV=1	30.6944	4	0.989	4
G5E9D4	Elongation protein 4 homolog (S. cerevisiae), isoform CRA_b OS=Homo sapiens GN=ELP4 PE=1 SV=1	2.41094	1	1.066	1
G5E9Q6	Profilin OS=Homo sapiens GN=PFN2 PE=1 SV=1	17.5645	4	0.772	4
G5EA09	Syndecan binding protein (Syntenin), isoform CRA_a OS=Homo sapiens GN=SDCBP PE=1 SV=1	7.9751	1	1.267	1
G8JLB6	Heterogeneous nuclear ribonucleoprotein H OS=Homo sapiens GN=HNRNPH1 PE=1 SV=1	43.2874	2	0.944	6
H0Y2S9	Myosin phosphatase Rho-interacting protein (Fragment) OS=Homo sapiens GN=MPRIP PE=1 SV=3	11.3876	2	1.527	2
H0Y368	Dolichol-phosphate mannosyltransferase subunit 1 (Fragment) OS=Homo sapiens GN=DPM1 PE=1 SV=1	1.18936	1	0.917	1
H0Y4R2	NADPH--cytochrome P450 reductase (Fragment) OS=Homo sapiens GN=POR PE=1 SV=1	8.39753	2	1.094	2
H0Y5K5	Endoplasmic reticulum-Golgi intermediate compartment protein 3 (Fragment) OS=Homo sapiens GN=ERGIC3 PE=1 SV=1	2.78042	1	0.563	1
H0Y8C2	60S ribosomal protein L22-like 1 (Fragment) OS=Homo sapiens GN=RPL22L1 PE=1 SV=1	10.7352	1	1.248	1
H0Y8C3	Mitochondrial carrier homolog 1 (Fragment) OS=Homo sapiens GN=MTCH1 PE=1 SV=1	1.62856	1	1.119	1
H0Y8C6	Importin-5 (Fragment) OS=Homo sapiens GN=IPO5 PE=1 SV=1	20.8713	4	1.24	4
H0Y9Y3	Synaptopodin-2 (Fragment) OS=Homo sapiens GN=SYNPO2 PE=1 SV=1	8.43313	2	1.289	2
H0YIV9	Uncharacterized protein (Fragment) OS=Homo sapiens PE=3 SV=1	4.90205	1	0.839	1
H0YJ66	Dehydrogenase/reductase SDR family member 7 (Fragment) OS=Homo sapiens GN=DHRS7 PE=1 SV=1	4.49053	1	1.017	1
H0YKD8	60S ribosomal protein L28 OS=Homo sapiens GN=RPL28 PE=1 SV=1	10.6789	4	0.852	4
H0YNC7	Tropomyosin alpha-1 chain (Fragment) OS=Homo sapiens GN=TPM1 PE=1 SV=1	49.9653	1	1.562	9
H3BLZ8	Probable ATP-dependent RNA helicase DDX17 OS=Homo sapiens GN=DDX17 PE=1 SV=1	10.6833	1	0.955	3
H3BNX8	Cytochrome c oxidase subunit 5A, mitochondrial OS=Homo sapiens GN=COX5A PE=1 SV=1	14.1077	2	1.057	2
H3BP20	Beta-hexosaminidase OS=Homo sapiens GN=HEXA PE=1 SV=1	5.73534	1	1.134	2
H3BQJ5	Nucleolar protein 3 (Fragment) OS=Homo sapiens GN=NOL3 PE=1 SV=2	6.13888	1	1.331	1
H3BQK9	Microtubule-actin cross-linking factor 1, isoforms 1/2/3/5 OS=Homo sapiens GN=MACF1 PE=1 SV=1	11.6658	3	1.029	4
H3BR70	Pyruvate kinase OS=Homo sapiens GN=PKM PE=1 SV=1	129.402	1	1.186	15
H3BS72	Very-long-chain (3R)-3-hydroxyacyl-CoA dehydratase OS=Homo sapiens GN=HACD3 PE=1 SV=1	15.7513	2	1.042	2
H3BVE0	Uncharacterized protein (Fragment) OS=Homo sapiens PE=4 SV=1	6.39772	1	0.933	1
H7BY58	Protein-L-isoaspartate O-methyltransferase OS=Homo sapiens GN=PCMT1 PE=1 SV=1	7.03725	1		1
H7BYY1	Tropomyosin 1 (Alpha), isoform CRA_m OS=Homo sapiens GN=TPM1 PE=1 SV=1	53.1149	3	1.175	10
H7BZJ3	Protein disulfide-isomerase A3 (Fragment) OS=Homo sapiens GN=PDIA3 PE=1 SV=1	33.4947	1	0.913	6
H7C2I1	Protein arginine N-methyltransferase 1 OS=Homo sapiens GN=PRMT1 PE=1 SV=1	4.89791	1	1.065	1
H7C2N1	Prothymosin alpha (Fragment) OS=Homo sapiens GN=PTMA PE=1 SV=1	6.31611	2	1.166	2
I3L0A0	HCG2044781 OS=Homo sapiens GN=TMEM189-UBE2V1 PE=4 SV=1	4.75528	1	0.925	1
I3L0E3	HCG1984214, isoform CRA_a OS=Homo sapiens GN=hCG_1984214 PE=3 SV=1	1.82478	1	1.141	1
I3L504	Eukaryotic translation initiation factor 5A-1 OS=Homo sapiens GN=EIF5A PE=1 SV=1	42.9059	6	0.829	6
J3KN16	Proteasome-associated protein ECM29 homolog OS=Homo sapiens GN=KIAA0368 PE=1 SV=1	13.0603	3	1.051	3
J3KN36	Nodal modulator 3 OS=Homo sapiens GN=NOMO3 PE=1 SV=1	35.2278	7	1.06	7
J3KN66	Torsin-1A-interacting protein 1 OS=Homo sapiens GN=TOR1AIP1 PE=1 SV=1	1.45259	1	0.01	1
J3KNF5	Centrosomal protein of 290 kDa OS=Homo sapiens GN=CEP290 PE=1 SV=1	1.56162	1	0.965	1
J3KNQ4	Alpha-parvin OS=Homo sapiens GN=PARVA PE=1 SV=1	12.706	2	1.11	2
J3KPF3	4F2 cell-surface antigen heavy chain OS=Homo sapiens GN=SLC3A2 PE=1 SV=1	18.4017	6	0.968	6
J3KPS3	Fructose-bisphosphate aldolase OS=Homo sapiens GN=ALDOA PE=1 SV=1	127.896	14	1.115	14
J3KQ32	Obg-like ATPase 1 OS=Homo sapiens GN=OLA1 PE=1 SV=1	13.4408	2	1.016	2
J3KQ48	Peptidyl-tRNA hydrolase 2, mitochondrial OS=Homo sapiens GN=PTRH2 PE=1 SV=1	5.2714	1	1.046	1
J3KQ69	DNA replication licensing factor MCM3 OS=Homo sapiens GN=MCM3 PE=1 SV=2	3.05764	1	1.289	1
J3KQE5	GTP-binding nuclear protein Ran (Fragment) OS=Homo sapiens GN=RAN PE=1 SV=1	22.6006	6	1.019	6
J3KR97	Tubulin-specific chaperone D OS=Homo sapiens GN=TBCD PE=1 SV=1	4.73236	1	0.764	1
J3KTA4	Probable ATP-dependent RNA helicase DDX5 OS=Homo sapiens GN=DDX5 PE=1 SV=1	22.1137	4	1.032	6
J3KTL2	Serine/arginine-rich-splicing factor 1 OS=Homo sapiens GN=SRSF1 PE=1 SV=1	4.65053	1	0.963	1
J3QQ67	60S ribosomal protein L18 (Fragment) OS=Homo sapiens GN=RPL18 PE=1 SV=1	18.3998	4	0.776	4
J3QQX2	Rho GDP-dissociation inhibitor 1 OS=Homo sapiens GN=ARHGDIA PE=1 SV=1	13.857	4	0.867	4
J3QRC6	Intraflagellar transport protein 20 homolog OS=Homo sapiens GN=IFT20 PE=1 SV=1	1.61943	1	1.068	1
J3QRS3	Myosin regulatory light chain 12A OS=Homo sapiens GN=MYL12A PE=1 SV=1	42.7501	3	1.411	7
J3QRU1	Tyrosine-protein kinase OS=Homo sapiens GN=YES1 PE=1 SV=1	1.28878	1	1.219	1
K7ELC2	40S ribosomal protein S15 OS=Homo sapiens GN=RPS15 PE=1 SV=1	11.0868	2	0.985	2
K7ELL7	Glucosidase 2 subunit beta OS=Homo sapiens GN=PRKCSH PE=1 SV=1	22.1531	6	0.973	6
K7ELP0	Tropomyosin alpha-4 chain (Fragment) OS=Homo sapiens GN=TPM4 PE=1 SV=1	14.4213	1	2.807	2
K7ENT6	Tropomyosin alpha-4 chain (Fragment) OS=Homo sapiens GN=TPM4 PE=1 SV=1	79.495	2	3.096	11
K7ER00	Phenylalanine--tRNA ligase alpha subunit OS=Homo sapiens GN=FARSA PE=1 SV=1	7.28643	1		1
L7N2F9	Uncharacterized protein (Fragment) OS=Homo sapiens PE=4 SV=1	2.27352	1		1
M0QXB4	Coatomer protein complex, subunit epsilon, isoform CRA_g OS=Homo sapiens GN=COPE PE=1 SV=1	11.0476	2	1.089	2
M0QYZ2	AP-2 complex subunit sigma OS=Homo sapiens GN=AP2S1 PE=1 SV=1	13.0532	2	1.058	2
M0R0R2	40S ribosomal protein S5 OS=Homo sapiens GN=RPS5 PE=1 SV=1	7.56958	2	0.983	2
M0R2C6	Uncharacterized protein (Fragment) OS=Homo sapiens PE=4 SV=1	2.67786	1	1.142	1
O00151	PDZ and LIM domain protein 1 OS=Homo sapiens GN=PDLIM1 PE=1 SV=4	14.5482	3	1.161	3
O00159	Unconventional myosin-Ic OS=Homo sapiens GN=MYO1C PE=1 SV=4	86.9978	21	1.236	21
O00186	Syntaxin-binding protein 3 OS=Homo sapiens GN=STXBP3 PE=1 SV=2	3.66323	2	0.936	2
O00203	AP-3 complex subunit beta-1 OS=Homo sapiens GN=AP3B1 PE=1 SV=3	9.0776	4	1.069	4
O00231	26S proteasome non-ATPase regulatory subunit 11 OS=Homo sapiens GN=PSMD11 PE=1 SV=3	40.0281	9	0.994	9
O00232	26S proteasome non-ATPase regulatory subunit 12 OS=Homo sapiens GN=PSMD12 PE=1 SV=3	45.7737	6	0.961	6
O00264	Membrane-associated progesterone receptor component 1 OS=Homo sapiens GN=PGRMC1 PE=1 SV=3	12.3926	2	0.783	2
O00273	DNA fragmentation factor subunit alpha OS=Homo sapiens GN=DFFA PE=1 SV=1	5.52433	1	0.959	1
O00299	Chloride intracellular channel protein 1 OS=Homo sapiens GN=CLIC1 PE=1 SV=4	31.966	7	0.951	7
O00303	Eukaryotic translation initiation factor 3 subunit F OS=Homo sapiens GN=EIF3F PE=1 SV=1	17.2485	3	1.059	3
O00391	Sulfhydryl oxidase 1 OS=Homo sapiens GN=QSOX1 PE=1 SV=3	11.3055	3	1.271	3
O00429	Dynamin-1-like protein OS=Homo sapiens GN=DNM1L PE=1 SV=2	24.6652	4	1.143	4
O00442	RNA 3'-terminal phosphate cyclase OS=Homo sapiens GN=RTCA PE=1 SV=1	6.09561	1	1.466	1
O00461	Golgi integral membrane protein 4 OS=Homo sapiens GN=GOLIM4 PE=1 SV=1	1.77366	1	1.246	1
O00469	Procollagen-lysine,2-oxoglutarate 5-dioxygenase 2 OS=Homo sapiens GN=PLOD2 PE=1 SV=2	6.98409	2	0.943	2
O00487	26S proteasome non-ATPase regulatory subunit 14 OS=Homo sapiens GN=PSMD14 PE=1 SV=1	4.49431	1	0.883	1
O00505	Importin subunit alpha-4 OS=Homo sapiens GN=KPNA3 PE=1 SV=2	10.1533	2	0.937	3
O00567	Nucleolar protein 56 OS=Homo sapiens GN=NOP56 PE=1 SV=4	7.19682	1	1.049	1
O00622	Protein CYR61 OS=Homo sapiens GN=CYR61 PE=1 SV=1	24.9225	4	1.207	4
O00625	Pirin OS=Homo sapiens GN=PIR PE=1 SV=1	2.65384	1	0.95	1
O00629	Importin subunit alpha-3 OS=Homo sapiens GN=KPNA4 PE=1 SV=1	10.1812	2	0.989	3
O00754	Lysosomal alpha-mannosidase OS=Homo sapiens GN=MAN2B1 PE=1 SV=3	5.24949	1	1.102	1
O00764	Pyridoxal kinase OS=Homo sapiens GN=PDXK PE=1 SV=1	8.61119	1	0.868	1
O14495	Phospholipid phosphatase 3 OS=Homo sapiens GN=PLPP3 PE=1 SV=1	5.48718	1	0.676	1
O14558	Heat shock protein beta-6 OS=Homo sapiens GN=HSPB6 PE=1 SV=2	10.0002	2	0.871	2
O14602	Eukaryotic translation initiation factor 1A, Y-chromosomal OS=Homo sapiens GN=EIF1AY PE=1 SV=4	2.59278	1	0.861	1
O14617	AP-3 complex subunit delta-1 OS=Homo sapiens GN=AP3D1 PE=1 SV=1	4.58905	1	0.825	1
O14656	Torsin-1A OS=Homo sapiens GN=TOR1A PE=1 SV=1	2.93592	1	1.226	1
O14734	Acyl-coenzyme A thioesterase 8 OS=Homo sapiens GN=ACOT8 PE=1 SV=1	1.84194	1	1.201	1
O14737	Programmed cell death protein 5 OS=Homo sapiens GN=PDCD5 PE=1 SV=3	6.53727	1	1.159	1
O14744	Protein arginine N-methyltransferase 5 OS=Homo sapiens GN=PRMT5 PE=1 SV=4	2.22178	1	1.013	1
O14773	Tripeptidyl-peptidase 1 OS=Homo sapiens GN=TPP1 PE=1 SV=2	10.9951	2	1.133	2
O14818	Proteasome subunit alpha type-7 OS=Homo sapiens GN=PSMA7 PE=1 SV=1	10.1177	3	0.923	3
O14907	Tax1-binding protein 3 OS=Homo sapiens GN=TAX1BP3 PE=1 SV=2	6.76271	1	0.904	1
O14908	PDZ domain-containing protein GIPC1 OS=Homo sapiens GN=GIPC1 PE=1 SV=2	11.0383	3	1.017	3
O14949	Cytochrome b-c1 complex subunit 8 OS=Homo sapiens GN=UQCRQ PE=1 SV=4	7.49867	2	0.953	2
O14974	Protein phosphatase 1 regulatory subunit 12A OS=Homo sapiens GN=PPP1R12A PE=1 SV=1	18.8597	5	0.853	5
O14979	Heterogeneous nuclear ribonucleoprotein D-like OS=Homo sapiens GN=HNRNPDL PE=1 SV=3	1.57643	1	0.915	1
O14980	Exportin-1 OS=Homo sapiens GN=XPO1 PE=1 SV=1	15.3235	4	0.941	4
O15116	U6 snRNA-associated Sm-like protein LSm1 OS=Homo sapiens GN=LSM1 PE=1 SV=1	7.50238	1	1.056	1
O15127	Secretory carrier-associated membrane protein 2 OS=Homo sapiens GN=SCAMP2 PE=1 SV=2	8.4675	1	1.139	1
O15131	Importin subunit alpha-6 OS=Homo sapiens GN=KPNA5 PE=1 SV=2	5.58872	1	1.018	1
O15143	Actin-related protein 2/3 complex subunit 1B OS=Homo sapiens GN=ARPC1B PE=1 SV=3	15.2853	4	1.084	4
O15144	Actin-related protein 2/3 complex subunit 2 OS=Homo sapiens GN=ARPC2 PE=1 SV=1	44.6367	7	1.043	7
O15145	Actin-related protein 2/3 complex subunit 3 OS=Homo sapiens GN=ARPC3 PE=1 SV=3	10.0173	3	1.199	3
O15173	Membrane-associated progesterone receptor component 2 OS=Homo sapiens GN=PGRMC2 PE=1 SV=1	2.63695	1	0.973	1
O15212	Prefoldin subunit 6 OS=Homo sapiens GN=PFDN6 PE=1 SV=1	2.54485	1	1.243	1
O15258	Protein RER1 OS=Homo sapiens GN=RER1 PE=1 SV=1	3.14182	1	0.82	1
O15260	Surfeit locus protein 4 OS=Homo sapiens GN=SURF4 PE=1 SV=3	12.0047	3	1.279	3
O15269	Serine palmitoyltransferase 1 OS=Homo sapiens GN=SPTLC1 PE=1 SV=1	10.7164	1	0.984	1
O15371	Eukaryotic translation initiation factor 3 subunit D OS=Homo sapiens GN=EIF3D PE=1 SV=1	9.5318	2	1.009	2
O15427	Monocarboxylate transporter 4 OS=Homo sapiens GN=SLC16A3 PE=1 SV=1	3.17568	1	1.19	1
O15460	Prolyl 4-hydroxylase subunit alpha-2 OS=Homo sapiens GN=P4HA2 PE=1 SV=1	48.0443	7	0.802	7
O15511	Actin-related protein 2/3 complex subunit 5 OS=Homo sapiens GN=ARPC5 PE=1 SV=3	12.0309	2	0.995	2
O15523	ATP-dependent RNA helicase DDX3Y OS=Homo sapiens GN=DDX3Y PE=1 SV=2	36.9426	1	1.207	9
O43143	Pre-mRNA-splicing factor ATP-dependent RNA helicase DHX15 OS=Homo sapiens GN=DHX15 PE=1 SV=2	20.1476	6	1.135	6
O43150	Arf-GAP with SH3 domain, ANK repeat and PH domain-containing protein 2 OS=Homo sapiens GN=ASAP2 PE=1 SV=3	12.8399	3	1.374	3
O43175	D-3-phosphoglycerate dehydrogenase OS=Homo sapiens GN=PHGDH PE=1 SV=4	12.1854	3	0.878	3
O43242	26S proteasome non-ATPase regulatory subunit 3 OS=Homo sapiens GN=PSMD3 PE=1 SV=2	26.1782	5	1.062	5
O43252	Bifunctional 3'-phosphoadenosine 5'-phosphosulfate synthase 1 OS=Homo sapiens GN=PAPSS1 PE=1 SV=2	3.05463	1	1.014	1
O43294	Transforming growth factor beta-1-induced transcript 1 protein OS=Homo sapiens GN=TGFB1I1 PE=1 SV=2	7.72492	1	1.397	1
O43324	Eukaryotic translation elongation factor 1 epsilon-1 OS=Homo sapiens GN=EEF1E1 PE=1 SV=1	4.38637	1	1	1
O43390	Heterogeneous nuclear ribonucleoprotein R OS=Homo sapiens GN=HNRNPR PE=1 SV=1	12.1577	2	0.946	4
O43488	Aflatoxin B1 aldehyde reductase member 2 OS=Homo sapiens GN=AKR7A2 PE=1 SV=3	3.4477	1	0.894	1
O43493	Trans-Golgi network integral membrane protein 2 OS=Homo sapiens GN=TGOLN2 PE=1 SV=2	3.26994	1	1.059	1
O43592	Exportin-T OS=Homo sapiens GN=XPOT PE=1 SV=2	5.73518	1	0.676	1
O43681	ATPase ASNA1 OS=Homo sapiens GN=ASNA1 PE=1 SV=2	4.21753	1	0.809	1
O43684	Mitotic checkpoint protein BUB3 OS=Homo sapiens GN=BUB3 PE=1 SV=1	2.36988	1	1.14	1
O43707	Alpha-actinin-4 OS=Homo sapiens GN=ACTN4 PE=1 SV=2	254.061	26	1.12	37
O43747	AP-1 complex subunit gamma-1 OS=Homo sapiens GN=AP1G1 PE=1 SV=5	2.30181	1	1.122	1
O43776	Asparagine--tRNA ligase, cytoplasmic OS=Homo sapiens GN=NARS PE=1 SV=1	19.8763	4	0.877	4
O43795	Unconventional myosin-Ib OS=Homo sapiens GN=MYO1B PE=1 SV=3	85.718	16	1.345	16
O43809	Cleavage and polyadenylation specificity factor subunit 5 OS=Homo sapiens GN=NUDT21 PE=1 SV=1	2.47211	1	0.965	1
O43823	A-kinase anchor protein 8 OS=Homo sapiens GN=AKAP8 PE=1 SV=1	4.78675	1	0.993	1
O43852	Calumenin OS=Homo sapiens GN=CALU PE=1 SV=2	57.0298	13	1.107	13
O60488	Long-chain-fatty-acid--CoA ligase 4 OS=Homo sapiens GN=ACSL4 PE=1 SV=2	3.90101	1	1.108	1
O60493	Sorting nexin-3 OS=Homo sapiens GN=SNX3 PE=1 SV=3	5.9029	2	0.904	2
O60506	Heterogeneous nuclear ribonucleoprotein Q OS=Homo sapiens GN=SYNCRIP PE=1 SV=2	28.7748	6	0.861	8
O60565	Gremlin-1 OS=Homo sapiens GN=GREM1 PE=1 SV=1	34.6222	2	1.243	2
O60568	Procollagen-lysine,2-oxoglutarate 5-dioxygenase 3 OS=Homo sapiens GN=PLOD3 PE=1 SV=1	37.0168	6	1.017	6
O60645	Exocyst complex component 3 OS=Homo sapiens GN=EXOC3 PE=1 SV=2	1.18092	1	1.165	1
O60664	Perilipin-3 OS=Homo sapiens GN=PLIN3 PE=1 SV=3	75.1012	9	0.771	9
O60701	UDP-glucose 6-dehydrogenase OS=Homo sapiens GN=UGDH PE=1 SV=1	40.1069	11	1.131	11
O60716	Catenin delta-1 OS=Homo sapiens GN=CTNND1 PE=1 SV=1	13.08	3	1.154	3
O60749	Sorting nexin-2 OS=Homo sapiens GN=SNX2 PE=1 SV=2	12.4661	2	0.929	3
O60763	General vesicular transport factor p115 OS=Homo sapiens GN=USO1 PE=1 SV=2	34.5799	6	1.015	6
O60869	Endothelial differentiation-related factor 1 OS=Homo sapiens GN=EDF1 PE=1 SV=1	2.66274	1	0.974	1
O60888	Protein CutA OS=Homo sapiens GN=CUTA PE=1 SV=2	13.3246	2	0.957	2
O75083	WD repeat-containing protein 1 OS=Homo sapiens GN=WDR1 PE=1 SV=4	41.3577	13	1.062	13
O75116	Rho-associated protein kinase 2 OS=Homo sapiens GN=ROCK2 PE=1 SV=4	1.65228	1	0.925	1
O75131	Copine-3 OS=Homo sapiens GN=CPNE3 PE=1 SV=1	4.99012	1	0.851	1
O75165	DnaJ homolog subfamily C member 13 OS=Homo sapiens GN=DNAJC13 PE=1 SV=5	2.45124	1	0.97	1
O75223	Gamma-glutamylcyclotransferase OS=Homo sapiens GN=GGCT PE=1 SV=1	3.21382	1	0.934	1
O75306	NADH dehydrogenase [ubiquinone] iron-sulfur protein 2, mitochondrial OS=Homo sapiens GN=NDUFS2 PE=1 SV=2	2.4389	1	0.863	1
O75326	Semaphorin-7A OS=Homo sapiens GN=SEMA7A PE=1 SV=1	1.15814	1	0.502	1
O75340	Programmed cell death protein 6 OS=Homo sapiens GN=PDCD6 PE=1 SV=1	3.71715	1	0.991	1
O75348	V-type proton ATPase subunit G 1 OS=Homo sapiens GN=ATP6V1G1 PE=1 SV=3	1.85792	1	1.142	1
O75352	Mannose-P-dolichol utilization defect 1 protein OS=Homo sapiens GN=MPDU1 PE=1 SV=2	1.1549	1	1.058	1
O75367	Core histone macro-H2A.1 OS=Homo sapiens GN=H2AFY PE=1 SV=4	38.5943	7	1.045	7
O75368	SH3 domain-binding glutamic acid-rich-like protein OS=Homo sapiens GN=SH3BGRL PE=1 SV=1	15.5009	3	0.948	3
O75369	Filamin-B OS=Homo sapiens GN=FLNB PE=1 SV=2	124.464	18	0.99	27
O75390	Citrate synthase, mitochondrial OS=Homo sapiens GN=CS PE=1 SV=2	37.0379	7	1.104	8
O75396	Vesicle-trafficking protein SEC22b OS=Homo sapiens GN=SEC22B PE=1 SV=4	30.5023	5	1.114	5
O75477	Erlin-1 OS=Homo sapiens GN=ERLIN1 PE=1 SV=1	6.99525	1	0.908	1
O75489	NADH dehydrogenase [ubiquinone] iron-sulfur protein 3, mitochondrial OS=Homo sapiens GN=NDUFS3 PE=1 SV=1	3.6306	1	0.969	1
O75531	Barrier-to-autointegration factor OS=Homo sapiens GN=BANF1 PE=1 SV=1	5.29809	1	1.234	1
O75534	Cold shock domain-containing protein E1 OS=Homo sapiens GN=CSDE1 PE=1 SV=2	14.0564	2	1.027	2
O75558	Syntaxin-11 OS=Homo sapiens GN=STX11 PE=1 SV=1	1.25383	1	0.979	1
O75643	U5 small nuclear ribonucleoprotein 200 kDa helicase OS=Homo sapiens GN=SNRNP200 PE=1 SV=2	4.78463	1	0.981	1
O75694	Nuclear pore complex protein Nup155 OS=Homo sapiens GN=NUP155 PE=1 SV=1	1.98338	1	0.819	1
O75695	Protein XRP2 OS=Homo sapiens GN=RP2 PE=1 SV=4	3.39272	2	1.085	2
O75718	Cartilage-associated protein OS=Homo sapiens GN=CRTAP PE=1 SV=1	10.0765	3	1.013	3
O75821	Eukaryotic translation initiation factor 3 subunit G OS=Homo sapiens GN=EIF3G PE=1 SV=2	6.87449	2	0.938	2
O75832	26S proteasome non-ATPase regulatory subunit 10 OS=Homo sapiens GN=PSMD10 PE=1 SV=1	3.63184	1	0.84	1
O75844	CAAX prenyl protease 1 homolog OS=Homo sapiens GN=ZMPSTE24 PE=1 SV=2	6.0689	1	1.105	1
O75874	Isocitrate dehydrogenase [NADP] cytoplasmic OS=Homo sapiens GN=IDH1 PE=1 SV=2	18.8439	2	0.663	3
O75880	Protein SCO1 homolog, mitochondrial OS=Homo sapiens GN=SCO1 PE=1 SV=1	1.98297	1	1.647	1
O75914	Serine/threonine-protein kinase PAK 3 OS=Homo sapiens GN=PAK3 PE=1 SV=2	1.65936	1		1
O75915	PRA1 family protein 3 OS=Homo sapiens GN=ARL6IP5 PE=1 SV=1	14.9043	3	1.109	3
O75935	Dynactin subunit 3 OS=Homo sapiens GN=DCTN3 PE=1 SV=1	3.4675	1	0.888	1
O75947	ATP synthase subunit d, mitochondrial OS=Homo sapiens GN=ATP5H PE=1 SV=3	15.9509	3	1.057	3
O76003	Glutaredoxin-3 OS=Homo sapiens GN=GLRX3 PE=1 SV=2	2.65975	1	0.956	1
O76021	Ribosomal L1 domain-containing protein 1 OS=Homo sapiens GN=RSL1D1 PE=1 SV=3	4.98531	2	1.032	2
O76094	Signal recognition particle subunit SRP72 OS=Homo sapiens GN=SRP72 PE=1 SV=3	4.24811	1	1.051	1
O94760	N(G),N(G)-dimethylarginine dimethylaminohydrolase 1 OS=Homo sapiens GN=DDAH1 PE=1 SV=3	4.22519	1		1
O94804	Serine/threonine-protein kinase 10 OS=Homo sapiens GN=STK10 PE=1 SV=1	1.80771	1	0.679	1
O94826	Mitochondrial import receptor subunit TOM70 OS=Homo sapiens GN=TOMM70 PE=1 SV=1	3.85855	1	1.033	1
O94832	Unconventional myosin-Id OS=Homo sapiens GN=MYO1D PE=1 SV=2	13.5307	5	1.19	5
O94855	Protein transport protein Sec24D OS=Homo sapiens GN=SEC24D PE=1 SV=2	5.23933	2	0.97	2
O94874	E3 UFM1-protein ligase 1 OS=Homo sapiens GN=UFL1 PE=1 SV=2	11.82	2	0.944	2
O94907	Dickkopf-related protein 1 OS=Homo sapiens GN=DKK1 PE=1 SV=1	5.33655	1	1.127	1
O94919	Endonuclease domain-containing 1 protein OS=Homo sapiens GN=ENDOD1 PE=1 SV=2	8.16247	2	1.414	2
O94925	Glutaminase kidney isoform, mitochondrial OS=Homo sapiens GN=GLS PE=1 SV=1	7.47121	2	0.619	2
O95084	Serine protease 23 OS=Homo sapiens GN=PRSS23 PE=1 SV=1	1.32883	1	2.497	1
O95202	LETM1 and EF-hand domain-containing protein 1, mitochondrial OS=Homo sapiens GN=LETM1 PE=1 SV=1	1.15977	1	1.056	1
O95302	Peptidyl-prolyl cis-trans isomerase FKBP9 OS=Homo sapiens GN=FKBP9 PE=1 SV=2	26.2821	6	0.787	6
O95336	6-phosphogluconolactonase OS=Homo sapiens GN=PGLS PE=1 SV=2	7.89176	2	0.844	2
O95340	Bifunctional 3'-phosphoadenosine 5'-phosphosulfate synthase 2 OS=Homo sapiens GN=PAPSS2 PE=1 SV=2	6.31954	2	1.039	2
O95373	Importin-7 OS=Homo sapiens GN=IPO7 PE=1 SV=1	8.1341	3	0.98	3
O95394	Phosphoacetylglucosamine mutase OS=Homo sapiens GN=PGM3 PE=1 SV=1	1.87354	1	0.969	1
O95433	Activator of 90 kDa heat shock protein ATPase homolog 1 OS=Homo sapiens GN=AHSA1 PE=1 SV=1	10.6036	1	0.945	1
O95573	Long-chain-fatty-acid--CoA ligase 3 OS=Homo sapiens GN=ACSL3 PE=1 SV=3	2.22483	1	0.946	1
O95747	Serine/threonine-protein kinase OSR1 OS=Homo sapiens GN=OXSR1 PE=1 SV=1	5.14697	1	1.613	1
O95782	AP-2 complex subunit alpha-1 OS=Homo sapiens GN=AP2A1 PE=1 SV=3	48.3349	9	1.064	9
O95793	Double-stranded RNA-binding protein Staufen homolog 1 OS=Homo sapiens GN=STAU1 PE=1 SV=2	1.3974	1		1
O95810	Serum deprivation-response protein OS=Homo sapiens GN=SDPR PE=1 SV=3	1.37789	1	1.118	1
O95816	BAG family molecular chaperone regulator 2 OS=Homo sapiens GN=BAG2 PE=1 SV=1	5.80134	1	0.729	1
O95817	BAG family molecular chaperone regulator 3 OS=Homo sapiens GN=BAG3 PE=1 SV=3	3.14074	1	1.133	1
O95861	3'(2'),5'-bisphosphate nucleotidase 1 OS=Homo sapiens GN=BPNT1 PE=1 SV=1	3.81079	1	1.059	1
O95865	N(G),N(G)-dimethylarginine dimethylaminohydrolase 2 OS=Homo sapiens GN=DDAH2 PE=1 SV=1	8.0769	3	1.007	3
O95881	Thioredoxin domain-containing protein 12 OS=Homo sapiens GN=TXNDC12 PE=1 SV=1	11.8312	2	0.963	2
O96000	NADH dehydrogenase [ubiquinone] 1 beta subcomplex subunit 10 OS=Homo sapiens GN=NDUFB10 PE=1 SV=3	3.09958	1	0.918	1
O96005	Cleft lip and palate transmembrane protein 1 OS=Homo sapiens GN=CLPTM1 PE=1 SV=1	6.74462	2	1.149	2
P00167	Cytochrome b5 OS=Homo sapiens GN=CYB5A PE=1 SV=2	4.08513	1	0.966	1
P00338	L-lactate dehydrogenase A chain OS=Homo sapiens GN=LDHA PE=1 SV=2	99.6856	17	1.194	17
P00367	Glutamate dehydrogenase 1, mitochondrial OS=Homo sapiens GN=GLUD1 PE=1 SV=2	24.7365	6	1.121	6
P00387	NADH-cytochrome b5 reductase 3 OS=Homo sapiens GN=CYB5R3 PE=1 SV=3	38.8001	7	1.188	7
P00403	Cytochrome c oxidase subunit 2 OS=Homo sapiens GN=MT-CO2 PE=1 SV=1	6.24194	1	0.843	1
P00441	Superoxide dismutase [Cu-Zn] OS=Homo sapiens GN=SOD1 PE=1 SV=2	5.64782	1	0.863	1
P00491	Purine nucleoside phosphorylase OS=Homo sapiens GN=PNP PE=1 SV=2	4.98632	1	1.116	1
P00492	Hypoxanthine-guanine phosphoribosyltransferase OS=Homo sapiens GN=HPRT1 PE=1 SV=2	1.8041	1	0.924	1
P00505	Aspartate aminotransferase, mitochondrial OS=Homo sapiens GN=GOT2 PE=1 SV=3	9.03146	3	0.975	3
P00558	Phosphoglycerate kinase 1 OS=Homo sapiens GN=PGK1 PE=1 SV=3	52.0408	12	1.009	12
P00734	Prothrombin OS=Homo sapiens GN=F2 PE=1 SV=2	3.25407	1	2.431	1
P00966	Argininosuccinate synthase OS=Homo sapiens GN=ASS1 PE=1 SV=2	2.45161	1	0.664	1
P01008	Antithrombin-III OS=Homo sapiens GN=SERPINC1 PE=1 SV=1	2.59517	1	0.978	1
P01023	Alpha-2-macroglobulin OS=Homo sapiens GN=A2M PE=1 SV=3	14.7305	3	0.867	3
P01024	Complement C3 OS=Homo sapiens GN=C3 PE=1 SV=2	3.9751	1	1.117	1
P01111	GTPase NRas OS=Homo sapiens GN=NRAS PE=1 SV=1	12.4428	1	1.017	1
P02042	Hemoglobin subunit delta OS=Homo sapiens GN=HBD PE=1 SV=2	9.21431	2	1.497	2
P02452	Collagen alpha-1(I) chain OS=Homo sapiens GN=COL1A1 PE=1 SV=5	28.2077	8	0.903	8
P02511	Alpha-crystallin B chain OS=Homo sapiens GN=CRYAB PE=1 SV=2	37.3835	6	2.307	6
P02533	Keratin, type I cytoskeletal 14 OS=Homo sapiens GN=KRT14 PE=1 SV=4	27.0114	2	1.163	7
P02538	Keratin, type II cytoskeletal 6A OS=Homo sapiens GN=KRT6A PE=1 SV=3	26.2123	3	0.964	8
P02545	Prelamin-A/C OS=Homo sapiens GN=LMNA PE=1 SV=1	211.938	35	1.161	36
P02649	Apolipoprotein E OS=Homo sapiens GN=APOE PE=1 SV=1	8.48952	4	1.242	4
P02751	Fibronectin OS=Homo sapiens GN=FN1 PE=1 SV=4	303.358	49	1.483	49
P02768	Serum albumin OS=Homo sapiens GN=ALB PE=1 SV=2	9.70134	3	2.091	3
P02786	Transferrin receptor protein 1 OS=Homo sapiens GN=TFRC PE=1 SV=2	12.006	4	1.11	4
P02792	Ferritin light chain OS=Homo sapiens GN=FTL PE=1 SV=2	1.47638	1	0.907	1
P04004	Vitronectin OS=Homo sapiens GN=VTN PE=1 SV=1	21.2991	3	1.91	3
P04080	Cystatin-B OS=Homo sapiens GN=CSTB PE=1 SV=2	8.12665	2	0.852	2
P04083	Annexin A1 OS=Homo sapiens GN=ANXA1 PE=1 SV=2	109.811	15	0.813	15
P04114	Apolipoprotein B-100 OS=Homo sapiens GN=APOB PE=1 SV=2	8.42822	3	1.182	3
P04181	Ornithine aminotransferase, mitochondrial OS=Homo sapiens GN=OAT PE=1 SV=1	26.8438	7	0.943	7
P04264	Keratin, type II cytoskeletal 1 OS=Homo sapiens GN=KRT1 PE=1 SV=6	70.5577	14	1.189	16
P04406	Glyceraldehyde-3-phosphate dehydrogenase OS=Homo sapiens GN=GAPDH PE=1 SV=3	279.364	18	1.088	18
P04792	Heat shock protein beta-1 OS=Homo sapiens GN=HSPB1 PE=1 SV=2	40.4534	11	1.128	11
P04843	Dolichyl-diphosphooligosaccharide--protein glycosyltransferase subunit 1 OS=Homo sapiens GN=RPN1 PE=1 SV=1	84.5884	14	0.984	14
P04844	Dolichyl-diphosphooligosaccharide--protein glycosyltransferase subunit 2 OS=Homo sapiens GN=RPN2 PE=1 SV=3	60.1916	9	1.04	9
P04899	Guanine nucleotide-binding protein G(i) subunit alpha-2 OS=Homo sapiens GN=GNAI2 PE=1 SV=3	34.2045	5	0.82	5
P05023	Sodium/potassium-transporting ATPase subunit alpha-1 OS=Homo sapiens GN=ATP1A1 PE=1 SV=1	68.6834	12	1.407	12
P05026	Sodium/potassium-transporting ATPase subunit beta-1 OS=Homo sapiens GN=ATP1B1 PE=1 SV=1	1.42655	1	1.119	1
P05091	Aldehyde dehydrogenase, mitochondrial OS=Homo sapiens GN=ALDH2 PE=1 SV=2	6.62124	1	0.998	1
P05120	Plasminogen activator inhibitor 2 OS=Homo sapiens GN=SERPINB2 PE=1 SV=2	66.1388	12	4.074	12
P05121	Plasminogen activator inhibitor 1 OS=Homo sapiens GN=SERPINE1 PE=1 SV=1	53.1695	13	1.541	13
P05141	ADP/ATP translocase 2 OS=Homo sapiens GN=SLC25A5 PE=1 SV=7	64.1157	1	1.189	11
P05161	Ubiquitin-like protein ISG15 OS=Homo sapiens GN=ISG15 PE=1 SV=5	9.63279	2	1.507	2
P05198	Eukaryotic translation initiation factor 2 subunit 1 OS=Homo sapiens GN=EIF2S1 PE=1 SV=3	14.0653	3	0.902	3
P05204	Non-histone chromosomal protein HMG-17 OS=Homo sapiens GN=HMGN2 PE=1 SV=3	2.61979	1	1.003	1
P05386	60S acidic ribosomal protein P1 OS=Homo sapiens GN=RPLP1 PE=1 SV=1	12.4942	2	0.982	2
P05387	60S acidic ribosomal protein P2 OS=Homo sapiens GN=RPLP2 PE=1 SV=1	40.0057	6	1.019	6
P05388	60S acidic ribosomal protein P0 OS=Homo sapiens GN=RPLP0 PE=1 SV=1	54.4146	8	0.981	8
P05413	Fatty acid-binding protein, heart OS=Homo sapiens GN=FABP3 PE=1 SV=4	8.9224	2	1.905	2
P05452	Tetranectin OS=Homo sapiens GN=CLEC3B PE=1 SV=3	3.06173	1	1.57	1
P05455	Lupus La protein OS=Homo sapiens GN=SSB PE=1 SV=2	21.9632	5	1.351	5
P05556	Integrin beta-1 OS=Homo sapiens GN=ITGB1 PE=1 SV=2	50.9412	11	1.03	11
P06396	Gelsolin OS=Homo sapiens GN=GSN PE=1 SV=1	58.3351	15	1.108	15
P06576	ATP synthase subunit beta, mitochondrial OS=Homo sapiens GN=ATP5B PE=1 SV=3	174.786	18	1.076	18
P06703	Protein S100-A6 OS=Homo sapiens GN=S100A6 PE=1 SV=1	24.8808	6	0.627	6
P06733	Alpha-enolase OS=Homo sapiens GN=ENO1 PE=1 SV=2	106.315	14	0.746	15
P06748	Nucleophosmin OS=Homo sapiens GN=NPM1 PE=1 SV=2	67.8522	12	1.173	12
P06756	Integrin alpha-V OS=Homo sapiens GN=ITGAV PE=1 SV=2	19.4115	5	1.102	5
P06899	Histone H2B type 1-J OS=Homo sapiens GN=HIST1H2BJ PE=1 SV=3	56.4562	1	1.05	6
P07093	Glia-derived nexin OS=Homo sapiens GN=SERPINE2 PE=1 SV=1	19.3358	3	0.549	3
P07099	Epoxide hydrolase 1 OS=Homo sapiens GN=EPHX1 PE=1 SV=1	6.97174	2	0.784	2
P07195	L-lactate dehydrogenase B chain OS=Homo sapiens GN=LDHB PE=1 SV=2	26.2107	7	0.919	7
P07197	Neurofilament medium polypeptide OS=Homo sapiens GN=NEFM PE=1 SV=3	11.0358	1	4.405	2
P07237	Protein disulfide-isomerase OS=Homo sapiens GN=P4HB PE=1 SV=3	157.994	27	0.981	27
P07305	Histone H1.0 OS=Homo sapiens GN=H1F0 PE=1 SV=3	2.03339	1	1.283	1
P07339	Cathepsin D OS=Homo sapiens GN=CTSD PE=1 SV=1	60.4503	8	1.57	8
P07355	Annexin A2 OS=Homo sapiens GN=ANXA2 PE=1 SV=2	189.846	24	0.84	24
P07384	Calpain-1 catalytic subunit OS=Homo sapiens GN=CAPN1 PE=1 SV=1	25.1729	7	0.956	7
P07437	Tubulin beta chain OS=Homo sapiens GN=TUBB PE=1 SV=2	200.332	4	1.027	17
P07585	Decorin OS=Homo sapiens GN=DCN PE=1 SV=1	1.21148	1	0.852	1
P07686	Beta-hexosaminidase subunit beta OS=Homo sapiens GN=HEXB PE=1 SV=3	9.64983	2	1.123	3
P07737	Profilin-1 OS=Homo sapiens GN=PFN1 PE=1 SV=2	82.2004	9	0.944	9
P07741	Adenine phosphoribosyltransferase OS=Homo sapiens GN=APRT PE=1 SV=2	2.2458	1	0.828	1
P07814	Bifunctional glutamate/proline--tRNA ligase OS=Homo sapiens GN=EPRS PE=1 SV=5	17.1689	5	0.963	5
P07858	Cathepsin B OS=Homo sapiens GN=CTSB PE=1 SV=3	30.6115	3	0.969	3
P07900	Heat shock protein HSP 90-alpha OS=Homo sapiens GN=HSP90AA1 PE=1 SV=5	155.238	14	0.919	24
P07910	Heterogeneous nuclear ribonucleoproteins C1/C2 OS=Homo sapiens GN=HNRNPC PE=1 SV=4	34.7672	5	0.991	5
P07951	Tropomyosin beta chain OS=Homo sapiens GN=TPM2 PE=1 SV=1	98.7896	1	0.981	11
P07954	Fumarate hydratase, mitochondrial OS=Homo sapiens GN=FH PE=1 SV=3	27.1489	4	1.423	4
P07996	Thrombospondin-1 OS=Homo sapiens GN=THBS1 PE=1 SV=2	60.8419	11	1.304	11
P08123	Collagen alpha-2(I) chain OS=Homo sapiens GN=COL1A2 PE=1 SV=7	61.0839	12	0.714	12
P08133	Annexin A6 OS=Homo sapiens GN=ANXA6 PE=1 SV=3	131.988	27	1.236	27
P08238	Heat shock protein HSP 90-beta OS=Homo sapiens GN=HSP90AB1 PE=1 SV=4	131.134	11	1.085	22
P08240	Signal recognition particle receptor subunit alpha OS=Homo sapiens GN=SRPRA PE=1 SV=2	2.44892	1	0.935	1
P08559	Pyruvate dehydrogenase E1 component subunit alpha, somatic form, mitochondrial OS=Homo sapiens GN=PDHA1 PE=1 SV=3	2.29269	1	1.082	1
P08572	Collagen alpha-2(IV) chain OS=Homo sapiens GN=COL4A2 PE=1 SV=4	4.30643	2	1.653	2
P08648	Integrin alpha-5 OS=Homo sapiens GN=ITGA5 PE=1 SV=2	12.7558	3	0.985	3
P08670	Vimentin OS=Homo sapiens GN=VIM PE=1 SV=4	641.473	40	0.82	48
P08708	40S ribosomal protein S17 OS=Homo sapiens GN=RPS17 PE=1 SV=2	18.3008	4	0.966	4
P08727	Keratin, type I cytoskeletal 19 OS=Homo sapiens GN=KRT19 PE=1 SV=4	17.1001	1	1.912	5
P08729	Keratin, type II cytoskeletal 7 OS=Homo sapiens GN=KRT7 PE=1 SV=5	55.0229	6	3.107	10
P08758	Annexin A5 OS=Homo sapiens GN=ANXA5 PE=1 SV=2	174.566	19	0.739	20
P08962	CD63 antigen OS=Homo sapiens GN=CD63 PE=1 SV=2	5.95641	1	0.88	1
P09012	U1 small nuclear ribonucleoprotein A OS=Homo sapiens GN=SNRPA PE=1 SV=3	4.22895	1	0.992	1
P09104	Gamma-enolase OS=Homo sapiens GN=ENO2 PE=1 SV=3	15.7576	2	1.462	3
P09110	3-ketoacyl-CoA thiolase, peroxisomal OS=Homo sapiens GN=ACAA1 PE=1 SV=2	14.1279	2	1.09	2
P09211	Glutathione S-transferase P OS=Homo sapiens GN=GSTP1 PE=1 SV=2	55.3369	7	0.861	7
P09382	Galectin-1 OS=Homo sapiens GN=LGALS1 PE=1 SV=2	45.3543	4	0.862	4
P09429	High mobility group protein B1 OS=Homo sapiens GN=HMGB1 PE=1 SV=3	6.56798	2	0.927	2
P09493	Tropomyosin alpha-1 chain OS=Homo sapiens GN=TPM1 PE=1 SV=2	90.3395	1	0.992	12
P09497	Clathrin light chain B OS=Homo sapiens GN=CLTB PE=1 SV=1	8.61873	3	1.184	3
P09525	Annexin A4 OS=Homo sapiens GN=ANXA4 PE=1 SV=4	33.6936	6	0.638	7
P09543	2',3'-cyclic-nucleotide 3'-phosphodiesterase OS=Homo sapiens GN=CNP PE=1 SV=2	4.82758	2	1.236	2
P09601	Heme oxygenase 1 OS=Homo sapiens GN=HMOX1 PE=1 SV=1	2.49798	1	0.968	1
P09619	Platelet-derived growth factor receptor beta OS=Homo sapiens GN=PDGFRB PE=1 SV=1	9.53077	2	0.934	2
P09622	Dihydrolipoyl dehydrogenase, mitochondrial OS=Homo sapiens GN=DLD PE=1 SV=2	2.1823	1	1.001	1
P09651	Heterogeneous nuclear ribonucleoprotein A1 OS=Homo sapiens GN=HNRNPA1 PE=1 SV=5	67.2281	6	0.979	8
P09661	U2 small nuclear ribonucleoprotein A' OS=Homo sapiens GN=SNRPA1 PE=1 SV=2	4.59513	2	1.028	2
P09669	Cytochrome c oxidase subunit 6C OS=Homo sapiens GN=COX6C PE=1 SV=2	1.74521	1		1
P09960	Leukotriene A-4 hydrolase OS=Homo sapiens GN=LTA4H PE=1 SV=2	5.95075	3	0.982	3
P0C0S5	Histone H2A.Z OS=Homo sapiens GN=H2AFZ PE=1 SV=2	29.7859	2	0.798	4
P10253	Lysosomal alpha-glucosidase OS=Homo sapiens GN=GAA PE=1 SV=4	10.3317	2	1.057	2
P10301	Ras-related protein R-Ras OS=Homo sapiens GN=RRAS PE=1 SV=1	22.0378	2	0.879	2
P10412	Histone H1.4 OS=Homo sapiens GN=HIST1H1E PE=1 SV=2	9.41673	2	0.9	4
P10515	Dihydrolipoyllysine-residue acetyltransferase component of pyruvate dehydrogenase complex, mitochondrial OS=Homo sapiens GN=DLAT PE=1 SV=3	4.09345	1	1.337	1
P10599	Thioredoxin OS=Homo sapiens GN=TXN PE=1 SV=3	19.6275	5	0.812	5
P10644	cAMP-dependent protein kinase type I-alpha regulatory subunit OS=Homo sapiens GN=PRKAR1A PE=1 SV=1	8.27318	3	1.03	3
P10768	S-formylglutathione hydrolase OS=Homo sapiens GN=ESD PE=1 SV=2	13.2707	3	0.926	3
P10809	60 kDa heat shock protein, mitochondrial OS=Homo sapiens GN=HSPD1 PE=1 SV=2	109.641	22	1.057	22
P11021	78 kDa glucose-regulated protein OS=Homo sapiens GN=HSPA5 PE=1 SV=2	182.433	26	0.949	29
P11142	Heat shock cognate 71 kDa protein OS=Homo sapiens GN=HSPA8 PE=1 SV=1	164.456	19	1.17	26
P11177	Pyruvate dehydrogenase E1 component subunit beta, mitochondrial OS=Homo sapiens GN=PDHB PE=1 SV=3	6.94006	1	1.022	1
P11216	Glycogen phosphorylase, brain form OS=Homo sapiens GN=PYGB PE=1 SV=5	60.7564	10	0.926	10
P11233	Ras-related protein Ral-A OS=Homo sapiens GN=RALA PE=1 SV=1	8.28769	2	0.804	2
P11279	Lysosome-associated membrane glycoprotein 1 OS=Homo sapiens GN=LAMP1 PE=1 SV=3	3.09637	1	1.009	1
P11387	DNA topoisomerase 1 OS=Homo sapiens GN=TOP1 PE=1 SV=2	1.25158	1	0.848	1
P11413	Glucose-6-phosphate 1-dehydrogenase OS=Homo sapiens GN=G6PD PE=1 SV=4	29.5885	7	1.064	7
P11717	Cation-independent mannose-6-phosphate receptor OS=Homo sapiens GN=IGF2R PE=1 SV=3	1.27027	1	1.312	1
P11766	Alcohol dehydrogenase class-3 OS=Homo sapiens GN=ADH5 PE=1 SV=4	11.1854	4	0.738	4
P11908	Ribose-phosphate pyrophosphokinase 2 OS=Homo sapiens GN=PRPS2 PE=1 SV=2	17.6364	1	1.052	3
P11940	Polyadenylate-binding protein 1 OS=Homo sapiens GN=PABPC1 PE=1 SV=2	34.8656	11	0.945	11
P12004	Proliferating cell nuclear antigen OS=Homo sapiens GN=PCNA PE=1 SV=1	1.62967	1	1.054	1
P12081	Histidine--tRNA ligase, cytoplasmic OS=Homo sapiens GN=HARS PE=1 SV=2	11.0845	4	0.91	4
P12109	Collagen alpha-1(VI) chain OS=Homo sapiens GN=COL6A1 PE=1 SV=3	72.8447	13	0.802	13
P12110	Collagen alpha-2(VI) chain OS=Homo sapiens GN=COL6A2 PE=1 SV=4	35.9331	8	1.009	8
P12111	Collagen alpha-3(VI) chain OS=Homo sapiens GN=COL6A3 PE=1 SV=5	200.153	42	1.021	42
P12236	ADP/ATP translocase 3 OS=Homo sapiens GN=SLC25A6 PE=1 SV=4	61.8986	1	1.292	11
P12268	Inosine-5'-monophosphate dehydrogenase 2 OS=Homo sapiens GN=IMPDH2 PE=1 SV=2	14.6748	4	0.918	4
P12277	Creatine kinase B-type OS=Homo sapiens GN=CKB PE=1 SV=1	20.6606	4	0.704	4
P12814	Alpha-actinin-1 OS=Homo sapiens GN=ACTN1 PE=1 SV=2	274.673	29	1.272	40
P12955	Xaa-Pro dipeptidase OS=Homo sapiens GN=PEPD PE=1 SV=3	6.42609	3	0.797	3
P12956	X-ray repair cross-complementing protein 6 OS=Homo sapiens GN=XRCC6 PE=1 SV=2	40.4134	9	1.075	9
P13010	X-ray repair cross-complementing protein 5 OS=Homo sapiens GN=XRCC5 PE=1 SV=3	73.5816	9	1.035	9
P13073	Cytochrome c oxidase subunit 4 isoform 1, mitochondrial OS=Homo sapiens GN=COX4I1 PE=1 SV=1	2.44745	1	1.005	1
P13473	Lysosome-associated membrane glycoprotein 2 OS=Homo sapiens GN=LAMP2 PE=1 SV=2	19.0473	2	1.244	2
P13489	Ribonuclease inhibitor OS=Homo sapiens GN=RNH1 PE=1 SV=2	36.7195	5	0.578	5
P13639	Elongation factor 2 OS=Homo sapiens GN=EEF2 PE=1 SV=4	115.287	20	0.924	21
P13645	Keratin, type I cytoskeletal 10 OS=Homo sapiens GN=KRT10 PE=1 SV=6	77.8029	14	1.383	18
P13647	Keratin, type II cytoskeletal 5 OS=Homo sapiens GN=KRT5 PE=1 SV=3	15.3552	1	1.042	4
P13667	Protein disulfide-isomerase A4 OS=Homo sapiens GN=PDIA4 PE=1 SV=2	43.5614	13	0.842	13
P13674	Prolyl 4-hydroxylase subunit alpha-1 OS=Homo sapiens GN=P4HA1 PE=1 SV=2	23.4223	7	1.188	7
P13797	Plastin-3 OS=Homo sapiens GN=PLS3 PE=1 SV=4	33.3857	9	1.473	9
P13804	Electron transfer flavoprotein subunit alpha, mitochondrial OS=Homo sapiens GN=ETFA PE=1 SV=1	5.21911	1	0.864	1
P13807	Glycogen [starch] synthase, muscle OS=Homo sapiens GN=GYS1 PE=1 SV=2	2.76346	1	0.982	1
P13861	cAMP-dependent protein kinase type II-alpha regulatory subunit OS=Homo sapiens GN=PRKAR2A PE=1 SV=2	11.1085	2	1.087	2
P14209	CD99 antigen OS=Homo sapiens GN=CD99 PE=1 SV=1	3.54106	1	0.938	1
P14324	Farnesyl pyrophosphate synthase OS=Homo sapiens GN=FDPS PE=1 SV=4	20.5517	3	0.932	3
P14550	Alcohol dehydrogenase [NADP(+)] OS=Homo sapiens GN=AKR1A1 PE=1 SV=3	11.4697	3	1.015	3
P14618	Pyruvate kinase PKM OS=Homo sapiens GN=PKM PE=1 SV=4	203.408	12	0.912	26
P14625	Endoplasmin OS=Homo sapiens GN=HSP90B1 PE=1 SV=1	122.635	28	0.957	29
P14866	Heterogeneous nuclear ribonucleoprotein L OS=Homo sapiens GN=HNRNPL PE=1 SV=2	12.1117	2	1.04	2
P14868	Aspartate--tRNA ligase, cytoplasmic OS=Homo sapiens GN=DARS PE=1 SV=2	26.5285	7	1.013	7
P15085	Carboxypeptidase A1 OS=Homo sapiens GN=CPA1 PE=1 SV=2	2.92191	1	2.412	1
P15121	Aldose reductase OS=Homo sapiens GN=AKR1B1 PE=1 SV=3	10.781	2	0.749	2
P15144	Aminopeptidase N OS=Homo sapiens GN=ANPEP PE=1 SV=4	63.0906	15	0.396	15
P15170	Eukaryotic peptide chain release factor GTP-binding subunit ERF3A OS=Homo sapiens GN=GSPT1 PE=1 SV=1	6.66729	2	0.998	2
P15374	Ubiquitin carboxyl-terminal hydrolase isozyme L3 OS=Homo sapiens GN=UCHL3 PE=1 SV=1	5.07613	1	0.834	1
P15559	NAD(P)H dehydrogenase [quinone] 1 OS=Homo sapiens GN=NQO1 PE=1 SV=1	33.7997	7	0.803	7
P15848	Arylsulfatase B OS=Homo sapiens GN=ARSB PE=1 SV=1	6.61774	2	1.726	2
P15880	40S ribosomal protein S2 OS=Homo sapiens GN=RPS2 PE=1 SV=2	33.1889	9	0.867	9
P15924	Desmoplakin OS=Homo sapiens GN=DSP PE=1 SV=3	28.0858	8	0.948	8
P16070	CD44 antigen OS=Homo sapiens GN=CD44 PE=1 SV=3	47.3441	6	0.832	6
P16152	Carbonyl reductase [NADPH] 1 OS=Homo sapiens GN=CBR1 PE=1 SV=3	29.0933	6	0.858	6
P16278	Beta-galactosidase OS=Homo sapiens GN=GLB1 PE=1 SV=2	15.2174	1	1.106	1
P16401	Histone H1.5 OS=Homo sapiens GN=HIST1H1B PE=1 SV=3	13.8578	4	0.836	6
P16615	Sarcoplasmic/endoplasmic reticulum calcium ATPase 2 OS=Homo sapiens GN=ATP2A2 PE=1 SV=1	26.4668	4	0.981	4
P16930	Fumarylacetoacetase OS=Homo sapiens GN=FAH PE=1 SV=2	11.9268	2	0.911	2
P16949	Stathmin OS=Homo sapiens GN=STMN1 PE=1 SV=3	17.4258	2	0.877	2
P17081	Rho-related GTP-binding protein RhoQ OS=Homo sapiens GN=RHOQ PE=1 SV=2	1.34361	1	1.025	1
P17096	High mobility group protein HMG-I/HMG-Y OS=Homo sapiens GN=HMGA1 PE=1 SV=3	3.24852	2	0.907	2
P17174	Aspartate aminotransferase, cytoplasmic OS=Homo sapiens GN=GOT1 PE=1 SV=3	10.8002	2	0.914	2
P17301	Integrin alpha-2 OS=Homo sapiens GN=ITGA2 PE=1 SV=1	2.63733	1	0.902	1
P17655	Calpain-2 catalytic subunit OS=Homo sapiens GN=CAPN2 PE=1 SV=6	37.4147	7	0.704	7
P17661	Desmin OS=Homo sapiens GN=DES PE=1 SV=3	92.8832	12	0.171	17
P17812	CTP synthase 1 OS=Homo sapiens GN=CTPS1 PE=1 SV=2	17.3048	4	1.138	4
P17813	Endoglin OS=Homo sapiens GN=ENG PE=1 SV=2	4.04871	1	1.787	1
P17858	ATP-dependent 6-phosphofructokinase, liver type OS=Homo sapiens GN=PFKL PE=1 SV=6	41.2932	7	1.095	9
P17931	Galectin-3 OS=Homo sapiens GN=LGALS3 PE=1 SV=5	29.9376	4	0.7	4
P17936	Insulin-like growth factor-binding protein 3 OS=Homo sapiens GN=IGFBP3 PE=1 SV=2	2.22439	1	0.211	1
P17980	26S protease regulatory subunit 6A OS=Homo sapiens GN=PSMC3 PE=1 SV=3	18.1536	5	0.993	5
P17987	T-complex protein 1 subunit alpha OS=Homo sapiens GN=TCP1 PE=1 SV=1	53.7085	10	1.039	10
P18065	Insulin-like growth factor-binding protein 2 OS=Homo sapiens GN=IGFBP2 PE=1 SV=2	3.2053	1	2.888	1
P18077	60S ribosomal protein L35a OS=Homo sapiens GN=RPL35A PE=1 SV=2	6.00475	2	0.976	2
P18084	Integrin beta-5 OS=Homo sapiens GN=ITGB5 PE=1 SV=1	10.5961	3	0.981	3
P18085	ADP-ribosylation factor 4 OS=Homo sapiens GN=ARF4 PE=1 SV=3	35.5992	2	1.024	5
P18124	60S ribosomal protein L7 OS=Homo sapiens GN=RPL7 PE=1 SV=1	28.4353	9	0.913	9
P18206	Vinculin OS=Homo sapiens GN=VCL PE=1 SV=4	171.02	33	1.192	33
P18669	Phosphoglycerate mutase 1 OS=Homo sapiens GN=PGAM1 PE=1 SV=2	51.8034	4	0.869	6
P19338	Nucleolin OS=Homo sapiens GN=NCL PE=1 SV=3	65.0803	16	0.97	16
P19367	Hexokinase-1 OS=Homo sapiens GN=HK1 PE=1 SV=3	39.0781	10	1.206	10
P19525	Interferon-induced, double-stranded RNA-activated protein kinase OS=Homo sapiens GN=EIF2AK2 PE=1 SV=2	4.80688	1	1.168	1
P19623	Spermidine synthase OS=Homo sapiens GN=SRM PE=1 SV=1	13.7829	3	0.965	3
P19823	Inter-alpha-trypsin inhibitor heavy chain H2 OS=Homo sapiens GN=ITIH2 PE=1 SV=2	1.75399	1	1.245	1
P20042	Eukaryotic translation initiation factor 2 subunit 2 OS=Homo sapiens GN=EIF2S2 PE=1 SV=2	14.9778	3	0.94	3
P20073	Annexin A7 OS=Homo sapiens GN=ANXA7 PE=1 SV=3	14.5801	4	0.916	4
P20290	Transcription factor BTF3 OS=Homo sapiens GN=BTF3 PE=1 SV=1	1.49675	1	1.109	1
P20337	Ras-related protein Rab-3B OS=Homo sapiens GN=RAB3B PE=1 SV=2	21.015	3	0.856	3
P20339	Ras-related protein Rab-5A OS=Homo sapiens GN=RAB5A PE=1 SV=2	21.8369	2	1.036	5
P20340	Ras-related protein Rab-6A OS=Homo sapiens GN=RAB6A PE=1 SV=3	14.9621	3	1.133	4
P20618	Proteasome subunit beta type-1 OS=Homo sapiens GN=PSMB1 PE=1 SV=2	11.1029	3	0.995	3
P20645	Cation-dependent mannose-6-phosphate receptor OS=Homo sapiens GN=M6PR PE=1 SV=1	10.2495	2	1.121	2
P20700	Lamin-B1 OS=Homo sapiens GN=LMNB1 PE=1 SV=2	11.1792	3	0.873	4
P20962	Parathymosin OS=Homo sapiens GN=PTMS PE=1 SV=2	5.90901	2	0.831	2
P21266	Glutathione S-transferase Mu 3 OS=Homo sapiens GN=GSTM3 PE=1 SV=3	11.0028	1	0.874	3
P21281	V-type proton ATPase subunit B, brain isoform OS=Homo sapiens GN=ATP6V1B2 PE=1 SV=3	14.1801	4	1.15	4
P21291	Cysteine and glycine-rich protein 1 OS=Homo sapiens GN=CSRP1 PE=1 SV=3	17.2133	3	1.261	3
P21333	Filamin-A OS=Homo sapiens GN=FLNA PE=1 SV=4	469.394	64	1.116	74
P21399	Cytoplasmic aconitate hydratase OS=Homo sapiens GN=ACO1 PE=1 SV=3	15.4055	6	1.275	6
P21589	5'-nucleotidase OS=Homo sapiens GN=NT5E PE=1 SV=1	63.1782	11	1.309	11
P21796	Voltage-dependent anion-selective channel protein 1 OS=Homo sapiens GN=VDAC1 PE=1 SV=2	60.2902	10	1.154	11
P21912	Succinate dehydrogenase [ubiquinone] iron-sulfur subunit, mitochondrial OS=Homo sapiens GN=SDHB PE=1 SV=3	3.7263	1	0.901	1
P21964	Catechol O-methyltransferase OS=Homo sapiens GN=COMT PE=1 SV=2	13.5947	2	1.037	2
P21980	Protein-glutamine gamma-glutamyltransferase 2 OS=Homo sapiens GN=TGM2 PE=1 SV=2	20.2345	5	1.388	5
P22059	Oxysterol-binding protein 1 OS=Homo sapiens GN=OSBP PE=1 SV=1	1.97062	1	1.007	1
P22087	rRNA 2'-O-methyltransferase fibrillarin OS=Homo sapiens GN=FBL PE=1 SV=2	5.74594	1	1.209	1
P22234	Multifunctional protein ADE2 OS=Homo sapiens GN=PAICS PE=1 SV=3	5.40093	1	0.909	1
P22307	Non-specific lipid-transfer protein OS=Homo sapiens GN=SCP2 PE=1 SV=2	16.3967	5	0.954	5
P22314	Ubiquitin-like modifier-activating enzyme 1 OS=Homo sapiens GN=UBA1 PE=1 SV=3	90.234	14	0.864	14
P22626	Heterogeneous nuclear ribonucleoproteins A2/B1 OS=Homo sapiens GN=HNRNPA2B1 PE=1 SV=2	70.5027	10	1.03	12
P22695	Cytochrome b-c1 complex subunit 2, mitochondrial OS=Homo sapiens GN=UQCRC2 PE=1 SV=3	20.7592	5	1.132	5
P23142	Fibulin-1 OS=Homo sapiens GN=FBLN1 PE=1 SV=4	3.80715	1	1.745	1
P23246	Splicing factor, proline- and glutamine-rich OS=Homo sapiens GN=SFPQ PE=1 SV=2	9.1651	1	1.05	2
P23284	Peptidyl-prolyl cis-trans isomerase B OS=Homo sapiens GN=PPIB PE=1 SV=2	76.2017	11	0.785	11
P23368	NAD-dependent malic enzyme, mitochondrial OS=Homo sapiens GN=ME2 PE=1 SV=1	5.27868	1	1.028	1
P23381	Tryptophan--tRNA ligase, cytoplasmic OS=Homo sapiens GN=WARS PE=1 SV=2	11.5412	3	1.021	3
P23396	40S ribosomal protein S3 OS=Homo sapiens GN=RPS3 PE=1 SV=2	38.8349	9	1.01	9
P23458	Tyrosine-protein kinase JAK1 OS=Homo sapiens GN=JAK1 PE=1 SV=2	2.9594	1	0.907	1
P23526	Adenosylhomocysteinase OS=Homo sapiens GN=AHCY PE=1 SV=4	17.2877	4	1.022	4
P23634	Plasma membrane calcium-transporting ATPase 4 OS=Homo sapiens GN=ATP2B4 PE=1 SV=2	33.7206	6	1.13	6
P24390	ER lumen protein-retaining receptor 1 OS=Homo sapiens GN=KDELR1 PE=1 SV=1	10.9454	1	1.162	1
P24534	Elongation factor 1-beta OS=Homo sapiens GN=EEF1B2 PE=1 SV=3	24.0333	5	1.085	5
P24539	ATP synthase F(0) complex subunit B1, mitochondrial OS=Homo sapiens GN=ATP5F1 PE=1 SV=2	3.4813	2	1.148	2
P24752	Acetyl-CoA acetyltransferase, mitochondrial OS=Homo sapiens GN=ACAT1 PE=1 SV=1	5.87702	2	1.03	2
P24821	Tenascin OS=Homo sapiens GN=TNC PE=1 SV=3	64.5834	17	0.458	17
P24844	Myosin regulatory light polypeptide 9 OS=Homo sapiens GN=MYL9 PE=1 SV=4	31.6102	2	1.512	6
P25391	Laminin subunit alpha-1 OS=Homo sapiens GN=LAMA1 PE=1 SV=2	1.25344	1		1
P25398	40S ribosomal protein S12 OS=Homo sapiens GN=RPS12 PE=1 SV=3	4.36728	1	0.931	1
P25705	ATP synthase subunit alpha, mitochondrial OS=Homo sapiens GN=ATP5A1 PE=1 SV=1	90.2509	14	1.21	14
P25786	Proteasome subunit alpha type-1 OS=Homo sapiens GN=PSMA1 PE=1 SV=1	22.509	4	0.961	4
P25788	Proteasome subunit alpha type-3 OS=Homo sapiens GN=PSMA3 PE=1 SV=2	21.6854	3	1.019	3
P25789	Proteasome subunit alpha type-4 OS=Homo sapiens GN=PSMA4 PE=1 SV=1	7.36732	3	0.949	3
P26006	Integrin alpha-3 OS=Homo sapiens GN=ITGA3 PE=1 SV=5	14.3982	3	1.32	3
P26022	Pentraxin-related protein PTX3 OS=Homo sapiens GN=PTX3 PE=1 SV=3	7.51971	1	1.527	1
P26038	Moesin OS=Homo sapiens GN=MSN PE=1 SV=3	152.444	23	0.975	27
P26196	Probable ATP-dependent RNA helicase DDX6 OS=Homo sapiens GN=DDX6 PE=1 SV=2	4.39351	1	1.081	1
P26368	Splicing factor U2AF 65 kDa subunit OS=Homo sapiens GN=U2AF2 PE=1 SV=4	2.29662	1	1.005	1
P26373	60S ribosomal protein L13 OS=Homo sapiens GN=RPL13 PE=1 SV=4	19.8377	6	0.84	6
P26447	Protein S100-A4 OS=Homo sapiens GN=S100A4 PE=1 SV=1	23.6616	5	0.806	5
P26639	Threonine--tRNA ligase, cytoplasmic OS=Homo sapiens GN=TARS PE=1 SV=3	13.4311	4	1.004	4
P26640	Valine--tRNA ligase OS=Homo sapiens GN=VARS PE=1 SV=4	22.5907	7	1.223	7
P26641	Elongation factor 1-gamma OS=Homo sapiens GN=EEF1G PE=1 SV=3	60.7162	13	1.123	13
P26885	Peptidyl-prolyl cis-trans isomerase FKBP2 OS=Homo sapiens GN=FKBP2 PE=1 SV=2	6.0041	1	1.002	1
P27105	Erythrocyte band 7 integral membrane protein OS=Homo sapiens GN=STOM PE=1 SV=3	4.55636	3	1.207	3
P27144	Adenylate kinase 4, mitochondrial OS=Homo sapiens GN=AK4 PE=1 SV=1	3.36432	1	1.319	1
P27348	14-3-3 protein theta OS=Homo sapiens GN=YWHAQ PE=1 SV=1	46.4703	3	0.667	8
P27635	60S ribosomal protein L10 OS=Homo sapiens GN=RPL10 PE=1 SV=4	19.3878	4	0.879	4
P27658	Collagen alpha-1(VIII) chain OS=Homo sapiens GN=COL8A1 PE=1 SV=2	8.90833	1	2.06	1
P27695	DNA-(apurinic or apyrimidinic site) lyase OS=Homo sapiens GN=APEX1 PE=1 SV=2	6.24405	1	0.922	1
P27708	CAD protein OS=Homo sapiens GN=CAD PE=1 SV=3	3.98674	1	0.872	1
P27797	Calreticulin OS=Homo sapiens GN=CALR PE=1 SV=1	59.3345	11	0.887	11
P27824	Calnexin OS=Homo sapiens GN=CANX PE=1 SV=2	31.5899	8	1.027	8
P28066	Proteasome subunit alpha type-5 OS=Homo sapiens GN=PSMA5 PE=1 SV=3	10.8288	3	0.925	3
P28070	Proteasome subunit beta type-4 OS=Homo sapiens GN=PSMB4 PE=1 SV=4	12.9582	2	0.955	2
P28072	Proteasome subunit beta type-6 OS=Homo sapiens GN=PSMB6 PE=1 SV=4	4.03326	2	0.941	2
P28074	Proteasome subunit beta type-5 OS=Homo sapiens GN=PSMB5 PE=1 SV=3	4.81385	2	0.995	2
P28288	ATP-binding cassette sub-family D member 3 OS=Homo sapiens GN=ABCD3 PE=1 SV=1	7.55322	2	0.902	2
P28300	Protein-lysine 6-oxidase OS=Homo sapiens GN=LOX PE=1 SV=2	1.26696	1	0.638	1
P28331	NADH-ubiquinone oxidoreductase 75 kDa subunit, mitochondrial OS=Homo sapiens GN=NDUFS1 PE=1 SV=3	2.32911	1	0.905	1
P28482	Mitogen-activated protein kinase 1 OS=Homo sapiens GN=MAPK1 PE=1 SV=3	15.741	4	0.954	4
P28838	Cytosol aminopeptidase OS=Homo sapiens GN=LAP3 PE=1 SV=3	11.6009	3	1.035	3
P29279	Connective tissue growth factor OS=Homo sapiens GN=CTGF PE=1 SV=2	2.96297	1	1.65	1
P29373	Cellular retinoic acid-binding protein 2 OS=Homo sapiens GN=CRABP2 PE=1 SV=2	2.52288	1	0.209	1
P29401	Transketolase OS=Homo sapiens GN=TKT PE=1 SV=3	51.9048	12	1.004	12
P29536	Leiomodin-1 OS=Homo sapiens GN=LMOD1 PE=1 SV=3	4.96226	2	2.638	2
P29590	Protein PML OS=Homo sapiens GN=PML PE=1 SV=3	5.00661	2	1.135	2
P29966	Myristoylated alanine-rich C-kinase substrate OS=Homo sapiens GN=MARCKS PE=1 SV=4	9.27598	2	0.802	2
P29992	Guanine nucleotide-binding protein subunit alpha-11 OS=Homo sapiens GN=GNA11 PE=1 SV=2	31.7467	5	1.098	5
P30038	Delta-1-pyrroline-5-carboxylate dehydrogenase, mitochondrial OS=Homo sapiens GN=ALDH4A1 PE=1 SV=3	16.3631	2	1.205	2
P30040	Endoplasmic reticulum resident protein 29 OS=Homo sapiens GN=ERP29 PE=1 SV=4	7.99696	3	0.96	3
P30041	Peroxiredoxin-6 OS=Homo sapiens GN=PRDX6 PE=1 SV=3	38.6309	8	0.689	8
P30043	Flavin reductase (NADPH) OS=Homo sapiens GN=BLVRB PE=1 SV=3	15.5784	2	1.071	2
P30044	Peroxiredoxin-5, mitochondrial OS=Homo sapiens GN=PRDX5 PE=1 SV=4	35.8427	6	0.986	6
P30048	Thioredoxin-dependent peroxide reductase, mitochondrial OS=Homo sapiens GN=PRDX3 PE=1 SV=3	14.742	5	1.171	5
P30049	ATP synthase subunit delta, mitochondrial OS=Homo sapiens GN=ATP5D PE=1 SV=2	10.4994	2	1.123	2
P30050	60S ribosomal protein L12 OS=Homo sapiens GN=RPL12 PE=1 SV=1	18.7243	3	1.004	3
P30084	Enoyl-CoA hydratase, mitochondrial OS=Homo sapiens GN=ECHS1 PE=1 SV=4	18.981	3	0.994	3
P30085	UMP-CMP kinase OS=Homo sapiens GN=CMPK1 PE=1 SV=3	16.6188	5	1.002	5
P30086	Phosphatidylethanolamine-binding protein 1 OS=Homo sapiens GN=PEBP1 PE=1 SV=3	21.464	3	0.719	3
P30101	Protein disulfide-isomerase A3 OS=Homo sapiens GN=PDIA3 PE=1 SV=4	99.3792	17	0.902	22
P30153	Serine/threonine-protein phosphatase 2A 65 kDa regulatory subunit A alpha isoform OS=Homo sapiens GN=PPP2R1A PE=1 SV=4	23.222	7	1.01	7
P30419	Glycylpeptide N-tetradecanoyltransferase 1 OS=Homo sapiens GN=NMT1 PE=1 SV=2	17.1497	4	0.996	4
P30533	Alpha-2-macroglobulin receptor-associated protein OS=Homo sapiens GN=LRPAP1 PE=1 SV=1	7.24056	2	0.784	2
P30740	Leukocyte elastase inhibitor OS=Homo sapiens GN=SERPINB1 PE=1 SV=1	5.38447	1	0.936	1
P31150	Rab GDP dissociation inhibitor alpha OS=Homo sapiens GN=GDI1 PE=1 SV=2	52.4254	2	1.252	7
P31151	Protein S100-A7 OS=Homo sapiens GN=S100A7 PE=1 SV=4	2.13212	1	1.659	1
P31153	S-adenosylmethionine synthase isoform type-2 OS=Homo sapiens GN=MAT2A PE=1 SV=1	8.4424	2	0.926	2
P31689	DnaJ homolog subfamily A member 1 OS=Homo sapiens GN=DNAJA1 PE=1 SV=2	3.27458	1	1.134	1
P31930	Cytochrome b-c1 complex subunit 1, mitochondrial OS=Homo sapiens GN=UQCRC1 PE=1 SV=3	10.3541	3	1.037	3
P31939	Bifunctional purine biosynthesis protein PURH OS=Homo sapiens GN=ATIC PE=1 SV=3	29.3155	9	0.948	9
P31942	Heterogeneous nuclear ribonucleoprotein H3 OS=Homo sapiens GN=HNRNPH3 PE=1 SV=2	13.5909	3	1.094	3
P31946	14-3-3 protein beta/alpha OS=Homo sapiens GN=YWHAB PE=1 SV=3	58.0841	4	0.879	10
P31948	Stress-induced-phosphoprotein 1 OS=Homo sapiens GN=STIP1 PE=1 SV=1	12.2756	5	1.028	5
P31949	Protein S100-A11 OS=Homo sapiens GN=S100A11 PE=1 SV=2	31.1157	3	0.932	3
P32119	Peroxiredoxin-2 OS=Homo sapiens GN=PRDX2 PE=1 SV=5	33.5505	6	0.953	7
P32322	Pyrroline-5-carboxylate reductase 1, mitochondrial OS=Homo sapiens GN=PYCR1 PE=1 SV=2	6.48115	2	0.9	2
P32969	60S ribosomal protein L9 OS=Homo sapiens GN=RPL9 PE=1 SV=1	14.6897	5	1.043	5
P33176	Kinesin-1 heavy chain OS=Homo sapiens GN=KIF5B PE=1 SV=1	41.5161	13	1.124	13
P34897	Serine hydroxymethyltransferase, mitochondrial OS=Homo sapiens GN=SHMT2 PE=1 SV=3	41.6753	8	0.978	8
P34932	Heat shock 70 kDa protein 4 OS=Homo sapiens GN=HSPA4 PE=1 SV=4	58.9647	8	1.242	8
P35052	Glypican-1 OS=Homo sapiens GN=GPC1 PE=1 SV=2	8.29671	1	0.625	1
P35221	Catenin alpha-1 OS=Homo sapiens GN=CTNNA1 PE=1 SV=1	21.941	6	1.042	6
P35222	Catenin beta-1 OS=Homo sapiens GN=CTNNB1 PE=1 SV=1	13.1271	4	1.096	4
P35232	Prohibitin OS=Homo sapiens GN=PHB PE=1 SV=1	40.6374	8	1.003	8
P35241	Radixin OS=Homo sapiens GN=RDX PE=1 SV=1	39.2701	5	0.879	9
P35268	60S ribosomal protein L22 OS=Homo sapiens GN=RPL22 PE=1 SV=2	12.5749	3	1.045	3
P35527	Keratin, type I cytoskeletal 9 OS=Homo sapiens GN=KRT9 PE=1 SV=3	44.3133	10	1.429	11
P35579	Myosin-9 OS=Homo sapiens GN=MYH9 PE=1 SV=4	759.417	89	1.399	105
P35580	Myosin-10 OS=Homo sapiens GN=MYH10 PE=1 SV=3	91.8772	6	0.561	18
P35606	Coatomer subunit beta' OS=Homo sapiens GN=COPB2 PE=1 SV=2	20.6006	5	1.04	5
P35611	Alpha-adducin OS=Homo sapiens GN=ADD1 PE=1 SV=2	2.96577	1	0.957	1
P35613	Basigin OS=Homo sapiens GN=BSG PE=1 SV=2	2.75523	1	1.195	1
P35625	Metalloproteinase inhibitor 3 OS=Homo sapiens GN=TIMP3 PE=1 SV=2	20.1657	4	2.575	4
P35659	Protein DEK OS=Homo sapiens GN=DEK PE=1 SV=1	3.37561	1		1
P35749	Myosin-11 OS=Homo sapiens GN=MYH11 PE=1 SV=3	119.685	7	2.334	20
P35908	Keratin, type II cytoskeletal 2 epidermal OS=Homo sapiens GN=KRT2 PE=1 SV=2	48.7785	7	1.37	11
P35914	Hydroxymethylglutaryl-CoA lyase, mitochondrial OS=Homo sapiens GN=HMGCL PE=1 SV=2	3.60189	1	0.905	1
P35998	26S protease regulatory subunit 7 OS=Homo sapiens GN=PSMC2 PE=1 SV=3	12.3148	3	0.928	3
P36405	ADP-ribosylation factor-like protein 3 OS=Homo sapiens GN=ARL3 PE=1 SV=2	8.26546	2	0.953	2
P36542	ATP synthase subunit gamma, mitochondrial OS=Homo sapiens GN=ATP5C1 PE=1 SV=1	14.8661	5	1.094	5
P36543	V-type proton ATPase subunit E 1 OS=Homo sapiens GN=ATP6V1E1 PE=1 SV=1	16.5114	4	1.089	4
P36578	60S ribosomal protein L4 OS=Homo sapiens GN=RPL4 PE=1 SV=5	30.6738	7	0.884	7
P36776	Lon protease homolog, mitochondrial OS=Homo sapiens GN=LONP1 PE=1 SV=2	6.74517	3	1.321	3
P36871	Phosphoglucomutase-1 OS=Homo sapiens GN=PGM1 PE=1 SV=3	1.61297	1	0.779	1
P36957	Dihydrolipoyllysine-residue succinyltransferase component of 2-oxoglutarate dehydrogenase complex, mitochondrial OS=Homo sapiens GN=DLST PE=1 SV=4	14.0443	5	1.074	5
P37198	Nuclear pore glycoprotein p62 OS=Homo sapiens GN=NUP62 PE=1 SV=3	3.26043	1	0.817	1
P37802	Transgelin-2 OS=Homo sapiens GN=TAGLN2 PE=1 SV=3	100.496	10	1.276	10
P37837	Transaldolase OS=Homo sapiens GN=TALDO1 PE=1 SV=2	33.9496	9	1.025	9
P38117	Electron transfer flavoprotein subunit beta OS=Homo sapiens GN=ETFB PE=1 SV=3	12.9828	4	0.862	4
P38159	RNA-binding motif protein, X chromosome OS=Homo sapiens GN=RBMX PE=1 SV=3	12.6858	3	0.947	3
P38606	V-type proton ATPase catalytic subunit A OS=Homo sapiens GN=ATP6V1A PE=1 SV=2	22.979	4	1.147	4
P38646	Stress-70 protein, mitochondrial OS=Homo sapiens GN=HSPA9 PE=1 SV=2	57.2501	14	1.076	14
P38919	Eukaryotic initiation factor 4A-III OS=Homo sapiens GN=EIF4A3 PE=1 SV=4	4.85954	1	1.065	2
P39019	40S ribosomal protein S19 OS=Homo sapiens GN=RPS19 PE=1 SV=2	40.0631	9	0.975	9
P39023	60S ribosomal protein L3 OS=Homo sapiens GN=RPL3 PE=1 SV=2	14.155	5	0.934	5
P39059	Collagen alpha-1(XV) chain OS=Homo sapiens GN=COL15A1 PE=1 SV=2	3.09259	1	2.236	1
P39656	Dolichyl-diphosphooligosaccharide--protein glycosyltransferase 48 kDa subunit OS=Homo sapiens GN=DDOST PE=1 SV=4	27.9797	6	1.033	6
P39687	Acidic leucine-rich nuclear phosphoprotein 32 family member A OS=Homo sapiens GN=ANP32A PE=1 SV=1	1.60906	1	1.04	1
P40121	Macrophage-capping protein OS=Homo sapiens GN=CAPG PE=1 SV=2	2.91686	1	0.948	1
P40123	Adenylyl cyclase-associated protein 2 OS=Homo sapiens GN=CAP2 PE=1 SV=1	4.14697	1	1.029	1
P40227	T-complex protein 1 subunit zeta OS=Homo sapiens GN=CCT6A PE=1 SV=3	67.3038	15	0.918	15
P40261	Nicotinamide N-methyltransferase OS=Homo sapiens GN=NNMT PE=1 SV=1	10.2271	3	0.682	3
P40429	60S ribosomal protein L13a OS=Homo sapiens GN=RPL13A PE=1 SV=2	10.9783	5	0.856	5
P40616	ADP-ribosylation factor-like protein 1 OS=Homo sapiens GN=ARL1 PE=1 SV=1	17.4369	4	0.929	4
P40763	Signal transducer and activator of transcription 3 OS=Homo sapiens GN=STAT3 PE=1 SV=2	2.90086	2	0.99	2
P40925	Malate dehydrogenase, cytoplasmic OS=Homo sapiens GN=MDH1 PE=1 SV=4	15.1019	2	0.875	2
P40926	Malate dehydrogenase, mitochondrial OS=Homo sapiens GN=MDH2 PE=1 SV=3	56.5557	9	1.171	9
P40939	Trifunctional enzyme subunit alpha, mitochondrial OS=Homo sapiens GN=HADHA PE=1 SV=2	56.0314	12	1.058	12
P41091	Eukaryotic translation initiation factor 2 subunit 3 OS=Homo sapiens GN=EIF2S3 PE=1 SV=3	9.9084	3	1.008	3
P41219	Peripherin OS=Homo sapiens GN=PRPH PE=1 SV=2	46.1743	1	0.846	5
P41221	Protein Wnt-5a OS=Homo sapiens GN=WNT5A PE=1 SV=2	1.31229	1	1.346	1
P41240	Tyrosine-protein kinase CSK OS=Homo sapiens GN=CSK PE=1 SV=1	4.62342	1	4.44	1
P41250	Glycine--tRNA ligase OS=Homo sapiens GN=GARS PE=1 SV=3	44.5798	11	0.933	11
P41252	Isoleucine--tRNA ligase, cytoplasmic OS=Homo sapiens GN=IARS PE=1 SV=2	33.587	8	0.925	8
P42166	Lamina-associated polypeptide 2, isoform alpha OS=Homo sapiens GN=TMPO PE=1 SV=2	3.21014	1	0.866	1
P42224	Signal transducer and activator of transcription 1-alpha/beta OS=Homo sapiens GN=STAT1 PE=1 SV=2	97.8354	19	2.142	19
P42226	Signal transducer and activator of transcription 6 OS=Homo sapiens GN=STAT6 PE=1 SV=1	6.92812	1	1.01	1
P42345	Serine/threonine-protein kinase mTOR OS=Homo sapiens GN=MTOR PE=1 SV=1	2.58236	1	1.153	1
P42566	Epidermal growth factor receptor substrate 15 OS=Homo sapiens GN=EPS15 PE=1 SV=2	1.93554	1	1.009	1
P42704	Leucine-rich PPR motif-containing protein, mitochondrial OS=Homo sapiens GN=LRPPRC PE=1 SV=3	19.74	4	1.001	4
P42765	3-ketoacyl-CoA thiolase, mitochondrial OS=Homo sapiens GN=ACAA2 PE=1 SV=2	17.211	6	0.878	6
P42766	60S ribosomal protein L35 OS=Homo sapiens GN=RPL35 PE=1 SV=2	16.0571	3	0.777	3
P42892	Endothelin-converting enzyme 1 OS=Homo sapiens GN=ECE1 PE=1 SV=2	10.5022	1	1.093	1
P43121	Cell surface glycoprotein MUC18 OS=Homo sapiens GN=MCAM PE=1 SV=2	4.02379	1		1
P43304	Glycerol-3-phosphate dehydrogenase, mitochondrial OS=Homo sapiens GN=GPD2 PE=1 SV=3	6.12459	1	1.128	1
P43686	26S protease regulatory subunit 6B OS=Homo sapiens GN=PSMC4 PE=1 SV=2	7.38103	3	0.987	4
P45877	Peptidyl-prolyl cis-trans isomerase C OS=Homo sapiens GN=PPIC PE=1 SV=1	1.35193	1	0.767	1
P45880	Voltage-dependent anion-selective channel protein 2 OS=Homo sapiens GN=VDAC2 PE=1 SV=2	47.8156	8	1.182	8
P45974	Ubiquitin carboxyl-terminal hydrolase 5 OS=Homo sapiens GN=USP5 PE=1 SV=2	20.4651	4	0.983	4
P46060	Ran GTPase-activating protein 1 OS=Homo sapiens GN=RANGAP1 PE=1 SV=1	8.94497	2	1.3	2
P46063	ATP-dependent DNA helicase Q1 OS=Homo sapiens GN=RECQL PE=1 SV=3	1.26027	1	1.153	1
P46108	Adapter molecule crk OS=Homo sapiens GN=CRK PE=1 SV=2	7.34775	2	0.847	2
P46439	Glutathione S-transferase Mu 5 OS=Homo sapiens GN=GSTM5 PE=1 SV=3	7.25897	1		3
P46459	Vesicle-fusing ATPase OS=Homo sapiens GN=NSF PE=1 SV=3	10.9941	3	1.085	3
P46734	Dual specificity mitogen-activated protein kinase kinase 3 OS=Homo sapiens GN=MAP2K3 PE=1 SV=2	5.79075	2	1.144	2
P46776	60S ribosomal protein L27a OS=Homo sapiens GN=RPL27A PE=1 SV=2	12.0003	3	0.72	3
P46777	60S ribosomal protein L5 OS=Homo sapiens GN=RPL5 PE=1 SV=3	13.4835	5	0.892	5
P46778	60S ribosomal protein L21 OS=Homo sapiens GN=RPL21 PE=1 SV=2	6.84881	4	0.867	4
P46781	40S ribosomal protein S9 OS=Homo sapiens GN=RPS9 PE=1 SV=3	26.7943	8	0.814	8
P46783	40S ribosomal protein S10 OS=Homo sapiens GN=RPS10 PE=1 SV=1	10.9236	3	0.993	3
P46821	Microtubule-associated protein 1B OS=Homo sapiens GN=MAP1B PE=1 SV=2	67.1726	19	1.008	19
P46937	Transcriptional coactivator YAP1 OS=Homo sapiens GN=YAP1 PE=1 SV=2	8.90315	2	1.089	2
P46939	Utrophin OS=Homo sapiens GN=UTRN PE=1 SV=2	12.0408	4	1.078	4
P46940	Ras GTPase-activating-like protein IQGAP1 OS=Homo sapiens GN=IQGAP1 PE=1 SV=1	173.508	29	1.028	29
P46976	Glycogenin-1 OS=Homo sapiens GN=GYG1 PE=1 SV=4	6.68875	2	1.042	2
P46977	Dolichyl-diphosphooligosaccharide--protein glycosyltransferase subunit STT3A OS=Homo sapiens GN=STT3A PE=1 SV=2	13.6045	3	1.007	3
P47755	F-actin-capping protein subunit alpha-2 OS=Homo sapiens GN=CAPZA2 PE=1 SV=3	21.2193	4	0.927	5
P47897	Glutamine--tRNA ligase OS=Homo sapiens GN=QARS PE=1 SV=1	19.5085	5	1.113	5
P47914	60S ribosomal protein L29 OS=Homo sapiens GN=RPL29 PE=1 SV=2	3.49951	2	0.777	2
P47985	Cytochrome b-c1 complex subunit Rieske, mitochondrial OS=Homo sapiens GN=UQCRFS1 PE=1 SV=2	11.4979	2	1.116	2
P48047	ATP synthase subunit O, mitochondrial OS=Homo sapiens GN=ATP5O PE=1 SV=1	23.1737	4	1.085	4
P48061	Stromal cell-derived factor 1 OS=Homo sapiens GN=CXCL12 PE=1 SV=1	2.43878	1	1.223	1
P48147	Prolyl endopeptidase OS=Homo sapiens GN=PREP PE=1 SV=2	2.9914	1	0.974	1
P48163	NADP-dependent malic enzyme OS=Homo sapiens GN=ME1 PE=1 SV=1	4.65636	2		2
P48556	26S proteasome non-ATPase regulatory subunit 8 OS=Homo sapiens GN=PSMD8 PE=1 SV=2	12.375	4	0.916	4
P48637	Glutathione synthetase OS=Homo sapiens GN=GSS PE=1 SV=1	5.76719	3	0.916	3
P48643	T-complex protein 1 subunit epsilon OS=Homo sapiens GN=CCT5 PE=1 SV=1	50.0908	10	0.878	10
P48681	Nestin OS=Homo sapiens GN=NES PE=1 SV=2	72.4697	14	2.48	14
P48735	Isocitrate dehydrogenase [NADP], mitochondrial OS=Homo sapiens GN=IDH2 PE=1 SV=2	13.3906	3	0.83	4
P49189	4-trimethylaminobutyraldehyde dehydrogenase OS=Homo sapiens GN=ALDH9A1 PE=1 SV=3	11.5455	2	0.855	2
P49207	60S ribosomal protein L34 OS=Homo sapiens GN=RPL34 PE=1 SV=3	5.44493	2	0.784	2
P49257	Protein ERGIC-53 OS=Homo sapiens GN=LMAN1 PE=1 SV=2	28.6401	5	1.045	5
P49327	Fatty acid synthase OS=Homo sapiens GN=FASN PE=1 SV=3	67.5689	16	0.727	16
P49354	Protein farnesyltransferase/geranylgeranyltransferase type-1 subunit alpha OS=Homo sapiens GN=FNTA PE=1 SV=1	3.16247	1	0.822	1
P49368	T-complex protein 1 subunit gamma OS=Homo sapiens GN=CCT3 PE=1 SV=4	31.5316	8	0.917	8
P49411	Elongation factor Tu, mitochondrial OS=Homo sapiens GN=TUFM PE=1 SV=2	32.188	5	1.036	5
P49588	Alanine--tRNA ligase, cytoplasmic OS=Homo sapiens GN=AARS PE=1 SV=2	47.5165	9	0.831	9
P49589	Cysteine--tRNA ligase, cytoplasmic OS=Homo sapiens GN=CARS PE=1 SV=3	2.62838	1	0.915	1
P49720	Proteasome subunit beta type-3 OS=Homo sapiens GN=PSMB3 PE=1 SV=2	18.0099	3	0.981	3
P49748	Very long-chain specific acyl-CoA dehydrogenase, mitochondrial OS=Homo sapiens GN=ACADVL PE=1 SV=1	5.44953	1	1.228	1
P49750	YLP motif-containing protein 1 OS=Homo sapiens GN=YLPM1 PE=1 SV=3	2.9784	1	1.116	1
P49755	Transmembrane emp24 domain-containing protein 10 OS=Homo sapiens GN=TMED10 PE=1 SV=2	19.8935	4	1.041	4
P50238	Cysteine-rich protein 1 OS=Homo sapiens GN=CRIP1 PE=1 SV=3	1.65896	1	1.163	1
P50281	Matrix metalloproteinase-14 OS=Homo sapiens GN=MMP14 PE=1 SV=3	4.34544	1	0.897	1
P50395	Rab GDP dissociation inhibitor beta OS=Homo sapiens GN=GDI2 PE=1 SV=2	84.2677	8	0.902	13
P50402	Emerin OS=Homo sapiens GN=EMD PE=1 SV=1	3.58137	1	1.219	1
P50454	Serpin H1 OS=Homo sapiens GN=SERPINH1 PE=1 SV=2	170.771	22	1.128	22
P50479	PDZ and LIM domain protein 4 OS=Homo sapiens GN=PDLIM4 PE=1 SV=2	1.9694	1	1.228	1
P50502	Hsc70-interacting protein OS=Homo sapiens GN=ST13 PE=1 SV=2	14.4482	5	0.94	5
P50552	Vasodilator-stimulated phosphoprotein OS=Homo sapiens GN=VASP PE=1 SV=3	21.2448	3	1.202	3
P50570	Dynamin-2 OS=Homo sapiens GN=DNM2 PE=1 SV=2	9.33892	4	0.963	4
P50914	60S ribosomal protein L14 OS=Homo sapiens GN=RPL14 PE=1 SV=4	21.2447	3	0.952	3
P50990	T-complex protein 1 subunit theta OS=Homo sapiens GN=CCT8 PE=1 SV=4	48.4689	8	0.956	8
P50991	T-complex protein 1 subunit delta OS=Homo sapiens GN=CCT4 PE=1 SV=4	34.9584	9	0.923	9
P50995	Annexin A11 OS=Homo sapiens GN=ANXA11 PE=1 SV=1	25.5683	8	0.967	8
P51114	Fragile X mental retardation syndrome-related protein 1 OS=Homo sapiens GN=FXR1 PE=1 SV=3	9.87287	2	1.074	2
P51148	Ras-related protein Rab-5C OS=Homo sapiens GN=RAB5C PE=1 SV=2	49.135	4	1.098	7
P51149	Ras-related protein Rab-7a OS=Homo sapiens GN=RAB7A PE=1 SV=1	50.2289	9	1.038	9
P51571	Translocon-associated protein subunit delta OS=Homo sapiens GN=SSR4 PE=1 SV=1	3.7693	1	1.077	1
P51572	B-cell receptor-associated protein 31 OS=Homo sapiens GN=BCAP31 PE=1 SV=3	14.6541	3	0.997	3
P51659	Peroxisomal multifunctional enzyme type 2 OS=Homo sapiens GN=HSD17B4 PE=1 SV=3	35.3597	8	1.185	8
P51665	26S proteasome non-ATPase regulatory subunit 7 OS=Homo sapiens GN=PSMD7 PE=1 SV=2	2.85387	1		1
P51809	Vesicle-associated membrane protein 7 OS=Homo sapiens GN=VAMP7 PE=1 SV=3	3.16488	1	1.092	1
P51911	Calponin-1 OS=Homo sapiens GN=CNN1 PE=1 SV=2	2.94769	1	1.18	1
P51991	Heterogeneous nuclear ribonucleoprotein A3 OS=Homo sapiens GN=HNRNPA3 PE=1 SV=2	37.3932	5	0.926	7
P52209	6-phosphogluconate dehydrogenase, decarboxylating OS=Homo sapiens GN=PGD PE=1 SV=3	24.963	4	0.682	4
P52306	Rap1 GTPase-GDP dissociation stimulator 1 OS=Homo sapiens GN=RAP1GDS1 PE=1 SV=3	14.2594	3	1.026	3
P52597	Heterogeneous nuclear ribonucleoprotein F OS=Homo sapiens GN=HNRNPF PE=1 SV=3	39.7621	2	0.845	4
P52907	F-actin-capping protein subunit alpha-1 OS=Homo sapiens GN=CAPZA1 PE=1 SV=3	28.3601	4	0.956	5
P53007	Tricarboxylate transport protein, mitochondrial OS=Homo sapiens GN=SLC25A1 PE=1 SV=2	7.91449	3	1.025	3
P53396	ATP-citrate synthase OS=Homo sapiens GN=ACLY PE=1 SV=3	93.6522	17	0.919	17
P53597	Succinate--CoA ligase [ADP/GDP-forming] subunit alpha, mitochondrial OS=Homo sapiens GN=SUCLG1 PE=1 SV=4	5.61314	1	0.853	1
P53618	Coatomer subunit beta OS=Homo sapiens GN=COPB1 PE=1 SV=3	57.3833	14	1.021	14
P53621	Coatomer subunit alpha OS=Homo sapiens GN=COPA PE=1 SV=2	53.3034	13	0.91	13
P53677	AP-3 complex subunit mu-2 OS=Homo sapiens GN=AP3M2 PE=2 SV=1	2.50018	1	1.127	1
P53708	Integrin alpha-8 OS=Homo sapiens GN=ITGA8 PE=1 SV=3	1.18376	1	3.232	1
P53990	IST1 homolog OS=Homo sapiens GN=IST1 PE=1 SV=1	6.82246	1	0.828	1
P53999	Activated RNA polymerase II transcriptional coactivator p15 OS=Homo sapiens GN=SUB1 PE=1 SV=3	5.92738	1	0.777	1
P54136	Arginine--tRNA ligase, cytoplasmic OS=Homo sapiens GN=RARS PE=1 SV=2	38.4786	7	0.927	7
P54577	Tyrosine--tRNA ligase, cytoplasmic OS=Homo sapiens GN=YARS PE=1 SV=4	19.8639	6	0.869	6
P54578	Ubiquitin carboxyl-terminal hydrolase 14 OS=Homo sapiens GN=USP14 PE=1 SV=3	9.20772	2	0.893	2
P54619	5'-AMP-activated protein kinase subunit gamma-1 OS=Homo sapiens GN=PRKAG1 PE=1 SV=1	4.01046	1	0.988	1
P54709	Sodium/potassium-transporting ATPase subunit beta-3 OS=Homo sapiens GN=ATP1B3 PE=1 SV=1	4.35985	2	1.385	2
P54727	UV excision repair protein RAD23 homolog B OS=Homo sapiens GN=RAD23B PE=1 SV=1	15.1737	2	0.65	2
P54802	Alpha-N-acetylglucosaminidase OS=Homo sapiens GN=NAGLU PE=1 SV=2	3.15652	1	1.07	1
P54819	Adenylate kinase 2, mitochondrial OS=Homo sapiens GN=AK2 PE=1 SV=2	18.131	3	0.933	3
P54886	Delta-1-pyrroline-5-carboxylate synthase OS=Homo sapiens GN=ALDH18A1 PE=1 SV=2	3.21674	1		1
P54920	Alpha-soluble NSF attachment protein OS=Homo sapiens GN=NAPA PE=1 SV=3	16.7344	3	1.194	3
P55010	Eukaryotic translation initiation factor 5 OS=Homo sapiens GN=EIF5 PE=1 SV=2	14.9413	4	0.801	4
P55036	26S proteasome non-ATPase regulatory subunit 4 OS=Homo sapiens GN=PSMD4 PE=1 SV=1	10.1718	4	0.884	4
P55039	Developmentally-regulated GTP-binding protein 2 OS=Homo sapiens GN=DRG2 PE=1 SV=1	12.2447	2	0.903	2
P55060	Exportin-2 OS=Homo sapiens GN=CSE1L PE=1 SV=3	24.9569	4	0.987	4
P55072	Transitional endoplasmic reticulum ATPase OS=Homo sapiens GN=VCP PE=1 SV=4	131.163	22	0.975	22
P55084	Trifunctional enzyme subunit beta, mitochondrial OS=Homo sapiens GN=HADHB PE=1 SV=3	25.8887	7	1.062	7
P55209	Nucleosome assembly protein 1-like 1 OS=Homo sapiens GN=NAP1L1 PE=1 SV=1	55.6256	7	1.026	8
P55263	Adenosine kinase OS=Homo sapiens GN=ADK PE=1 SV=2	7.51819	3	0.856	3
P55287	Cadherin-11 OS=Homo sapiens GN=CDH11 PE=2 SV=2	3.16775	1	1.161	1
P55290	Cadherin-13 OS=Homo sapiens GN=CDH13 PE=1 SV=1	32.9914	6	2.028	6
P55786	Puromycin-sensitive aminopeptidase OS=Homo sapiens GN=NPEPPS PE=1 SV=2	12.8748	3	0.967	3
P55795	Heterogeneous nuclear ribonucleoprotein H2 OS=Homo sapiens GN=HNRNPH2 PE=1 SV=1	17.4357	1	1.106	4
P55809	Succinyl-CoA:3-ketoacid coenzyme A transferase 1, mitochondrial OS=Homo sapiens GN=OXCT1 PE=1 SV=1	7.31814	2	0.994	2
P55884	Eukaryotic translation initiation factor 3 subunit B OS=Homo sapiens GN=EIF3B PE=1 SV=3	22.4412	4	0.904	4
P56192	Methionine--tRNA ligase, cytoplasmic OS=Homo sapiens GN=MARS PE=1 SV=2	11.7792	3	1.001	3
P56381	ATP synthase subunit epsilon, mitochondrial OS=Homo sapiens GN=ATP5E PE=1 SV=2	4.32202	2	1.018	2
P56385	ATP synthase subunit e, mitochondrial OS=Homo sapiens GN=ATP5I PE=1 SV=2	6.22199	2	1.117	2
P57740	Nuclear pore complex protein Nup107 OS=Homo sapiens GN=NUP107 PE=1 SV=1	1.46407	1	0.768	1
P58546	Myotrophin OS=Homo sapiens GN=MTPN PE=1 SV=2	4.31957	2	0.883	2
P60174	Triosephosphate isomerase OS=Homo sapiens GN=TPI1 PE=1 SV=3	45.4705	9	0.949	9
P60228	Eukaryotic translation initiation factor 3 subunit E OS=Homo sapiens GN=EIF3E PE=1 SV=1	3.88107	1	1.004	1
P60709	Actin, cytoplasmic 1 OS=Homo sapiens GN=ACTB PE=1 SV=1	262.915	8	1.162	20
P60842	Eukaryotic initiation factor 4A-I OS=Homo sapiens GN=EIF4A1 PE=1 SV=1	76.2836	10	0.954	11
P60866	40S ribosomal protein S20 OS=Homo sapiens GN=RPS20 PE=1 SV=1	5.52823	2	0.98	2
P60891	Ribose-phosphate pyrophosphokinase 1 OS=Homo sapiens GN=PRPS1 PE=1 SV=2	20.3797	2	0.356	4
P60953	Cell division control protein 42 homolog OS=Homo sapiens GN=CDC42 PE=1 SV=2	19.5579	2	0.916	2
P60981	Destrin OS=Homo sapiens GN=DSTN PE=1 SV=3	28.7904	4	1.363	5
P61009	Signal peptidase complex subunit 3 OS=Homo sapiens GN=SPCS3 PE=1 SV=1	8.50353	2	1.181	2
P61011	Signal recognition particle 54 kDa protein OS=Homo sapiens GN=SRP54 PE=1 SV=1	1.60924	1	1.331	1
P61019	Ras-related protein Rab-2A OS=Homo sapiens GN=RAB2A PE=1 SV=1	32.2948	5	1.018	5
P61020	Ras-related protein Rab-5B OS=Homo sapiens GN=RAB5B PE=1 SV=1	16.9544	1	1.123	4
P61026	Ras-related protein Rab-10 OS=Homo sapiens GN=RAB10 PE=1 SV=1	22.5561	2	0.851	3
P61086	Ubiquitin-conjugating enzyme E2 K OS=Homo sapiens GN=UBE2K PE=1 SV=3	7.29022	2	0.924	2
P61088	Ubiquitin-conjugating enzyme E2 N OS=Homo sapiens GN=UBE2N PE=1 SV=1	13.7449	3	0.967	3
P61158	Actin-related protein 3 OS=Homo sapiens GN=ACTR3 PE=1 SV=3	15.2468	6	0.989	6
P61160	Actin-related protein 2 OS=Homo sapiens GN=ACTR2 PE=1 SV=1	22.8401	3	1.011	3
P61163	Alpha-centractin OS=Homo sapiens GN=ACTR1A PE=1 SV=1	22.5932	5	1.045	5
P61204	ADP-ribosylation factor 3 OS=Homo sapiens GN=ARF3 PE=1 SV=2	52.527	4	1.055	8
P61221	ATP-binding cassette sub-family E member 1 OS=Homo sapiens GN=ABCE1 PE=1 SV=1	2.44806	1	0.892	1
P61224	Ras-related protein Rap-1b OS=Homo sapiens GN=RAP1B PE=1 SV=1	41.0925	6	1.103	6
P61225	Ras-related protein Rap-2b OS=Homo sapiens GN=RAP2B PE=1 SV=1	1.82391	1	0.954	1
P61247	40S ribosomal protein S3a OS=Homo sapiens GN=RPS3A PE=1 SV=2	39.8353	12	0.902	12
P61254	60S ribosomal protein L26 OS=Homo sapiens GN=RPL26 PE=1 SV=1	17.0021	6	0.857	6
P61289	Proteasome activator complex subunit 3 OS=Homo sapiens GN=PSME3 PE=1 SV=1	5.73085	2	0.988	2
P61313	60S ribosomal protein L15 OS=Homo sapiens GN=RPL15 PE=1 SV=2	16.9584	6	0.772	6
P61353	60S ribosomal protein L27 OS=Homo sapiens GN=RPL27 PE=1 SV=2	21.8638	5	0.973	5
P61586	Transforming protein RhoA OS=Homo sapiens GN=RHOA PE=1 SV=1	16.5564	3	0.942	3
P61604	10 kDa heat shock protein, mitochondrial OS=Homo sapiens GN=HSPE1 PE=1 SV=2	21.7392	6	0.931	6
P61769	Beta-2-microglobulin OS=Homo sapiens GN=B2M PE=1 SV=1	2.47573	1	1.311	1
P61960	Ubiquitin-fold modifier 1 OS=Homo sapiens GN=UFM1 PE=1 SV=1	4.73283	1	0.937	1
P61970	Nuclear transport factor 2 OS=Homo sapiens GN=NUTF2 PE=1 SV=1	6.81102	2	0.852	2
P61978	Heterogeneous nuclear ribonucleoprotein K OS=Homo sapiens GN=HNRNPK PE=1 SV=1	59.9796	12	0.981	12
P61981	14-3-3 protein gamma OS=Homo sapiens GN=YWHAG PE=1 SV=2	43.1846	6	0.954	10
P62081	40S ribosomal protein S7 OS=Homo sapiens GN=RPS7 PE=1 SV=1	28.4908	6	1.102	6
P62136	Serine/threonine-protein phosphatase PP1-alpha catalytic subunit OS=Homo sapiens GN=PPP1CA PE=1 SV=1	23.6895	5	0.925	5
P62191	26S protease regulatory subunit 4 OS=Homo sapiens GN=PSMC1 PE=1 SV=1	27.9773	6	0.975	7
P62195	26S protease regulatory subunit 8 OS=Homo sapiens GN=PSMC5 PE=1 SV=1	21.8204	4	1.037	5
P62241	40S ribosomal protein S8 OS=Homo sapiens GN=RPS8 PE=1 SV=2	29.3956	4	0.876	4
P62244	40S ribosomal protein S15a OS=Homo sapiens GN=RPS15A PE=1 SV=2	39.8377	5	1.028	5
P62249	40S ribosomal protein S16 OS=Homo sapiens GN=RPS16 PE=1 SV=2	43.5071	8	0.864	8
P62258	14-3-3 protein epsilon OS=Homo sapiens GN=YWHAE PE=1 SV=1	79.4352	8	0.918	11
P62263	40S ribosomal protein S14 OS=Homo sapiens GN=RPS14 PE=1 SV=3	14.0864	3	0.842	3
P62266	40S ribosomal protein S23 OS=Homo sapiens GN=RPS23 PE=1 SV=3	19.38	3	0.953	3
P62269	40S ribosomal protein S18 OS=Homo sapiens GN=RPS18 PE=1 SV=3	25.0913	6	0.906	6
P62277	40S ribosomal protein S13 OS=Homo sapiens GN=RPS13 PE=1 SV=2	24.2016	7	0.986	7
P62280	40S ribosomal protein S11 OS=Homo sapiens GN=RPS11 PE=1 SV=3	20.6718	5	0.97	5
P62314	Small nuclear ribonucleoprotein Sm D1 OS=Homo sapiens GN=SNRPD1 PE=1 SV=1	7.18741	2	0.993	2
P62316	Small nuclear ribonucleoprotein Sm D2 OS=Homo sapiens GN=SNRPD2 PE=1 SV=1	3.80052	1	0.985	1
P62318	Small nuclear ribonucleoprotein Sm D3 OS=Homo sapiens GN=SNRPD3 PE=1 SV=1	2.16021	1	0.951	1
P62328	Thymosin beta-4 OS=Homo sapiens GN=TMSB4X PE=1 SV=2	4.75573	3	0.68	3
P62330	ADP-ribosylation factor 6 OS=Homo sapiens GN=ARF6 PE=1 SV=2	10.4044	2	0.968	2
P62424	60S ribosomal protein L7a OS=Homo sapiens GN=RPL7A PE=1 SV=2	21.605	6	0.922	6
P62495	Eukaryotic peptide chain release factor subunit 1 OS=Homo sapiens GN=ETF1 PE=1 SV=3	23.6846	4	0.974	4
P62701	40S ribosomal protein S4, X isoform OS=Homo sapiens GN=RPS4X PE=1 SV=2	27.0569	8	0.933	8
P62714	Serine/threonine-protein phosphatase 2A catalytic subunit beta isoform OS=Homo sapiens GN=PPP2CB PE=1 SV=1	19.2916	4	0.982	4
P62736	Actin, aortic smooth muscle OS=Homo sapiens GN=ACTA2 PE=1 SV=1	190.187	7	1.455	19
P62753	40S ribosomal protein S6 OS=Homo sapiens GN=RPS6 PE=1 SV=1	15.625	3	0.819	3
P62805	Histone H4 OS=Homo sapiens GN=HIST1H4A PE=1 SV=2	53.9557	6	0.699	6
P62820	Ras-related protein Rab-1A OS=Homo sapiens GN=RAB1A PE=1 SV=3	33.2196	1	1.033	7
P62829	60S ribosomal protein L23 OS=Homo sapiens GN=RPL23 PE=1 SV=1	8.82669	3	1.151	3
P62847	40S ribosomal protein S24 OS=Homo sapiens GN=RPS24 PE=1 SV=1	11.5429	2	0.934	2
P62851	40S ribosomal protein S25 OS=Homo sapiens GN=RPS25 PE=1 SV=1	9.80264	3	0.904	3
P62854	40S ribosomal protein S26 OS=Homo sapiens GN=RPS26 PE=1 SV=3	6.06275	2	0.877	2
P62857	40S ribosomal protein S28 OS=Homo sapiens GN=RPS28 PE=1 SV=1	13.067	2	0.911	2
P62873	Guanine nucleotide-binding protein G(I)/G(S)/G(T) subunit beta-1 OS=Homo sapiens GN=GNB1 PE=1 SV=3	16.6912	4	0.979	4
P62888	60S ribosomal protein L30 OS=Homo sapiens GN=RPL30 PE=1 SV=2	4.48503	2	1.027	2
P62899	60S ribosomal protein L31 OS=Homo sapiens GN=RPL31 PE=1 SV=1	15.8307	5	0.84	5
P62906	60S ribosomal protein L10a OS=Homo sapiens GN=RPL10A PE=1 SV=2	24.0029	5	0.978	5
P62913	60S ribosomal protein L11 OS=Homo sapiens GN=RPL11 PE=1 SV=2	12.4585	3	1.02	3
P62917	60S ribosomal protein L8 OS=Homo sapiens GN=RPL8 PE=1 SV=2	17.9805	7	0.943	7
P62937	Peptidyl-prolyl cis-trans isomerase A OS=Homo sapiens GN=PPIA PE=1 SV=2	40.212	9	0.843	9
P62979	Ubiquitin-40S ribosomal protein S27a OS=Homo sapiens GN=RPS27A PE=1 SV=2	36.0895	6	1.053	6
P62993	Growth factor receptor-bound protein 2 OS=Homo sapiens GN=GRB2 PE=1 SV=1	2.11238	1		1
P62995	Transformer-2 protein homolog beta OS=Homo sapiens GN=TRA2B PE=1 SV=1	5.21932	1	0.897	1
P63000	Ras-related C3 botulinum toxin substrate 1 OS=Homo sapiens GN=RAC1 PE=1 SV=1	19.5195	3	1.253	3
P63010	AP-2 complex subunit beta OS=Homo sapiens GN=AP2B1 PE=1 SV=1	54.0062	7	1.045	10
P63167	Dynein light chain 1, cytoplasmic OS=Homo sapiens GN=DYNLL1 PE=1 SV=1	1.27205	1		1
P63173	60S ribosomal protein L38 OS=Homo sapiens GN=RPL38 PE=1 SV=2	7.54112	3	1.114	3
P63208	S-phase kinase-associated protein 1 OS=Homo sapiens GN=SKP1 PE=1 SV=2	8.5909	3	0.731	3
P63220	40S ribosomal protein S21 OS=Homo sapiens GN=RPS21 PE=1 SV=1	4.98731	1	0.872	1
P63244	Receptor of activated protein C kinase 1 OS=Homo sapiens GN=RACK1 PE=1 SV=3	27.8924	5	0.968	5
P67809	Nuclease-sensitive element-binding protein 1 OS=Homo sapiens GN=YBX1 PE=1 SV=3	20.1839	4	0.979	4
P67812	Signal peptidase complex catalytic subunit SEC11A OS=Homo sapiens GN=SEC11A PE=1 SV=1	8.75203	3	1.056	3
P67936	Tropomyosin alpha-4 chain OS=Homo sapiens GN=TPM4 PE=1 SV=3	99.8338	5	1.149	14
P68036	Ubiquitin-conjugating enzyme E2 L3 OS=Homo sapiens GN=UBE2L3 PE=1 SV=1	26.9302	4	0.938	4
P68104	Elongation factor 1-alpha 1 OS=Homo sapiens GN=EEF1A1 PE=1 SV=1	92.2379	14	1.038	14
P68363	Tubulin alpha-1B chain OS=Homo sapiens GN=TUBA1B PE=1 SV=1	113.189	4	0.982	16
P68366	Tubulin alpha-4A chain OS=Homo sapiens GN=TUBA4A PE=1 SV=1	79.6612	2	1.456	14
P68371	Tubulin beta-4B chain OS=Homo sapiens GN=TUBB4B PE=1 SV=1	177.528	3	0.965	17
P68400	Casein kinase II subunit alpha OS=Homo sapiens GN=CSNK2A1 PE=1 SV=1	10.9142	2	1.01	2
P68402	Platelet-activating factor acetylhydrolase IB subunit beta OS=Homo sapiens GN=PAFAH1B2 PE=1 SV=1	4.58417	1	1.049	1
P68431	Histone H3.1 OS=Homo sapiens GN=HIST1H3A PE=1 SV=2	8.95942	4	0.785	4
P69905	Hemoglobin subunit alpha OS=Homo sapiens GN=HBA1 PE=1 SV=2	33.4375	4	1.279	4
P78371	T-complex protein 1 subunit beta OS=Homo sapiens GN=CCT2 PE=1 SV=4	93.0474	13	0.918	13
P78417	Glutathione S-transferase omega-1 OS=Homo sapiens GN=GSTO1 PE=1 SV=2	9.51804	3	0.816	3
P78527	DNA-dependent protein kinase catalytic subunit OS=Homo sapiens GN=PRKDC PE=1 SV=3	30.4805	10	0.95	10
P80723	Brain acid soluble protein 1 OS=Homo sapiens GN=BASP1 PE=1 SV=2	5.10868	2	1.033	2
P83111	Serine beta-lactamase-like protein LACTB, mitochondrial OS=Homo sapiens GN=LACTB PE=1 SV=2	3.17211	1	1.359	1
P83731	60S ribosomal protein L24 OS=Homo sapiens GN=RPL24 PE=1 SV=1	14.4551	4	0.808	4
P84085	ADP-ribosylation factor 5 OS=Homo sapiens GN=ARF5 PE=1 SV=2	34.2848	2	0.86	6
P84095	Rho-related GTP-binding protein RhoG OS=Homo sapiens GN=RHOG PE=1 SV=1	3.74934	1	1.022	1
P84098	60S ribosomal protein L19 OS=Homo sapiens GN=RPL19 PE=1 SV=1	9.83919	4	0.807	4
P84103	Serine/arginine-rich splicing factor 3 OS=Homo sapiens GN=SRSF3 PE=1 SV=1	6.34236	2	0.928	2
P98082	Disabled homolog 2 OS=Homo sapiens GN=DAB2 PE=1 SV=3	8.77151	2	0.597	2
P98095	Fibulin-2 OS=Homo sapiens GN=FBLN2 PE=1 SV=2	11.1709	2	0.974	2
P98160	Basement membrane-specific heparan sulfate proteoglycan core protein OS=Homo sapiens GN=HSPG2 PE=1 SV=4	44.5848	9	1.122	9
P99999	Cytochrome c OS=Homo sapiens GN=CYCS PE=1 SV=2	7.98546	2	1.188	2
Q00325	Phosphate carrier protein, mitochondrial OS=Homo sapiens GN=SLC25A3 PE=1 SV=2	17.4878	5	1.118	5
Q00577	Transcriptional activator protein Pur-alpha OS=Homo sapiens GN=PURA PE=1 SV=2	1.58922	1	1.597	1
Q00587	Cdc42 effector protein 1 OS=Homo sapiens GN=CDC42EP1 PE=1 SV=1	2.72011	1	0.849	1
Q00839	Heterogeneous nuclear ribonucleoprotein U OS=Homo sapiens GN=HNRNPU PE=1 SV=6	12.6024	6	0.968	6
Q01085	Nucleolysin TIAR OS=Homo sapiens GN=TIAL1 PE=1 SV=1	3.02362	2	0.959	2
Q01105	Protein SET OS=Homo sapiens GN=SET PE=1 SV=3	18.5202	4	0.93	4
Q01484	Ankyrin-2 OS=Homo sapiens GN=ANK2 PE=1 SV=4	1.80771	1	1.034	1
Q01518	Adenylyl cyclase-associated protein 1 OS=Homo sapiens GN=CAP1 PE=1 SV=5	67.5997	10	1.017	10
Q01813	ATP-dependent 6-phosphofructokinase, platelet type OS=Homo sapiens GN=PFKP PE=1 SV=2	44.9973	7	1.263	9
Q01970	1-phosphatidylinositol 4,5-bisphosphate phosphodiesterase beta-3 OS=Homo sapiens GN=PLCB3 PE=1 SV=2	8.44988	2	1.033	2
Q01995	Transgelin OS=Homo sapiens GN=TAGLN PE=1 SV=4	112.984	15	1.268	15
Q02543	60S ribosomal protein L18a OS=Homo sapiens GN=RPL18A PE=1 SV=2	7.46575	2	0.824	2
Q02809	Procollagen-lysine,2-oxoglutarate 5-dioxygenase 1 OS=Homo sapiens GN=PLOD1 PE=1 SV=2	43.1362	9	1.147	9
Q02818	Nucleobindin-1 OS=Homo sapiens GN=NUCB1 PE=1 SV=4	26.7458	4	0.918	4
Q02878	60S ribosomal protein L6 OS=Homo sapiens GN=RPL6 PE=1 SV=3	26.1335	7	0.924	7
Q02952	A-kinase anchor protein 12 OS=Homo sapiens GN=AKAP12 PE=1 SV=4	12.4969	2	1.419	2
Q02978	Mitochondrial 2-oxoglutarate/malate carrier protein OS=Homo sapiens GN=SLC25A11 PE=1 SV=3	5.95821	1	1.015	1
Q03001	Dystonin OS=Homo sapiens GN=DST PE=1 SV=4	3.26608	1	0.777	1
Q03135	Caveolin-1 OS=Homo sapiens GN=CAV1 PE=1 SV=4	32.0939	7	0.966	7
Q03252	Lamin-B2 OS=Homo sapiens GN=LMNB2 PE=1 SV=4	17.5917	5	1.011	6
Q04323	UBX domain-containing protein 1 OS=Homo sapiens GN=UBXN1 PE=1 SV=2	2.2529	1	0.916	1
Q04446	1,4-alpha-glucan-branching enzyme OS=Homo sapiens GN=GBE1 PE=1 SV=3	39.0282	7	1.146	7
Q04637	Eukaryotic translation initiation factor 4 gamma 1 OS=Homo sapiens GN=EIF4G1 PE=1 SV=4	21.9716	8	1.006	8
Q04760	Lactoylglutathione lyase OS=Homo sapiens GN=GLO1 PE=1 SV=4	10.9665	3	0.9	3
Q04837	Single-stranded DNA-binding protein, mitochondrial OS=Homo sapiens GN=SSBP1 PE=1 SV=1	8.84193	2	0.863	2
Q04917	14-3-3 protein eta OS=Homo sapiens GN=YWHAH PE=1 SV=4	38.1888	4	1.143	8
Q06033	Inter-alpha-trypsin inhibitor heavy chain H3 OS=Homo sapiens GN=ITIH3 PE=1 SV=2	11.2278	3	0.951	3
Q06136	3-ketodihydrosphingosine reductase OS=Homo sapiens GN=KDSR PE=1 SV=1	5.31822	1	1.002	1
Q06210	Glutamine--fructose-6-phosphate aminotransferase [isomerizing] 1 OS=Homo sapiens GN=GFPT1 PE=1 SV=3	53.6585	10	1.242	10
Q06323	Proteasome activator complex subunit 1 OS=Homo sapiens GN=PSME1 PE=1 SV=1	7.91165	3	1.163	3
Q06830	Peroxiredoxin-1 OS=Homo sapiens GN=PRDX1 PE=1 SV=1	33.9217	6	0.736	9
Q07021	Complement component 1 Q subcomponent-binding protein, mitochondrial OS=Homo sapiens GN=C1QBP PE=1 SV=1	12.8998	2	0.931	2
Q07065	Cytoskeleton-associated protein 4 OS=Homo sapiens GN=CKAP4 PE=1 SV=2	144.518	27	1.289	27
Q07666	KH domain-containing, RNA-binding, signal transduction-associated protein 1 OS=Homo sapiens GN=KHDRBS1 PE=1 SV=1	1.26737	1	0.966	1
Q07812	Apoptosis regulator BAX OS=Homo sapiens GN=BAX PE=1 SV=1	9.12414	2	0.857	2
Q07954	Prolow-density lipoprotein receptor-related protein 1 OS=Homo sapiens GN=LRP1 PE=1 SV=2	75.8061	17	0.866	17
Q07960	Rho GTPase-activating protein 1 OS=Homo sapiens GN=ARHGAP1 PE=1 SV=1	61.414	6	1.086	6
Q08211	ATP-dependent RNA helicase A OS=Homo sapiens GN=DHX9 PE=1 SV=4	43.6987	9	1.158	9
Q08378	Golgin subfamily A member 3 OS=Homo sapiens GN=GOLGA3 PE=1 SV=2	4.76489	2	1.075	2
Q08379	Golgin subfamily A member 2 OS=Homo sapiens GN=GOLGA2 PE=1 SV=3	5.46243	1	1.096	1
Q08431	Lactadherin OS=Homo sapiens GN=MFGE8 PE=1 SV=2	26.4753	6	2.68	6
Q08752	Peptidyl-prolyl cis-trans isomerase D OS=Homo sapiens GN=PPID PE=1 SV=3	2.75424	1	1.022	1
Q08945	FACT complex subunit SSRP1 OS=Homo sapiens GN=SSRP1 PE=1 SV=1	2.16628	1	1.067	1
Q09028	Histone-binding protein RBBP4 OS=Homo sapiens GN=RBBP4 PE=1 SV=3	2.35135	1	1.94	1
Q09666	Neuroblast differentiation-associated protein AHNAK OS=Homo sapiens GN=AHNAK PE=1 SV=2	428.427	100	0.8	100
Q0VDG4	Secernin-3 OS=Homo sapiens GN=SCRN3 PE=1 SV=1	2.1823	1	0.807	1
Q0ZGT2	Nexilin OS=Homo sapiens GN=NEXN PE=1 SV=1	4.95001	1	2.058	1
Q10471	Polypeptide N-acetylgalactosaminyltransferase 2 OS=Homo sapiens GN=GALNT2 PE=1 SV=1	13.5723	4	1.171	4
Q10567	AP-1 complex subunit beta-1 OS=Homo sapiens GN=AP1B1 PE=1 SV=2	31.8379	2	1.097	5
Q10713	Mitochondrial-processing peptidase subunit alpha OS=Homo sapiens GN=PMPCA PE=1 SV=2	1.89245	1	1.16	1
Q12765	Secernin-1 OS=Homo sapiens GN=SCRN1 PE=1 SV=2	7.69596	2	1.021	2
Q12768	WASH complex subunit strumpellin OS=Homo sapiens GN=KIAA0196 PE=1 SV=1	7.84428	2	1.008	2
Q12792	Twinfilin-1 OS=Homo sapiens GN=TWF1 PE=1 SV=3	1.58788	1	0.89	1
Q12797	Aspartyl/asparaginyl beta-hydroxylase OS=Homo sapiens GN=ASPH PE=1 SV=3	12.023	5	0.727	5
Q12841	Follistatin-related protein 1 OS=Homo sapiens GN=FSTL1 PE=1 SV=1	1.68698	1	0.695	1
Q12884	Prolyl endopeptidase FAP OS=Homo sapiens GN=FAP PE=1 SV=5	1.20768	1	0.983	1
Q12904	Aminoacyl tRNA synthase complex-interacting multifunctional protein 1 OS=Homo sapiens GN=AIMP1 PE=1 SV=2	3.83062	1	1.006	1
Q12905	Interleukin enhancer-binding factor 2 OS=Homo sapiens GN=ILF2 PE=1 SV=2	4.26197	2	0.993	2
Q12906	Interleukin enhancer-binding factor 3 OS=Homo sapiens GN=ILF3 PE=1 SV=3	19.2795	4	1.015	4
Q12907	Vesicular integral-membrane protein VIP36 OS=Homo sapiens GN=LMAN2 PE=1 SV=1	7.46532	2	0.973	2
Q12965	Unconventional myosin-Ie OS=Homo sapiens GN=MYO1E PE=1 SV=2	9.07451	2	1.047	2
Q13011	Delta(3,5)-Delta(2,4)-dienoyl-CoA isomerase, mitochondrial OS=Homo sapiens GN=ECH1 PE=1 SV=2	1.76828	1	1.277	1
Q13018	Secretory phospholipase A2 receptor OS=Homo sapiens GN=PLA2R1 PE=1 SV=2	1.57009	1	0.921	1
Q13045	Protein flightless-1 homolog OS=Homo sapiens GN=FLII PE=1 SV=2	6.37137	2	0.926	2
Q13151	Heterogeneous nuclear ribonucleoprotein A0 OS=Homo sapiens GN=HNRNPA0 PE=1 SV=1	9.30692	1	1	3
Q13162	Peroxiredoxin-4 OS=Homo sapiens GN=PRDX4 PE=1 SV=1	14.7626	2	1.169	4
Q13185	Chromobox protein homolog 3 OS=Homo sapiens GN=CBX3 PE=1 SV=4	13.0573	2	0.997	2
Q13200	26S proteasome non-ATPase regulatory subunit 2 OS=Homo sapiens GN=PSMD2 PE=1 SV=3	9.00607	3	0.983	3
Q13263	Transcription intermediary factor 1-beta OS=Homo sapiens GN=TRIM28 PE=1 SV=5	3.00656	1	0.978	1
Q13283	Ras GTPase-activating protein-binding protein 1 OS=Homo sapiens GN=G3BP1 PE=1 SV=1	25.867	5	0.971	5
Q13347	Eukaryotic translation initiation factor 3 subunit I OS=Homo sapiens GN=EIF3I PE=1 SV=1	1.93517	1	1.174	1
Q13409	Cytoplasmic dynein 1 intermediate chain 2 OS=Homo sapiens GN=DYNC1I2 PE=1 SV=3	6.04929	1	0.955	1
Q13423	NAD(P) transhydrogenase, mitochondrial OS=Homo sapiens GN=NNT PE=1 SV=3	8.49515	3	1.047	3
Q13435	Splicing factor 3B subunit 2 OS=Homo sapiens GN=SF3B2 PE=1 SV=2	7.14225	2	0.954	2
Q13442	28 kDa heat- and acid-stable phosphoprotein OS=Homo sapiens GN=PDAP1 PE=1 SV=1	7.01062	2	0.952	2
Q13492	Phosphatidylinositol-binding clathrin assembly protein OS=Homo sapiens GN=PICALM PE=1 SV=2	35.6448	8	1.071	8
Q13509	Tubulin beta-3 chain OS=Homo sapiens GN=TUBB3 PE=1 SV=2	154.589	2	0.738	14
Q13510	Acid ceramidase OS=Homo sapiens GN=ASAH1 PE=1 SV=5	12.7536	5	1.732	5
Q13526	Peptidyl-prolyl cis-trans isomerase NIMA-interacting 1 OS=Homo sapiens GN=PIN1 PE=1 SV=1	4.07982	2	1.061	2
Q13541	Eukaryotic translation initiation factor 4E-binding protein 1 OS=Homo sapiens GN=EIF4EBP1 PE=1 SV=3	1.15372	1	1.033	1
Q13561	Dynactin subunit 2 OS=Homo sapiens GN=DCTN2 PE=1 SV=4	12.8778	3	0.944	3
Q13563	Polycystin-2 OS=Homo sapiens GN=PKD2 PE=1 SV=3	2.56288	1	1.739	1
Q13596	Sorting nexin-1 OS=Homo sapiens GN=SNX1 PE=1 SV=3	6.88871	1	0.918	2
Q13620	Cullin-4B OS=Homo sapiens GN=CUL4B PE=1 SV=4	10.7708	1	0.862	1
Q13630	GDP-L-fucose synthase OS=Homo sapiens GN=TSTA3 PE=1 SV=1	5.32157	1	0.919	1
Q13636	Ras-related protein Rab-31 OS=Homo sapiens GN=RAB31 PE=1 SV=1	5.90663	2	0.81	2
Q13637	Ras-related protein Rab-32 OS=Homo sapiens GN=RAB32 PE=1 SV=3	3.75301	1	0.807	1
Q13641	Trophoblast glycoprotein OS=Homo sapiens GN=TPBG PE=1 SV=1	3.21176	1		1
Q13643	Four and a half LIM domains protein 3 OS=Homo sapiens GN=FHL3 PE=1 SV=4	3.93968	1	0.951	1
Q13724	Mannosyl-oligosaccharide glucosidase OS=Homo sapiens GN=MOGS PE=1 SV=5	4.2656	1	1.322	1
Q13740	CD166 antigen OS=Homo sapiens GN=ALCAM PE=1 SV=2	3.84438	2	1.055	2
Q13838	Spliceosome RNA helicase DDX39B OS=Homo sapiens GN=DDX39B PE=1 SV=1	18.2355	4	1.12	4
Q13885	Tubulin beta-2A chain OS=Homo sapiens GN=TUBB2A PE=1 SV=1	159.751	1	0.975	14
Q14008	Cytoskeleton-associated protein 5 OS=Homo sapiens GN=CKAP5 PE=1 SV=3	5.53514	2	1.064	2
Q14019	Coactosin-like protein OS=Homo sapiens GN=COTL1 PE=1 SV=3	6.7664	3	0.652	3
Q14108	Lysosome membrane protein 2 OS=Homo sapiens GN=SCARB2 PE=1 SV=2	22.4687	4	1.208	4
Q14151	Scaffold attachment factor B2 OS=Homo sapiens GN=SAFB2 PE=1 SV=1	2.03142	1	1.041	1
Q14152	Eukaryotic translation initiation factor 3 subunit A OS=Homo sapiens GN=EIF3A PE=1 SV=1	17.5209	6	1.016	6
Q14157	Ubiquitin-associated protein 2-like OS=Homo sapiens GN=UBAP2L PE=1 SV=2	15.0912	2	0.925	2
Q14165	Malectin OS=Homo sapiens GN=MLEC PE=1 SV=1	2.45395	1	1.069	1
Q14203	Dynactin subunit 1 OS=Homo sapiens GN=DCTN1 PE=1 SV=3	29.7737	6	1.089	6
Q14204	Cytoplasmic dynein 1 heavy chain 1 OS=Homo sapiens GN=DYNC1H1 PE=1 SV=5	223.226	52	0.973	52
Q14247	Src substrate cortactin OS=Homo sapiens GN=CTTN PE=1 SV=2	10.0699	4	0.882	4
Q14257	Reticulocalbin-2 OS=Homo sapiens GN=RCN2 PE=1 SV=1	15.0745	2	1.168	2
Q14258	E3 ubiquitin/ISG15 ligase TRIM25 OS=Homo sapiens GN=TRIM25 PE=1 SV=2	2.17809	1	0.905	1
Q14315	Filamin-C OS=Homo sapiens GN=FLNC PE=1 SV=3	304.924	49	0.641	59
Q14318	Peptidyl-prolyl cis-trans isomerase FKBP8 OS=Homo sapiens GN=FKBP8 PE=1 SV=2	3.8911	1		1
Q14444	Caprin-1 OS=Homo sapiens GN=CAPRIN1 PE=1 SV=2	8.39837	3	1.04	3
Q14554	Protein disulfide-isomerase A5 OS=Homo sapiens GN=PDIA5 PE=1 SV=1	11.575	2	1.431	2
Q14697	Neutral alpha-glucosidase AB OS=Homo sapiens GN=GANAB PE=1 SV=3	66.1206	17	0.913	17
Q14738	Serine/threonine-protein phosphatase 2A 56 kDa regulatory subunit delta isoform OS=Homo sapiens GN=PPP2R5D PE=1 SV=1	3.6172	2	0.984	2
Q14764	Major vault protein OS=Homo sapiens GN=MVP PE=1 SV=4	123.049	25	0.985	25
Q14847	LIM and SH3 domain protein 1 OS=Homo sapiens GN=LASP1 PE=1 SV=2	16.2225	5	1.416	5
Q14914	Prostaglandin reductase 1 OS=Homo sapiens GN=PTGR1 PE=1 SV=2	15.7413	4	0.805	4
Q14956	Transmembrane glycoprotein NMB OS=Homo sapiens GN=GPNMB PE=1 SV=2	15.9939	1	1.117	1
Q14974	Importin subunit beta-1 OS=Homo sapiens GN=KPNB1 PE=1 SV=2	37.1622	7	0.948	7
Q14980	Nuclear mitotic apparatus protein 1 OS=Homo sapiens GN=NUMA1 PE=1 SV=2	8.97235	2	0.922	2
Q15008	26S proteasome non-ATPase regulatory subunit 6 OS=Homo sapiens GN=PSMD6 PE=1 SV=1	21.4351	4	1.007	4
Q15019	Septin-2 OS=Homo sapiens GN=SEPT2 PE=1 SV=1	71.6329	8	1.041	9
Q15029	116 kDa U5 small nuclear ribonucleoprotein component OS=Homo sapiens GN=EFTUD2 PE=1 SV=1	20.9502	4	1.117	5
Q15035	Translocating chain-associated membrane protein 2 OS=Homo sapiens GN=TRAM2 PE=1 SV=1	1.32911	1	0.932	1
Q15042	Rab3 GTPase-activating protein catalytic subunit OS=Homo sapiens GN=RAB3GAP1 PE=1 SV=3	1.58403	1	1.074	1
Q15046	Lysine--tRNA ligase OS=Homo sapiens GN=KARS PE=1 SV=3	12.6245	3	0.872	3
Q15056	Eukaryotic translation initiation factor 4H OS=Homo sapiens GN=EIF4H PE=1 SV=5	15.7067	5	0.836	5
Q15063	Periostin OS=Homo sapiens GN=POSTN PE=1 SV=2	1.39362	1	1.151	1
Q15075	Early endosome antigen 1 OS=Homo sapiens GN=EEA1 PE=1 SV=2	22.7144	6	0.914	6
Q15084	Protein disulfide-isomerase A6 OS=Homo sapiens GN=PDIA6 PE=1 SV=1	73.8528	10	0.823	10
Q15121	Astrocytic phosphoprotein PEA-15 OS=Homo sapiens GN=PEA15 PE=1 SV=2	36.9352	4	0.92	4
Q15126	Phosphomevalonate kinase OS=Homo sapiens GN=PMVK PE=1 SV=3	10.7855	2	0.946	2
Q15147	1-phosphatidylinositol 4,5-bisphosphate phosphodiesterase beta-4 OS=Homo sapiens GN=PLCB4 PE=1 SV=3	4.14008	1	1.526	1
Q15149	Plectin OS=Homo sapiens GN=PLEC PE=1 SV=3	922.195	182	0.851	183
Q15181	Inorganic pyrophosphatase OS=Homo sapiens GN=PPA1 PE=1 SV=2	16.7719	2	0.914	3
Q15233	Non-POU domain-containing octamer-binding protein OS=Homo sapiens GN=NONO PE=1 SV=4	5.91609	1	0.01	2
Q15293	Reticulocalbin-1 OS=Homo sapiens GN=RCN1 PE=1 SV=1	53.5713	9	0.834	9
Q15363	Transmembrane emp24 domain-containing protein 2 OS=Homo sapiens GN=TMED2 PE=1 SV=1	10.0366	2	0.978	2
Q15365	Poly(rC)-binding protein 1 OS=Homo sapiens GN=PCBP1 PE=1 SV=2	21.3175	3	1.123	5
Q15366	Poly(rC)-binding protein 2 OS=Homo sapiens GN=PCBP2 PE=1 SV=1	25.4151	3	0.957	5
Q15369	Transcription elongation factor B polypeptide 1 OS=Homo sapiens GN=TCEB1 PE=1 SV=1	1.14309	1	0.962	1
Q15388	Mitochondrial import receptor subunit TOM20 homolog OS=Homo sapiens GN=TOMM20 PE=1 SV=1	7.29618	1	0.867	1
Q15393	Splicing factor 3B subunit 3 OS=Homo sapiens GN=SF3B3 PE=1 SV=4	6.8884	1	0.957	1
Q15404	Ras suppressor protein 1 OS=Homo sapiens GN=RSU1 PE=1 SV=3	28.1474	5	0.9	5
Q15417	Calponin-3 OS=Homo sapiens GN=CNN3 PE=1 SV=1	23.9599	4	1.135	5
Q15427	Splicing factor 3B subunit 4 OS=Homo sapiens GN=SF3B4 PE=1 SV=1	3.09903	1	0.955	1
Q15435	Protein phosphatase 1 regulatory subunit 7 OS=Homo sapiens GN=PPP1R7 PE=1 SV=1	25.2235	5	0.879	5
Q15436	Protein transport protein Sec23A OS=Homo sapiens GN=SEC23A PE=1 SV=2	21.6095	4	1.021	4
Q15582	Transforming growth factor-beta-induced protein ig-h3 OS=Homo sapiens GN=TGFBI PE=1 SV=1	109.069	17	0.588	17
Q15599	Na(+)/H(+) exchange regulatory cofactor NHE-RF2 OS=Homo sapiens GN=SLC9A3R2 PE=1 SV=2	3.24139	1	0.939	1
Q15631	Translin OS=Homo sapiens GN=TSN PE=1 SV=1	5.09734	1		1
Q15654	Thyroid receptor-interacting protein 6 OS=Homo sapiens GN=TRIP6 PE=1 SV=3	16.9044	1	0.812	1
Q15691	Microtubule-associated protein RP/EB family member 1 OS=Homo sapiens GN=MAPRE1 PE=1 SV=3	7.23175	3	1.093	3
Q15717	ELAV-like protein 1 OS=Homo sapiens GN=ELAVL1 PE=1 SV=2	4.11334	2	1.023	2
Q15738	Sterol-4-alpha-carboxylate 3-dehydrogenase, decarboxylating OS=Homo sapiens GN=NSDHL PE=1 SV=2	8.66015	1	0.939	1
Q15746	Myosin light chain kinase, smooth muscle OS=Homo sapiens GN=MYLK PE=1 SV=4	23.919	5	1.166	5
Q15847	Adipogenesis regulatory factor OS=Homo sapiens GN=ADIRF PE=1 SV=1	1.38595	1	0.731	1
Q15904	V-type proton ATPase subunit S1 OS=Homo sapiens GN=ATP6AP1 PE=1 SV=2	1.64608	1	1.22	1
Q15907	Ras-related protein Rab-11B OS=Homo sapiens GN=RAB11B PE=1 SV=4	11.6777	4	1.116	4
Q15942	Zyxin OS=Homo sapiens GN=ZYX PE=1 SV=1	59.4108	8	1.235	8
Q16222	UDP-N-acetylhexosamine pyrophosphorylase OS=Homo sapiens GN=UAP1 PE=1 SV=3	2.42852	1	0.662	1
Q16401	26S proteasome non-ATPase regulatory subunit 5 OS=Homo sapiens GN=PSMD5 PE=1 SV=3	14.2593	2	0.833	2
Q16531	DNA damage-binding protein 1 OS=Homo sapiens GN=DDB1 PE=1 SV=1	24.3799	6	1.008	6
Q16537	Serine/threonine-protein phosphatase 2A 56 kDa regulatory subunit epsilon isoform OS=Homo sapiens GN=PPP2R5E PE=1 SV=1	2.77211	1	0.921	1
Q16543	Hsp90 co-chaperone Cdc37 OS=Homo sapiens GN=CDC37 PE=1 SV=1	10.1381	3	0.961	3
Q16563	Synaptophysin-like protein 1 OS=Homo sapiens GN=SYPL1 PE=1 SV=1	5.49228	1	1.004	1
Q16629	Serine/arginine-rich splicing factor 7 OS=Homo sapiens GN=SRSF7 PE=1 SV=1	3.26946	1	0.87	1
Q16630	Cleavage and polyadenylation specificity factor subunit 6 OS=Homo sapiens GN=CPSF6 PE=1 SV=2	3.63439	1	0.804	1
Q16643	Drebrin OS=Homo sapiens GN=DBN1 PE=1 SV=4	32.3086	6	0.613	6
Q16647	Prostacyclin synthase OS=Homo sapiens GN=PTGIS PE=1 SV=1	8.50161	2	0.692	2
Q16658	Fascin OS=Homo sapiens GN=FSCN1 PE=1 SV=3	25.5589	6	0.747	6
Q16698	2,4-dienoyl-CoA reductase, mitochondrial OS=Homo sapiens GN=DECR1 PE=1 SV=1	18.9851	3	1.038	3
Q16706	Alpha-mannosidase 2 OS=Homo sapiens GN=MAN2A1 PE=1 SV=2	3.60102	1	1.385	1
Q16718	NADH dehydrogenase [ubiquinone] 1 alpha subcomplex subunit 5 OS=Homo sapiens GN=NDUFA5 PE=1 SV=3	2.29166	1	0.86	1
Q16795	NADH dehydrogenase [ubiquinone] 1 alpha subcomplex subunit 9, mitochondrial OS=Homo sapiens GN=NDUFA9 PE=1 SV=2	3.24657	1		1
Q16822	Phosphoenolpyruvate carboxykinase [GTP], mitochondrial OS=Homo sapiens GN=PCK2 PE=1 SV=3	14.1762	3	0.717	3
Q16864	V-type proton ATPase subunit F OS=Homo sapiens GN=ATP6V1F PE=1 SV=2	9.2252	1	1.443	1
Q16881	Thioredoxin reductase 1, cytoplasmic OS=Homo sapiens GN=TXNRD1 PE=1 SV=3	25.2348	7	0.955	7
Q16891	MICOS complex subunit MIC60 OS=Homo sapiens GN=IMMT PE=1 SV=1	16.0875	4	1.176	4
Q1KMD3	Heterogeneous nuclear ribonucleoprotein U-like protein 2 OS=Homo sapiens GN=HNRNPUL2 PE=1 SV=1	1.14697	1	1.014	1
Q27J81	Inverted formin-2 OS=Homo sapiens GN=INF2 PE=1 SV=2	2.59346	1	1.13	1
Q32P28	Prolyl 3-hydroxylase 1 OS=Homo sapiens GN=P3H1 PE=1 SV=2	22.545	6	1.081	6
Q32Q12	Nucleoside diphosphate kinase OS=Homo sapiens GN=NME1-NME2 PE=1 SV=1	30.4379	6	0.833	6
Q3KQV9	UDP-N-acetylhexosamine pyrophosphorylase-like protein 1 OS=Homo sapiens GN=UAP1L1 PE=1 SV=2	8.15296	1	0.725	1
Q3SY69	Mitochondrial 10-formyltetrahydrofolate dehydrogenase OS=Homo sapiens GN=ALDH1L2 PE=1 SV=2	20.1036	5	0.964	5
Q4V9L6	Transmembrane protein 119 OS=Homo sapiens GN=TMEM119 PE=1 SV=1	5.19362	1	0.632	1
Q53FA7	Quinone oxidoreductase PIG3 OS=Homo sapiens GN=TP53I3 PE=1 SV=2	1.96417	1	0.852	1
Q53GQ0	Very-long-chain 3-oxoacyl-CoA reductase OS=Homo sapiens GN=HSD17B12 PE=1 SV=2	7.46766	3	1.573	3
Q53S08	Protein WTH3DI OS=Homo sapiens GN=RAB6C PE=1 SV=1	7.43333	1	1.11	2
Q53TN4	Cytochrome b reductase 1 OS=Homo sapiens GN=CYBRD1 PE=1 SV=1	4.49594	1	1.005	1
Q562R1	Beta-actin-like protein 2 OS=Homo sapiens GN=ACTBL2 PE=1 SV=2	83.4317	1	1.005	9
Q5D862	Filaggrin-2 OS=Homo sapiens GN=FLG2 PE=1 SV=1	3.57757	1	1.124	1
Q5EBL4	RILP-like protein 1 OS=Homo sapiens GN=RILPL1 PE=1 SV=1	10.1656	2	1.156	2
Q5GLZ8	Probable E3 ubiquitin-protein ligase HERC4 OS=Homo sapiens GN=HERC4 PE=1 SV=1	3.54714	1		1
Q5HYB6	Epididymis luminal protein 189 OS=Homo sapiens GN=DKFZp686J1372 PE=1 SV=1	75.8274	9	1.17	13
Q5JXI8	Four and a half LIM domains protein 1 (Fragment) OS=Homo sapiens GN=FHL1 PE=1 SV=1	13.4226	3	1.244	3
Q5PRF9	Protein Smaug homolog 2 OS=Homo sapiens GN=SAMD4B PE=1 SV=1	1.97757	1	1.037	1
Q5SSJ5	Heterochromatin protein 1-binding protein 3 OS=Homo sapiens GN=HP1BP3 PE=1 SV=1	4.09849	1	0.974	1
Q5T1A1	DC-STAMP domain-containing protein 2 OS=Homo sapiens GN=DCST2 PE=2 SV=2	1.27165	1	1.294	1
Q5T4S7	E3 ubiquitin-protein ligase UBR4 OS=Homo sapiens GN=UBR4 PE=1 SV=1	1.39588	1	0.994	1
Q5T5C7	Serine--tRNA ligase, cytoplasmic OS=Homo sapiens GN=SARS PE=1 SV=1	6.08481	1	0.96	1
Q5T9B7	Adenylate kinase isoenzyme 1 OS=Homo sapiens GN=AK1 PE=1 SV=1	33.951	4	0.79	5
Q5TCU3	Tropomyosin beta chain OS=Homo sapiens GN=TPM2 PE=1 SV=1	106.479	2	1.315	12
Q5TH30	NDRG family member 3, isoform CRA_c OS=Homo sapiens GN=NDRG3 PE=1 SV=1	3.32726	1	1.021	1
Q5VV89	Microsomal glutathione S-transferase 3 OS=Homo sapiens GN=MGST3 PE=1 SV=1	23.3387	4	0.978	4
Q5VZU9	Tripeptidyl-peptidase 2 OS=Homo sapiens GN=TPP2 PE=1 SV=1	8.77234	2	1.029	2
Q63ZY3	KN motif and ankyrin repeat domain-containing protein 2 OS=Homo sapiens GN=KANK2 PE=1 SV=1	6.43146	2	0.899	2
Q66LE6	Serine/threonine-protein phosphatase 2A 55 kDa regulatory subunit B delta isoform OS=Homo sapiens GN=PPP2R2D PE=2 SV=1	7.11063	2	1.11	2
Q68EM7	Rho GTPase-activating protein 17 OS=Homo sapiens GN=ARHGAP17 PE=1 SV=1	12.0399	3	1.047	3
Q69YQ0	Cytospin-A OS=Homo sapiens GN=SPECC1L PE=1 SV=2	5.0714	1	1.396	1
Q6DD88	Atlastin-3 OS=Homo sapiens GN=ATL3 PE=1 SV=1	30.0463	5	0.979	5
Q6EMK4	Vasorin OS=Homo sapiens GN=VASN PE=1 SV=1	12.2075	2	0.76	2
Q6F5E8	Capping protein, Arp2/3 and myosin-I linker protein 2 OS=Homo sapiens GN=CARMIL2 PE=1 SV=2	1.19743	1	0.863	1
Q6FI13	Histone H2A type 2-A OS=Homo sapiens GN=HIST2H2AA3 PE=1 SV=3	31.2608	1	0.845	4
Q6IAN0	Dehydrogenase/reductase SDR family member 7B OS=Homo sapiens GN=DHRS7B PE=1 SV=2	4.92812	1	1.24	1
Q6IBS0	Twinfilin-2 OS=Homo sapiens GN=TWF2 PE=1 SV=2	3.38248	1		1
Q6NUK1	Calcium-binding mitochondrial carrier protein SCaMC-1 OS=Homo sapiens GN=SLC25A24 PE=1 SV=2	10.7204	1	1.004	1
Q6NZI2	Polymerase I and transcript release factor OS=Homo sapiens GN=PTRF PE=1 SV=1	71.34	13	1.121	13
Q6P2Q9	Pre-mRNA-processing-splicing factor 8 OS=Homo sapiens GN=PRPF8 PE=1 SV=2	3.51956	1	0.86	1
Q6P587	Acylpyruvase FAHD1, mitochondrial OS=Homo sapiens GN=FAHD1 PE=1 SV=2	1.58821	1	0.892	1
Q6PFW1	Inositol hexakisphosphate and diphosphoinositol-pentakisphosphate kinase 1 OS=Homo sapiens GN=PPIP5K1 PE=1 SV=1	1.16033	1	1.077	1
Q6PKG0	La-related protein 1 OS=Homo sapiens GN=LARP1 PE=1 SV=2	6.30094	1	0.863	1
Q6UVK1	Chondroitin sulfate proteoglycan 4 OS=Homo sapiens GN=CSPG4 PE=1 SV=2	53.229	12	1.609	12
Q6YHK3	CD109 antigen OS=Homo sapiens GN=CD109 PE=1 SV=2	17.2004	5	0.887	5
Q6YN16	Hydroxysteroid dehydrogenase-like protein 2 OS=Homo sapiens GN=HSDL2 PE=1 SV=1	7.13377	1	1.203	1
Q6ZN40	Tropomyosin 1 (Alpha), isoform CRA_f OS=Homo sapiens GN=TPM1 PE=1 SV=1	92.342	1	1.103	13
Q6ZR64	HBV PreS1-transactivated protein 1 OS=Homo sapiens GN=MXRA7 PE=1 SV=1	2.3851	1	1.062	1
Q6ZT12	E3 ubiquitin-protein ligase UBR3 OS=Homo sapiens GN=UBR3 PE=2 SV=2	3.34247	1	1.711	1
Q6ZVM7	TOM1-like protein 2 OS=Homo sapiens GN=TOM1L2 PE=1 SV=1	1.50446	1	0.957	1
Q6ZXV5	Transmembrane and TPR repeat-containing protein 3 OS=Homo sapiens GN=TMTC3 PE=1 SV=2	4.03508	1	0.905	1
Q70UQ0	Inhibitor of nuclear factor kappa-B kinase-interacting protein OS=Homo sapiens GN=IKBIP PE=1 SV=1	20.828	7	1.075	7
Q76M96	Coiled-coil domain-containing protein 80 OS=Homo sapiens GN=CCDC80 PE=1 SV=1	28.773	7	0.316	7
Q7KZ85	Transcription elongation factor SPT6 OS=Homo sapiens GN=SUPT6H PE=1 SV=2	1.6319	1	1.415	1
Q7KZF4	Staphylococcal nuclease domain-containing protein 1 OS=Homo sapiens GN=SND1 PE=1 SV=1	68.7832	19	1.108	19
Q7L1Q6	Basic leucine zipper and W2 domain-containing protein 1 OS=Homo sapiens GN=BZW1 PE=1 SV=1	7.45786	2	1.134	2
Q7L2H7	Eukaryotic translation initiation factor 3 subunit M OS=Homo sapiens GN=EIF3M PE=1 SV=1	9.3397	1	0.755	1
Q7L523	Ras-related GTP-binding protein A OS=Homo sapiens GN=RRAGA PE=1 SV=1	7.10729	1	1.022	1
Q7L576	Cytoplasmic FMR1-interacting protein 1 OS=Homo sapiens GN=CYFIP1 PE=1 SV=1	22.1616	5	0.824	5
Q7L5D6	Golgi to ER traffic protein 4 homolog OS=Homo sapiens GN=GET4 PE=1 SV=1	1.98928	1	1.251	1
Q7L5N7	Lysophosphatidylcholine acyltransferase 2 OS=Homo sapiens GN=LPCAT2 PE=1 SV=1	3.4115	1	1.399	1
Q7LBR1	Charged multivesicular body protein 1b OS=Homo sapiens GN=CHMP1B PE=1 SV=1	2.78808	1	0.945	1
Q7Z3B1	Neuronal growth regulator 1 OS=Homo sapiens GN=NEGR1 PE=1 SV=3	4.62324	1	1.054	1
Q7Z3C6	Autophagy-related protein 9A OS=Homo sapiens GN=ATG9A PE=1 SV=3	3.20204	1	1.004	1
Q7Z406	Myosin-14 OS=Homo sapiens GN=MYH14 PE=1 SV=2	54.0814	1	2.956	7
Q7Z4H8	KDEL motif-containing protein 2 OS=Homo sapiens GN=KDELC2 PE=1 SV=2	2.97593	1	1.002	1
Q7Z4V5	Hepatoma-derived growth factor-related protein 2 OS=Homo sapiens GN=HDGFRP2 PE=1 SV=1	4.93855	1	0.9	1
Q7Z7M9	Polypeptide N-acetylgalactosaminyltransferase 5 OS=Homo sapiens GN=GALNT5 PE=1 SV=1	2.31912	1	1.036	1
Q86UE4	Protein LYRIC OS=Homo sapiens GN=MTDH PE=1 SV=2	6.26849	2	1.17	2
Q86UP2	Kinectin OS=Homo sapiens GN=KTN1 PE=1 SV=1	19.0034	4	1.052	4
Q86VP6	Cullin-associated NEDD8-dissociated protein 1 OS=Homo sapiens GN=CAND1 PE=1 SV=2	23.9447	6	0.971	6
Q86W92	Liprin-beta-1 OS=Homo sapiens GN=PPFIBP1 PE=1 SV=2	8.41452	2	0.928	2
Q86WV6	Stimulator of interferon genes protein OS=Homo sapiens GN=TMEM173 PE=1 SV=1	2.31749	1	1.422	1
Q8IVF2	Protein AHNAK2 OS=Homo sapiens GN=AHNAK2 PE=1 SV=2	5.80742	3	0.528	3
Q8IVM0	Coiled-coil domain-containing protein 50 OS=Homo sapiens GN=CCDC50 PE=1 SV=1	10.5346	1	1.286	1
Q8IWA5	Choline transporter-like protein 2 OS=Homo sapiens GN=SLC44A2 PE=1 SV=3	3.61958	2	1.788	2
Q8IWE2	Protein NOXP20 OS=Homo sapiens GN=FAM114A1 PE=1 SV=2	11.6318	3	1.064	3
Q8IWT6	Volume-regulated anion channel subunit LRRC8A OS=Homo sapiens GN=LRRC8A PE=1 SV=1	1.18237	1		1
Q8IXB1	DnaJ homolog subfamily C member 10 OS=Homo sapiens GN=DNAJC10 PE=1 SV=2	2.99268	1	100	1
Q8IXI1	Mitochondrial Rho GTPase 2 OS=Homo sapiens GN=RHOT2 PE=1 SV=2	1.83773	1	0.992	1
Q8N0Y7	Probable phosphoglycerate mutase 4 OS=Homo sapiens GN=PGAM4 PE=3 SV=1	17.6883	1	0.745	3
Q8N163	Cell cycle and apoptosis regulator protein 2 OS=Homo sapiens GN=CCAR2 PE=1 SV=2	3.06788	1	1.04	1
Q8N1G4	Leucine-rich repeat-containing protein 47 OS=Homo sapiens GN=LRRC47 PE=1 SV=1	1.51999	1	0.937	1
Q8N241	Heat shock 27kDa protein family, member 7 (Cardiovascular), isoform CRA_c OS=Homo sapiens GN=HSPB7 PE=1 SV=1	8.04466	2	0.93	2
Q8N3C0	Activating signal cointegrator 1 complex subunit 3 OS=Homo sapiens GN=ASCC3 PE=1 SV=3	4.31885	1	0.874	1
Q8N3D4	EH domain-binding protein 1-like protein 1 OS=Homo sapiens GN=EHBP1L1 PE=1 SV=2	7.13918	1	1.172	1
Q8N684	Cleavage and polyadenylation specificity factor subunit 7 OS=Homo sapiens GN=CPSF7 PE=1 SV=1	2.05198	1	1.128	1
Q8N6G6	ADAMTS-like protein 1 OS=Homo sapiens GN=ADAMTSL1 PE=1 SV=4	2.05894	1	0.7	1
Q8N766	ER membrane protein complex subunit 1 OS=Homo sapiens GN=EMC1 PE=1 SV=1	4.74425	1	1.089	1
Q8N7R7	Cyclin-Y-like protein 1 OS=Homo sapiens GN=CCNYL1 PE=1 SV=2	8.47748	2	2.529	2
Q8N9N2	Activating signal cointegrator 1 complex subunit 1 OS=Homo sapiens GN=ASCC1 PE=1 SV=1	3.71897	1	0.981	1
Q8NB90	Spermatogenesis-associated protein 5 OS=Homo sapiens GN=SPATA5 PE=1 SV=3	6.37706	1	1.112	1
Q8NBS9	Thioredoxin domain-containing protein 5 OS=Homo sapiens GN=TXNDC5 PE=1 SV=2	30.6366	8	0.985	8
Q8NBU5	ATPase family AAA domain-containing protein 1 OS=Homo sapiens GN=ATAD1 PE=1 SV=1	1.82333	1	1.179	1
Q8NBX0	Saccharopine dehydrogenase-like oxidoreductase OS=Homo sapiens GN=SCCPDH PE=1 SV=1	3.69919	1	1.538	1
Q8NC51	Plasminogen activator inhibitor 1 RNA-binding protein OS=Homo sapiens GN=SERBP1 PE=1 SV=2	15.7138	4	0.901	4
Q8NE86	Calcium uniporter protein, mitochondrial OS=Homo sapiens GN=MCU PE=1 SV=1	5.98464	1	1.031	1
Q8NF37	Lysophosphatidylcholine acyltransferase 1 OS=Homo sapiens GN=LPCAT1 PE=1 SV=2	6.56019	1	0.731	1
Q8NF91	Nesprin-1 OS=Homo sapiens GN=SYNE1 PE=1 SV=4	2.64666	1		1
Q8NFQ8	Torsin-1A-interacting protein 2 OS=Homo sapiens GN=TOR1AIP2 PE=1 SV=1	2.44129	1	0.01	1
Q8NHP8	Putative phospholipase B-like 2 OS=Homo sapiens GN=PLBD2 PE=1 SV=2	13.9252	2	1.323	2
Q8TAT6	Nuclear protein localization protein 4 homolog OS=Homo sapiens GN=NPLOC4 PE=1 SV=3	8.62486	3	1.111	3
Q8TC12	Retinol dehydrogenase 11 OS=Homo sapiens GN=RDH11 PE=1 SV=2	4.45284	1	1.08	1
Q8TD57	Dynein heavy chain 3, axonemal OS=Homo sapiens GN=DNAH3 PE=2 SV=1	1.1747	1	0.567	1
Q8TED1	Probable glutathione peroxidase 8 OS=Homo sapiens GN=GPX8 PE=1 SV=2	3.97669	2	0.803	2
Q8WUJ3	Cell migration-inducing and hyaluronan-binding protein OS=Homo sapiens GN=CEMIP PE=1 SV=2	15.3595	5	1.605	5
Q8WUM4	Programmed cell death 6-interacting protein OS=Homo sapiens GN=PDCD6IP PE=1 SV=1	24.4409	5	0.892	5
Q8WVM8	Sec1 family domain-containing protein 1 OS=Homo sapiens GN=SCFD1 PE=1 SV=4	13.6736	3	1.054	3
Q8WVY7	Ubiquitin-like domain-containing CTD phosphatase 1 OS=Homo sapiens GN=UBLCP1 PE=1 SV=2	4.53447	1	0.929	1
Q8WW12	PEST proteolytic signal-containing nuclear protein OS=Homo sapiens GN=PCNP PE=1 SV=2	3.96658	1	1.008	1
Q8WWI1	LIM domain only protein 7 OS=Homo sapiens GN=LMO7 PE=1 SV=3	61.4582	16	1.239	16
Q8WWX9	Selenoprotein M OS=Homo sapiens GN=SELM PE=1 SV=3	2.83684	1	1.139	1
Q8WX93	Palladin OS=Homo sapiens GN=PALLD PE=1 SV=3	22.2345	7	1.395	7
Q92499	ATP-dependent RNA helicase DDX1 OS=Homo sapiens GN=DDX1 PE=1 SV=2	25.5721	6	1.051	6
Q92520	Protein FAM3C OS=Homo sapiens GN=FAM3C PE=1 SV=1	7.86782	2	1.014	2
Q92538	Golgi-specific brefeldin A-resistance guanine nucleotide exchange factor 1 OS=Homo sapiens GN=GBF1 PE=1 SV=2	3.17613	1	0.98	1
Q92542	Nicastrin OS=Homo sapiens GN=NCSTN PE=1 SV=2	9.15577	1	1.118	1
Q92598	Heat shock protein 105 kDa OS=Homo sapiens GN=HSPH1 PE=1 SV=1	15.6402	3	1.235	3
Q92614	Unconventional myosin-XVIIIa OS=Homo sapiens GN=MYO18A PE=1 SV=3	2.64378	1	0.905	1
Q92616	eIF-2-alpha kinase activator GCN1 OS=Homo sapiens GN=GCN1 PE=1 SV=6	40.6143	9	0.971	9
Q92688	Acidic leucine-rich nuclear phosphoprotein 32 family member B OS=Homo sapiens GN=ANP32B PE=1 SV=1	1.67592	1	0.915	1
Q92734	Protein TFG OS=Homo sapiens GN=TFG PE=1 SV=2	6.74376	2	1.122	2
Q92743	Serine protease HTRA1 OS=Homo sapiens GN=HTRA1 PE=1 SV=1	11.1741	3	1.123	3
Q92747	Actin-related protein 2/3 complex subunit 1A OS=Homo sapiens GN=ARPC1A PE=1 SV=2	1.46243	1	1.082	1
Q92783	Signal transducing adapter molecule 1 OS=Homo sapiens GN=STAM PE=1 SV=3	3.76726	1	0.935	1
Q92804	TATA-binding protein-associated factor 2N OS=Homo sapiens GN=TAF15 PE=1 SV=1	2.87322	1	0.944	1
Q92820	Gamma-glutamyl hydrolase OS=Homo sapiens GN=GGH PE=1 SV=2	5.65896	1	0.802	1
Q92890	Ubiquitin fusion degradation protein 1 homolog OS=Homo sapiens GN=UFD1L PE=1 SV=3	1.77032	1	1.089	1
Q92900	Regulator of nonsense transcripts 1 OS=Homo sapiens GN=UPF1 PE=1 SV=2	7.21253	2	1.003	2
Q92905	COP9 signalosome complex subunit 5 OS=Homo sapiens GN=COPS5 PE=1 SV=4	1.57316	1	0.923	1
Q92973	Transportin-1 OS=Homo sapiens GN=TNPO1 PE=1 SV=2	18.9422	5	1.01	5
Q93008	Probable ubiquitin carboxyl-terminal hydrolase FAF-X OS=Homo sapiens GN=USP9X PE=1 SV=3	2.58253	1	0.82	1
Q969G5	Protein kinase C delta-binding protein OS=Homo sapiens GN=PRKCDBP PE=1 SV=3	17.6773	4	1.241	4
Q969H8	Myeloid-derived growth factor OS=Homo sapiens GN=MYDGF PE=1 SV=1	7.51535	2	0.867	2
Q969M3	Protein YIPF5 OS=Homo sapiens GN=YIPF5 PE=1 SV=1	4.1856	1	1.159	1
Q969T9	WW domain-binding protein 2 OS=Homo sapiens GN=WBP2 PE=1 SV=1	4.62625	2	1.293	2
Q969V3	Nicalin OS=Homo sapiens GN=NCLN PE=1 SV=2	6.26043	1	0.906	1
Q969X5	Endoplasmic reticulum-Golgi intermediate compartment protein 1 OS=Homo sapiens GN=ERGIC1 PE=1 SV=1	8.87845	2	0.876	2
Q96A26	Protein FAM162A OS=Homo sapiens GN=FAM162A PE=1 SV=2	1.49066	1	1.248	1
Q96AC1	Fermitin family homolog 2 OS=Homo sapiens GN=FERMT2 PE=1 SV=1	21.6304	3	1.238	3
Q96AG4	Leucine-rich repeat-containing protein 59 OS=Homo sapiens GN=LRRC59 PE=1 SV=1	8.07201	2	0.903	2
Q96AQ6	Pre-B-cell leukemia transcription factor-interacting protein 1 OS=Homo sapiens GN=PBXIP1 PE=1 SV=1	3.00375	1	1.077	1
Q96AY3	Peptidyl-prolyl cis-trans isomerase FKBP10 OS=Homo sapiens GN=FKBP10 PE=1 SV=1	60.4097	12	0.978	12
Q96B97	SH3 domain-containing kinase-binding protein 1 OS=Homo sapiens GN=SH3KBP1 PE=1 SV=2	4.42817	2	0.915	2
Q96C19	EF-hand domain-containing protein D2 OS=Homo sapiens GN=EFHD2 PE=1 SV=1	4.03003	1		1
Q96C90	Protein phosphatase 1 regulatory subunit 14B OS=Homo sapiens GN=PPP1R14B PE=1 SV=3	12.4471	1	0.73	1
Q96CN7	Isochorismatase domain-containing protein 1 OS=Homo sapiens GN=ISOC1 PE=1 SV=3	2.71197	1	1.169	1
Q96CS3	FAS-associated factor 2 OS=Homo sapiens GN=FAF2 PE=1 SV=2	3.47612	1	0.928	1
Q96D15	Reticulocalbin-3 OS=Homo sapiens GN=RCN3 PE=1 SV=1	44.246	8	0.78	8
Q96FQ6	Protein S100-A16 OS=Homo sapiens GN=S100A16 PE=1 SV=1	4.7587	1	0.329	1
Q96G03	Phosphoglucomutase-2 OS=Homo sapiens GN=PGM2 PE=1 SV=4	4.36801	2	0.994	2
Q96HC4	PDZ and LIM domain protein 5 OS=Homo sapiens GN=PDLIM5 PE=1 SV=5	16.7033	7	2.128	7
Q96HE7	ERO1-like protein alpha OS=Homo sapiens GN=ERO1A PE=1 SV=2	1.41942	1		1
Q96IJ6	Mannose-1-phosphate guanyltransferase alpha OS=Homo sapiens GN=GMPPA PE=1 SV=1	3.91961	2	0.956	2
Q96IU4	Protein ABHD14B OS=Homo sapiens GN=ABHD14B PE=1 SV=1	3.26082	1	0.839	1
Q96IY4	Carboxypeptidase B2 OS=Homo sapiens GN=CPB2 PE=1 SV=2	1.59091	1	2.678	1
Q96JJ7	Protein disulfide-isomerase TMX3 OS=Homo sapiens GN=TMX3 PE=1 SV=2	8.55819	3	1.268	3
Q96JY6	PDZ and LIM domain protein 2 OS=Homo sapiens GN=PDLIM2 PE=1 SV=1	5.92812	1	0.893	1
Q96KG9	N-terminal kinase-like protein OS=Homo sapiens GN=SCYL1 PE=1 SV=1	1.24314	1	1.124	1
Q96KP4	Cytosolic non-specific dipeptidase OS=Homo sapiens GN=CNDP2 PE=1 SV=2	3.64283	1		1
Q96M27	Protein PRRC1 OS=Homo sapiens GN=PRRC1 PE=1 SV=1	11.5148	3	1.079	3
Q96N22	Zinc finger protein 681 OS=Homo sapiens GN=ZNF681 PE=2 SV=2	1.21282	1		1
Q96NE9	FERM domain-containing protein 6 OS=Homo sapiens GN=FRMD6 PE=1 SV=1	2.1387	1	1.014	1
Q96P70	Importin-9 OS=Homo sapiens GN=IPO9 PE=1 SV=3	4.87623	2	1.157	2
Q96QK1	Vacuolar protein sorting-associated protein 35 OS=Homo sapiens GN=VPS35 PE=1 SV=2	17.4502	4	0.958	4
Q96QR8	Transcriptional activator protein Pur-beta OS=Homo sapiens GN=PURB PE=1 SV=3	3.55988	1	1.048	1
Q96RF0	Sorting nexin-18 OS=Homo sapiens GN=SNX18 PE=1 SV=2	1.18462	1	1.223	1
Q96S52	GPI transamidase component PIG-S OS=Homo sapiens GN=PIGS PE=1 SV=3	2.94692	1	1.056	1
Q96S97	Myeloid-associated differentiation marker OS=Homo sapiens GN=MYADM PE=1 SV=2	14.5286	2	1.2	2
Q96SI9	Spermatid perinuclear RNA-binding protein OS=Homo sapiens GN=STRBP PE=1 SV=1	2.1582	1	1.143	1
Q96SL4	Glutathione peroxidase 7 OS=Homo sapiens GN=GPX7 PE=1 SV=1	3.85418	1	0.903	1
Q96TA1	Niban-like protein 1 OS=Homo sapiens GN=FAM129B PE=1 SV=3	23.2583	5	0.915	5
Q96TC7	Regulator of microtubule dynamics protein 3 OS=Homo sapiens GN=RMDN3 PE=1 SV=2	8.88559	2	1.227	2
Q99426	Tubulin-folding cofactor B OS=Homo sapiens GN=TBCB PE=1 SV=2	7.26523	2	0.828	2
Q99436	Proteasome subunit beta type-7 OS=Homo sapiens GN=PSMB7 PE=1 SV=1	6.23748	3	1.032	3
Q99470	Stromal cell-derived factor 2 OS=Homo sapiens GN=SDF2 PE=1 SV=2	1.86265	1		1
Q99471	Prefoldin subunit 5 OS=Homo sapiens GN=PFDN5 PE=1 SV=2	8.32799	2	0.903	2
Q99497	Protein deglycase DJ-1 OS=Homo sapiens GN=PARK7 PE=1 SV=2	26.9806	4	0.831	4
Q99536	Synaptic vesicle membrane protein VAT-1 homolog OS=Homo sapiens GN=VAT1 PE=1 SV=2	34.4287	6	0.721	6
Q99584	Protein S100-A13 OS=Homo sapiens GN=S100A13 PE=1 SV=1	14.8041	3	0.584	3
Q99613	Eukaryotic translation initiation factor 3 subunit C OS=Homo sapiens GN=EIF3C PE=1 SV=1	29.2625	7	1.029	7
Q99614	Tetratricopeptide repeat protein 1 OS=Homo sapiens GN=TTC1 PE=1 SV=1	6.99283	2	0.983	2
Q99623	Prohibitin-2 OS=Homo sapiens GN=PHB2 PE=1 SV=2	36.0417	9	1.017	9
Q99627	COP9 signalosome complex subunit 8 OS=Homo sapiens GN=COPS8 PE=1 SV=1	7.4583	1	0.861	1
Q99714	3-hydroxyacyl-CoA dehydrogenase type-2 OS=Homo sapiens GN=HSD17B10 PE=1 SV=3	10.4597	3	1.061	3
Q99715	Collagen alpha-1(XII) chain OS=Homo sapiens GN=COL12A1 PE=1 SV=2	46.6957	10	0.531	10
Q99729	Heterogeneous nuclear ribonucleoprotein A/B OS=Homo sapiens GN=HNRNPAB PE=1 SV=2	1.60398	1	1.047	1
Q99733	Nucleosome assembly protein 1-like 4 OS=Homo sapiens GN=NAP1L4 PE=1 SV=1	12.0799	1	0.929	2
Q99816	Tumor susceptibility gene 101 protein OS=Homo sapiens GN=TSG101 PE=1 SV=2	1.32735	1	1.115	1
Q99832	T-complex protein 1 subunit eta OS=Homo sapiens GN=CCT7 PE=1 SV=2	41.5127	8	0.912	8
Q99988	Growth/differentiation factor 15 OS=Homo sapiens GN=GDF15 PE=1 SV=3	2.99353	1	1.979	1
Q9BPX5	Actin-related protein 2/3 complex subunit 5-like protein OS=Homo sapiens GN=ARPC5L PE=1 SV=1	9.04054	2	0.967	2
Q9BR76	Coronin-1B OS=Homo sapiens GN=CORO1B PE=1 SV=1	8.28704	3	1.025	3
Q9BRA2	Thioredoxin domain-containing protein 17 OS=Homo sapiens GN=TXNDC17 PE=1 SV=1	4.35425	2	0.881	2
Q9BS26	Endoplasmic reticulum resident protein 44 OS=Homo sapiens GN=ERP44 PE=1 SV=1	12.0117	4	1.043	4
Q9BSJ2	Gamma-tubulin complex component 2 OS=Homo sapiens GN=TUBGCP2 PE=1 SV=2	4.20252	1	0.954	1
Q9BSJ8	Extended synaptotagmin-1 OS=Homo sapiens GN=ESYT1 PE=1 SV=1	69.3099	17	1.277	17
Q9BTV4	Transmembrane protein 43 OS=Homo sapiens GN=TMEM43 PE=1 SV=1	15.589	4	1.01	4
Q9BU23	Lipase maturation factor 2 OS=Homo sapiens GN=LMF2 PE=1 SV=2	3.15614	1	0.689	1
Q9BUF5	Tubulin beta-6 chain OS=Homo sapiens GN=TUBB6 PE=1 SV=1	118.263	5	0.954	14
Q9BUN8	Derlin-1 OS=Homo sapiens GN=DERL1 PE=1 SV=1	3.88074	1		1
Q9BVC6	Transmembrane protein 109 OS=Homo sapiens GN=TMEM109 PE=1 SV=1	7.32452	2	1.275	2
Q9BVK6	Transmembrane emp24 domain-containing protein 9 OS=Homo sapiens GN=TMED9 PE=1 SV=2	6.00915	3	1.153	3
Q9BVP2	Guanine nucleotide-binding protein-like 3 OS=Homo sapiens GN=GNL3 PE=1 SV=2	6.36978	1	1.054	1
Q9BVQ7	Spermatogenesis-associated protein 5-like protein 1 OS=Homo sapiens GN=SPATA5L1 PE=1 SV=2	1.76397	1	0.01	1
Q9BWD1	Acetyl-CoA acetyltransferase, cytosolic OS=Homo sapiens GN=ACAT2 PE=1 SV=2	7.66356	3	0.831	3
Q9BWM7	Sideroflexin-3 OS=Homo sapiens GN=SFXN3 PE=1 SV=2	3.07707	1	1.538	1
Q9BWS9	Chitinase domain-containing protein 1 OS=Homo sapiens GN=CHID1 PE=1 SV=1	2.0942	1	0.935	1
Q9BX68	Histidine triad nucleotide-binding protein 2, mitochondrial OS=Homo sapiens GN=HINT2 PE=1 SV=1	4.92558	2	1.251	2
Q9BXJ9	N-alpha-acetyltransferase 15, NatA auxiliary subunit OS=Homo sapiens GN=NAA15 PE=1 SV=1	14.494	3	1.028	3
Q9BXS5	AP-1 complex subunit mu-1 OS=Homo sapiens GN=AP1M1 PE=1 SV=3	4.25757	2	1.194	2
Q9BY32	Inosine triphosphate pyrophosphatase OS=Homo sapiens GN=ITPA PE=1 SV=2	5.375	1	0.858	1
Q9BZF9	Uveal autoantigen with coiled-coil domains and ankyrin repeats OS=Homo sapiens GN=UACA PE=1 SV=2	4.10579	1	1.337	1
Q9BZL1	Ubiquitin-like protein 5 OS=Homo sapiens GN=UBL5 PE=1 SV=1	1.71063	1	0.959	1
Q9BZQ8	Protein Niban OS=Homo sapiens GN=FAM129A PE=1 SV=1	3.22461	1	1.066	1
Q9BZZ5	Apoptosis inhibitor 5 OS=Homo sapiens GN=API5 PE=1 SV=3	4.73483	2	0.983	2
Q9C0E8	Protein lunapark OS=Homo sapiens GN=LNP PE=1 SV=2	4.82016	1	0.899	1
Q9C0H2	Protein tweety homolog 3 OS=Homo sapiens GN=TTYH3 PE=1 SV=3	4.41262	1	0.642	1
Q9GZS3	WD repeat-containing protein 61 OS=Homo sapiens GN=WDR61 PE=1 SV=1	12.8782	3	0.969	3
Q9GZT4	Serine racemase OS=Homo sapiens GN=SRR PE=1 SV=1	5.44021	1	0.754	1
Q9GZZ1	N-alpha-acetyltransferase 50 OS=Homo sapiens GN=NAA50 PE=1 SV=1	2.4836	1	1.209	1
Q9H008	Phospholysine phosphohistidine inorganic pyrophosphate phosphatase OS=Homo sapiens GN=LHPP PE=1 SV=2	4.62106	1	1.078	1
Q9H0A8	COMM domain-containing protein 4 OS=Homo sapiens GN=COMMD4 PE=1 SV=1	8.07598	2	0.942	2
Q9H0R4	Haloacid dehalogenase-like hydrolase domain-containing protein 2 OS=Homo sapiens GN=HDHD2 PE=1 SV=1	3.91865	1	0.902	1
Q9H0U4	Ras-related protein Rab-1B OS=Homo sapiens GN=RAB1B PE=1 SV=1	28.8424	1	1.428	7
Q9H1E3	Nuclear ubiquitous casein and cyclin-dependent kinase substrate 1 OS=Homo sapiens GN=NUCKS1 PE=1 SV=1	1.17881	1	0.804	1
Q9H269	Vacuolar protein sorting-associated protein 16 homolog OS=Homo sapiens GN=VPS16 PE=1 SV=2	8.75031	1	1.022	1
Q9H299	SH3 domain-binding glutamic acid-rich-like protein 3 OS=Homo sapiens GN=SH3BGRL3 PE=1 SV=1	19.5639	4	0.779	4
Q9H2D6	TRIO and F-actin-binding protein OS=Homo sapiens GN=TRIOBP PE=1 SV=3	2.90904	1	1.139	1
Q9H2G2	STE20-like serine/threonine-protein kinase OS=Homo sapiens GN=SLK PE=1 SV=1	1.51813	1	0.721	1
Q9H2J4	Phosducin-like protein 3 OS=Homo sapiens GN=PDCL3 PE=1 SV=1	4.02975	1	1.299	1
Q9H2M9	Rab3 GTPase-activating protein non-catalytic subunit OS=Homo sapiens GN=RAB3GAP2 PE=1 SV=1	2.4973	1	1.102	1
Q9H2U2	Inorganic pyrophosphatase 2, mitochondrial OS=Homo sapiens GN=PPA2 PE=1 SV=2	6.5639	1	1.021	2
Q9H2W6	39S ribosomal protein L46, mitochondrial OS=Homo sapiens GN=MRPL46 PE=1 SV=1	1.6925	1	1.016	1
Q9H3H3	UPF0696 protein C11orf68 OS=Homo sapiens GN=C11orf68 PE=1 SV=2	2.33999	1	0.884	1
Q9H3N1	Thioredoxin-related transmembrane protein 1 OS=Homo sapiens GN=TMX1 PE=1 SV=1	5.63283	1	1.147	1
Q9H3U1	Protein unc-45 homolog A OS=Homo sapiens GN=UNC45A PE=1 SV=1	4.92628	1	1.011	1
Q9H488	GDP-fucose protein O-fucosyltransferase 1 OS=Homo sapiens GN=POFUT1 PE=1 SV=1	2.05571	1	1.012	1
Q9H4A4	Aminopeptidase B OS=Homo sapiens GN=RNPEP PE=1 SV=2	7.74032	3	0.867	3
Q9H4A6	Golgi phosphoprotein 3 OS=Homo sapiens GN=GOLPH3 PE=1 SV=1	8.72227	2	0.853	2
Q9H832	Ubiquitin-conjugating enzyme E2 Z OS=Homo sapiens GN=UBE2Z PE=1 SV=2	1.20936	1	1.204	1
Q9H845	Acyl-CoA dehydrogenase family member 9, mitochondrial OS=Homo sapiens GN=ACAD9 PE=1 SV=1	2.80189	1	1.066	1
Q9H8M2	Bromodomain-containing protein 9 OS=Homo sapiens GN=BRD9 PE=1 SV=2	3.63886	1	2.444	1
Q9H8Y8	Golgi reassembly-stacking protein 2 OS=Homo sapiens GN=GORASP2 PE=1 SV=3	4.45457	1	0.931	1
Q9H9B4	Sideroflexin-1 OS=Homo sapiens GN=SFXN1 PE=1 SV=4	4.40782	1	1.077	1
Q9HA64	Ketosamine-3-kinase OS=Homo sapiens GN=FN3KRP PE=1 SV=2	4.09248	1	1.058	1
Q9HAV7	GrpE protein homolog 1, mitochondrial OS=Homo sapiens GN=GRPEL1 PE=1 SV=2	3.04369	1	0.999	1
Q9HB63	Netrin-4 OS=Homo sapiens GN=NTN4 PE=1 SV=2	1.55238	1	2.697	1
Q9HB71	Calcyclin-binding protein OS=Homo sapiens GN=CACYBP PE=1 SV=2	6.7986	1	1.212	1
Q9HBL0	Tensin-1 OS=Homo sapiens GN=TNS1 PE=1 SV=2	6.03758	2	1.073	2
Q9HC98	Serine/threonine-protein kinase Nek6 OS=Homo sapiens GN=NEK6 PE=1 SV=2	4.73542	1	0.822	1
Q9HCU0	Endosialin OS=Homo sapiens GN=CD248 PE=1 SV=1	6.03649	3	0.773	3
Q9HD42	Charged multivesicular body protein 1a OS=Homo sapiens GN=CHMP1A PE=1 SV=1	2.44551	1	1.058	1
Q9HD45	Transmembrane 9 superfamily member 3 OS=Homo sapiens GN=TM9SF3 PE=1 SV=2	2.02082	1	1.144	1
Q9HDC9	Adipocyte plasma membrane-associated protein OS=Homo sapiens GN=APMAP PE=1 SV=2	19.5296	6	0.982	6
Q9NP61	ADP-ribosylation factor GTPase-activating protein 3 OS=Homo sapiens GN=ARFGAP3 PE=1 SV=1	3.15003	1	0.979	1
Q9NPA0	ER membrane protein complex subunit 7 OS=Homo sapiens GN=EMC7 PE=1 SV=1	4.18515	1	1.012	1
Q9NPQ8	Synembryn-A OS=Homo sapiens GN=RIC8A PE=1 SV=3	13.0145	2	0.993	2
Q9NQ29	Putative RNA-binding protein Luc7-like 1 OS=Homo sapiens GN=LUC7L PE=1 SV=1	2.91045	1	0.977	1
Q9NQ88	Fructose-2,6-bisphosphatase TIGAR OS=Homo sapiens GN=TIGAR PE=1 SV=1	7.32027	2	0.859	2
Q9NQP4	Prefoldin subunit 4 OS=Homo sapiens GN=PFDN4 PE=1 SV=1	14.2448	2	0.884	2
Q9NR12	PDZ and LIM domain protein 7 OS=Homo sapiens GN=PDLIM7 PE=1 SV=1	27.2348	7	1.299	7
Q9NR28	Diablo homolog, mitochondrial OS=Homo sapiens GN=DIABLO PE=1 SV=1	4.84406	1	1.079	1
Q9NR31	GTP-binding protein SAR1a OS=Homo sapiens GN=SAR1A PE=1 SV=1	30.7604	2	0.959	4
Q9NRY6	Phospholipid scramblase 3 OS=Homo sapiens GN=PLSCR3 PE=1 SV=2	6.25657	1	0.588	1
Q9NSD9	Phenylalanine--tRNA ligase beta subunit OS=Homo sapiens GN=FARSB PE=1 SV=3	11.0463	4	0.96	4
Q9NSE4	Isoleucine--tRNA ligase, mitochondrial OS=Homo sapiens GN=IARS2 PE=1 SV=2	9.19769	3	1.023	3
Q9NT62	Ubiquitin-like-conjugating enzyme ATG3 OS=Homo sapiens GN=ATG3 PE=1 SV=1	4.38796	1	0.794	1
Q9NUJ1	Mycophenolic acid acyl-glucuronide esterase, mitochondrial OS=Homo sapiens GN=ABHD10 PE=1 SV=1	8.24654	2	0.817	2
Q9NVH0	Exonuclease 3'-5' domain-containing protein 2 OS=Homo sapiens GN=EXD2 PE=1 SV=2	3.4618	1	0.941	1
Q9NVI7	ATPase family AAA domain-containing protein 3A OS=Homo sapiens GN=ATAD3A PE=1 SV=2	26.7023	5	0.994	5
Q9NW15	Anoctamin-10 OS=Homo sapiens GN=ANO10 PE=1 SV=2	4.82507	1	1.021	1
Q9NWM8	Peptidyl-prolyl cis-trans isomerase FKBP14 OS=Homo sapiens GN=FKBP14 PE=1 SV=1	1.6293	1	1.225	1
Q9NX46	Poly(ADP-ribose) glycohydrolase ARH3 OS=Homo sapiens GN=ADPRHL2 PE=1 SV=1	3.01773	1		1
Q9NX76	CKLF-like MARVEL transmembrane domain-containing protein 6 OS=Homo sapiens GN=CMTM6 PE=1 SV=1	1.32744	1	1.522	1
Q9NXJ5	Pyroglutamyl-peptidase 1 OS=Homo sapiens GN=PGPEP1 PE=1 SV=1	4.84558	1	1.261	1
Q9NYL4	Peptidyl-prolyl cis-trans isomerase FKBP11 OS=Homo sapiens GN=FKBP11 PE=1 SV=1	4.24207	1	0.944	1
Q9NYL9	Tropomodulin-3 OS=Homo sapiens GN=TMOD3 PE=1 SV=1	4.78781	1	1.015	1
Q9NYU2	UDP-glucose:glycoprotein glucosyltransferase 1 OS=Homo sapiens GN=UGGT1 PE=1 SV=3	13.9276	4	0.945	4
Q9NZ01	Very-long-chain enoyl-CoA reductase OS=Homo sapiens GN=TECR PE=1 SV=1	1.50892	1	0.899	1
Q9NZ08	Endoplasmic reticulum aminopeptidase 1 OS=Homo sapiens GN=ERAP1 PE=1 SV=3	2.00877	1	1.307	1
Q9NZB2	Constitutive coactivator of PPAR-gamma-like protein 1 OS=Homo sapiens GN=FAM120A PE=1 SV=2	5.7994	2	0.997	2
Q9NZI8	Insulin-like growth factor 2 mRNA-binding protein 1 OS=Homo sapiens GN=IGF2BP1 PE=1 SV=2	5.24916	2	1.187	2
Q9NZL9	Methionine adenosyltransferase 2 subunit beta OS=Homo sapiens GN=MAT2B PE=1 SV=1	1.40012	1	0.997	1
Q9NZM1	Myoferlin OS=Homo sapiens GN=MYOF PE=1 SV=1	202.797	43	1.202	43
Q9NZN3	EH domain-containing protein 3 OS=Homo sapiens GN=EHD3 PE=1 SV=2	13.034	1	2.181	5
Q9NZN4	EH domain-containing protein 2 OS=Homo sapiens GN=EHD2 PE=1 SV=2	59.2003	12	0.904	13
Q9NZQ3	NCK-interacting protein with SH3 domain OS=Homo sapiens GN=NCKIPSD PE=1 SV=1	4.57626	1	1.42	1
Q9NZR1	Tropomodulin-2 OS=Homo sapiens GN=TMOD2 PE=1 SV=1	3.6776	1	1.092	1
Q9P0K7	Ankycorbin OS=Homo sapiens GN=RAI14 PE=1 SV=2	10.722	2	1.393	2
Q9P0L0	Vesicle-associated membrane protein-associated protein A OS=Homo sapiens GN=VAPA PE=1 SV=3	5.39889	1	0.984	1
Q9P253	Vacuolar protein sorting-associated protein 18 homolog OS=Homo sapiens GN=VPS18 PE=1 SV=2	3.97347	1	0.927	1
Q9P2E9	Ribosome-binding protein 1 OS=Homo sapiens GN=RRBP1 PE=1 SV=4	108.776	25	0.957	25
Q9P2J5	Leucine--tRNA ligase, cytoplasmic OS=Homo sapiens GN=LARS PE=1 SV=2	13.0269	3	0.926	3
Q9P2R3	Rabankyrin-5 OS=Homo sapiens GN=ANKFY1 PE=1 SV=2	6.75599	2	0.91	2
Q9UBG0	C-type mannose receptor 2 OS=Homo sapiens GN=MRC2 PE=1 SV=2	13.7041	3	0.849	3
Q9UBI6	Guanine nucleotide-binding protein G(I)/G(S)/G(O) subunit gamma-12 OS=Homo sapiens GN=GNG12 PE=1 SV=3	11.3119	4	0.9	4
Q9UBR2	Cathepsin Z OS=Homo sapiens GN=CTSZ PE=1 SV=1	6.2932	1	1.136	1
Q9UBS4	DnaJ homolog subfamily B member 11 OS=Homo sapiens GN=DNAJB11 PE=1 SV=1	14.897	3	0.952	3
Q9UBW8	COP9 signalosome complex subunit 7a OS=Homo sapiens GN=COPS7A PE=1 SV=1	11.8548	3	0.939	3
Q9UDY4	DnaJ homolog subfamily B member 4 OS=Homo sapiens GN=DNAJB4 PE=1 SV=1	3.15639	1	0.844	1
Q9UEU0	Vesicle transport through interaction with t-SNAREs homolog 1B OS=Homo sapiens GN=VTI1B PE=1 SV=3	4.47586	1	1.481	1
Q9UEY8	Gamma-adducin OS=Homo sapiens GN=ADD3 PE=1 SV=1	1.37634	1	1.11	1
Q9UFN0	Protein NipSnap homolog 3A OS=Homo sapiens GN=NIPSNAP3A PE=1 SV=2	5.58186	1	1.17	1
Q9UGP8	Translocation protein SEC63 homolog OS=Homo sapiens GN=SEC63 PE=1 SV=2	6.17594	1	1.08	1
Q9UH65	Switch-associated protein 70 OS=Homo sapiens GN=SWAP70 PE=1 SV=1	9.83205	2	0.984	2
Q9UH99	SUN domain-containing protein 2 OS=Homo sapiens GN=SUN2 PE=1 SV=3	8.35072	2	1.258	2
Q9UHB6	LIM domain and actin-binding protein 1 OS=Homo sapiens GN=LIMA1 PE=1 SV=1	16.5479	4	0.849	4
Q9UHD8	Septin-9 OS=Homo sapiens GN=SEPT9 PE=1 SV=2	32.5431	6	1.049	6
Q9UHD9	Ubiquilin-2 OS=Homo sapiens GN=UBQLN2 PE=1 SV=2	10.095	1	0.923	2
Q9UHG3	Prenylcysteine oxidase 1 OS=Homo sapiens GN=PCYOX1 PE=1 SV=3	20.1247	4	1.113	4
Q9UHL4	Dipeptidyl peptidase 2 OS=Homo sapiens GN=DPP7 PE=1 SV=3	13.0834	3	1.235	3
Q9UHQ9	NADH-cytochrome b5 reductase 1 OS=Homo sapiens GN=CYB5R1 PE=1 SV=1	4.6855	1	1.418	1
Q9UHV9	Prefoldin subunit 2 OS=Homo sapiens GN=PFDN2 PE=1 SV=1	14.3457	2	0.988	2
Q9UI09	NADH dehydrogenase [ubiquinone] 1 alpha subcomplex subunit 12 OS=Homo sapiens GN=NDUFA12 PE=1 SV=1	3.10397	1	1.073	1
Q9UI12	V-type proton ATPase subunit H OS=Homo sapiens GN=ATP6V1H PE=1 SV=1	3.10646	1	1.262	1
Q9UID3	Vacuolar protein sorting-associated protein 51 homolog OS=Homo sapiens GN=VPS51 PE=1 SV=2	1.38679	1	1.34	1
Q9UII2	ATPase inhibitor, mitochondrial OS=Homo sapiens GN=ATPIF1 PE=1 SV=1	2.99166	2	1.114	2
Q9UIL1	Short coiled-coil protein OS=Homo sapiens GN=SCOC PE=1 SV=2	8.65738	1	0.962	1
Q9UJ70	N-acetyl-D-glucosamine kinase OS=Homo sapiens GN=NAGK PE=1 SV=4	12.897	1	0.882	1
Q9UJU6	Drebrin-like protein OS=Homo sapiens GN=DBNL PE=1 SV=1	10.1524	2	1.006	2
Q9UJZ1	Stomatin-like protein 2, mitochondrial OS=Homo sapiens GN=STOML2 PE=1 SV=1	8.51594	3	1.179	3
Q9UK45	U6 snRNA-associated Sm-like protein LSm7 OS=Homo sapiens GN=LSM7 PE=1 SV=1	2.39946	1	0.787	1
Q9UK76	Hematological and neurological expressed 1 protein OS=Homo sapiens GN=HN1 PE=1 SV=3	5.24177	1	0.85	1
Q9UKI2	Cdc42 effector protein 3 OS=Homo sapiens GN=CDC42EP3 PE=1 SV=1	5.32386	1	1.076	1
Q9UKM9	RNA-binding protein Raly OS=Homo sapiens GN=RALY PE=1 SV=1	3.70841	1	1.141	1
Q9UKY7	Protein CDV3 homolog OS=Homo sapiens GN=CDV3 PE=1 SV=1	2.69637	1	0.952	1
Q9UL15	BAG family molecular chaperone regulator 5 OS=Homo sapiens GN=BAG5 PE=1 SV=1	5.36191	1	0.845	1
Q9UL25	Ras-related protein Rab-21 OS=Homo sapiens GN=RAB21 PE=1 SV=3	2.41027	1	1.465	1
Q9ULH1	Arf-GAP with SH3 domain, ANK repeat and PH domain-containing protein 1 OS=Homo sapiens GN=ASAP1 PE=1 SV=4	4.15714	1	1.113	1
Q9ULV4	Coronin-1C OS=Homo sapiens GN=CORO1C PE=1 SV=1	27.8897	5	1.001	5
Q9ULZ3	Apoptosis-associated speck-like protein containing a CARD OS=Homo sapiens GN=PYCARD PE=1 SV=2	2.81135	1	0.938	1
Q9UMX0	Ubiquilin-1 OS=Homo sapiens GN=UBQLN1 PE=1 SV=2	9.99132	1	0.979	2
Q9UN86	Ras GTPase-activating protein-binding protein 2 OS=Homo sapiens GN=G3BP2 PE=1 SV=2	8.8339	2	1.177	2
Q9UNF1	Melanoma-associated antigen D2 OS=Homo sapiens GN=MAGED2 PE=1 SV=2	8.82945	3	1.383	3
Q9UNL2	Translocon-associated protein subunit gamma OS=Homo sapiens GN=SSR3 PE=1 SV=1	13.0738	1	0.941	1
Q9UNZ2	NSFL1 cofactor p47 OS=Homo sapiens GN=NSFL1C PE=1 SV=2	11.1673	3	1.049	3
Q9UP95	Solute carrier family 12 member 4 OS=Homo sapiens GN=SLC12A4 PE=1 SV=2	3.18695	1	1.566	1
Q9UQ10	Trans-1,2-dihydrobenzene-1,2-diol dehydrogenase OS=Homo sapiens GN=DHDH PE=1 SV=1	2.37092	1	0.609	1
Q9UQ80	Proliferation-associated protein 2G4 OS=Homo sapiens GN=PA2G4 PE=1 SV=3	4.89912	2	0.948	2
Q9Y224	UPF0568 protein C14orf166 OS=Homo sapiens GN=C14orf166 PE=1 SV=1	24.3364	3	1.055	3
Q9Y230	RuvB-like 2 OS=Homo sapiens GN=RUVBL2 PE=1 SV=3	17.0045	4	0.896	4
Q9Y263	Phospholipase A-2-activating protein OS=Homo sapiens GN=PLAA PE=1 SV=2	2.58889	1	1.02	1
Q9Y265	RuvB-like 1 OS=Homo sapiens GN=RUVBL1 PE=1 SV=1	3.80689	2	0.944	2
Q9Y266	Nuclear migration protein nudC OS=Homo sapiens GN=NUDC PE=1 SV=1	3.72561	2	1.058	2
Q9Y277	Voltage-dependent anion-selective channel protein 3 OS=Homo sapiens GN=VDAC3 PE=1 SV=1	14.66	2	1.154	3
Q9Y281	Cofilin-2 OS=Homo sapiens GN=CFL2 PE=1 SV=1	25.8561	2	0.798	6
Q9Y295	Developmentally-regulated GTP-binding protein 1 OS=Homo sapiens GN=DRG1 PE=1 SV=1	1.25901	1	1.001	1
Q9Y2A7	Nck-associated protein 1 OS=Homo sapiens GN=NCKAP1 PE=1 SV=1	3.61208	1	0.973	1
Q9Y2D5	A-kinase anchor protein 2 OS=Homo sapiens GN=AKAP2 PE=1 SV=3	22.3831	5	1.034	5
Q9Y2J2	Band 4.1-like protein 3 OS=Homo sapiens GN=EPB41L3 PE=1 SV=2	5.83714	1	0.528	1
Q9Y2Q3	Glutathione S-transferase kappa 1 OS=Homo sapiens GN=GSTK1 PE=1 SV=3	3.65306	1	0.886	1
Q9Y2R0	Cytochrome c oxidase assembly factor 3 homolog, mitochondrial OS=Homo sapiens GN=COA3 PE=1 SV=1	2.6178	1	0.999	1
Q9Y2W1	Thyroid hormone receptor-associated protein 3 OS=Homo sapiens GN=THRAP3 PE=1 SV=2	1.71354	1	0.955	1
Q9Y2X3	Nucleolar protein 58 OS=Homo sapiens GN=NOP58 PE=1 SV=1	6.84527	1	0.945	1
Q9Y2X7	ARF GTPase-activating protein GIT1 OS=Homo sapiens GN=GIT1 PE=1 SV=2	3.14357	1	0.731	1
Q9Y2Z0	Protein SGT1 homolog OS=Homo sapiens GN=SUGT1 PE=1 SV=3	5.21824	1	0.93	1
Q9Y305	Acyl-coenzyme A thioesterase 9, mitochondrial OS=Homo sapiens GN=ACOT9 PE=1 SV=2	3.18963	1	1.108	1
Q9Y376	Calcium-binding protein 39 OS=Homo sapiens GN=CAB39 PE=1 SV=1	3.90728	1	1.065	1
Q9Y3B3	Transmembrane emp24 domain-containing protein 7 OS=Homo sapiens GN=TMED7 PE=1 SV=2	2.56751	1	1.018	1
Q9Y3B4	Splicing factor 3B subunit 6 OS=Homo sapiens GN=SF3B6 PE=1 SV=1	2.83803	1	1.044	1
Q9Y3B8	Oligoribonuclease, mitochondrial OS=Homo sapiens GN=REXO2 PE=1 SV=3	10.4726	3	0.822	3
Q9Y3D6	Mitochondrial fission 1 protein OS=Homo sapiens GN=FIS1 PE=1 SV=2	4.19675	1	0.941	1
Q9Y3D9	28S ribosomal protein S23, mitochondrial OS=Homo sapiens GN=MRPS23 PE=1 SV=2	1.6558	1	0.955	1
Q9Y3E7	Charged multivesicular body protein 3 OS=Homo sapiens GN=CHMP3 PE=1 SV=3	1.13454	1	1.171	1
Q9Y3F4	Serine-threonine kinase receptor-associated protein OS=Homo sapiens GN=STRAP PE=1 SV=1	1.37955	1	1.242	1
Q9Y3I0	tRNA-splicing ligase RtcB homolog OS=Homo sapiens GN=RTCB PE=1 SV=1	4.18283	1	0.97	1
Q9Y3U8	60S ribosomal protein L36 OS=Homo sapiens GN=RPL36 PE=1 SV=3	5.28191	1	0.643	1
Q9Y3Z3	Deoxynucleoside triphosphate triphosphohydrolase SAMHD1 OS=Homo sapiens GN=SAMHD1 PE=1 SV=2	5.9897	1	1.415	1
Q9Y450	HBS1-like protein OS=Homo sapiens GN=HBS1L PE=1 SV=1	2.9784	1	1.092	1
Q9Y490	Talin-1 OS=Homo sapiens GN=TLN1 PE=1 SV=3	309.818	61	0.964	61
Q9Y4D7	Plexin-D1 OS=Homo sapiens GN=PLXND1 PE=1 SV=3	1.42632	1	0.952	1
Q9Y4K0	Lysyl oxidase homolog 2 OS=Homo sapiens GN=LOXL2 PE=1 SV=1	1.19105	1	1.444	1
Q9Y4L1	Hypoxia up-regulated protein 1 OS=Homo sapiens GN=HYOU1 PE=1 SV=1	32.231	7	1.133	7
Q9Y5K8	V-type proton ATPase subunit D OS=Homo sapiens GN=ATP6V1D PE=1 SV=1	13.8169	2	1.345	2
Q9Y5L4	Mitochondrial import inner membrane translocase subunit Tim13 OS=Homo sapiens GN=TIMM13 PE=1 SV=1	5.8617	1	1.253	1
Q9Y5M8	Signal recognition particle receptor subunit beta OS=Homo sapiens GN=SRPRB PE=1 SV=3	14.6716	2	0.87	2
Q9Y5S9	RNA-binding protein 8A OS=Homo sapiens GN=RBM8A PE=1 SV=1	5.63171	1	1.004	1
Q9Y5X1	Sorting nexin-9 OS=Homo sapiens GN=SNX9 PE=1 SV=1	4.48228	1	0.789	1
Q9Y608	Leucine-rich repeat flightless-interacting protein 2 OS=Homo sapiens GN=LRRFIP2 PE=1 SV=1	14.0412	3	1.285	3
Q9Y617	Phosphoserine aminotransferase OS=Homo sapiens GN=PSAT1 PE=1 SV=2	10.5986	4	0.7	4
Q9Y639	Neuroplastin OS=Homo sapiens GN=NPTN PE=1 SV=2	2.28525	1	1.41	1
Q9Y673	Dolichyl-phosphate beta-glucosyltransferase OS=Homo sapiens GN=ALG5 PE=1 SV=1	1.89654	1	1.049	1
Q9Y678	Coatomer subunit gamma-1 OS=Homo sapiens GN=COPG1 PE=1 SV=1	59.0406	11	0.984	11
Q9Y696	Chloride intracellular channel protein 4 OS=Homo sapiens GN=CLIC4 PE=1 SV=4	20.3586	4	0.881	4
Q9Y6B6	GTP-binding protein SAR1b OS=Homo sapiens GN=SAR1B PE=1 SV=1	14.0708	1	1.092	3
Q9Y6E2	Basic leucine zipper and W2 domain-containing protein 2 OS=Homo sapiens GN=BZW2 PE=1 SV=1	5.14466	1	0.769	1
Q9Y6K8	Adenylate kinase isoenzyme 5 OS=Homo sapiens GN=AK5 PE=1 SV=2	5.06332	1	0.926	2
Q9Y6N5	Sulfide:quinone oxidoreductase, mitochondrial OS=Homo sapiens GN=SQRDL PE=1 SV=1	5.11457	2	2.114	2
Q9Y6W5	Wiskott-Aldrich syndrome protein family member 2 OS=Homo sapiens GN=WASF2 PE=1 SV=3	4.57479	1	0.805	1
S4R322	Centrosomal protein of 290 kDa (Fragment) OS=Homo sapiens GN=CEP290 PE=1 SV=1	1.27132	1	0.956	1
U3KQK0	Histone H2B OS=Homo sapiens GN=HIST1H2BN PE=1 SV=1	59.0656	1	0.781	6
X6R4W8	BUB3-interacting and GLEBS motif-containing protein ZNF207 OS=Homo sapiens GN=ZNF207 PE=1 SV=1	4.52331	1	1.032	1
X6R8A1	Carboxypeptidase OS=Homo sapiens GN=CTSA PE=1 SV=1	4.6514	1	1.114	1
X6RAL5	Histone deacetylase complex subunit SAP18 OS=Homo sapiens GN=SAP18 PE=1 SV=1	1.20426	1	1.131	1
X6RAY8	39S ribosomal protein L4, mitochondrial OS=Homo sapiens GN=MRPL4 PE=1 SV=1	5.09334	1	0.926	1
